# Supplementary material for: Genomic legacy of the African cheetah, Acinonyx jubatus
Source: Genome Biol. 2015 Dec 10;16:277. doi: 10.1186/s13059-015-0837-4 (PMC4676127; doi:10.1186/s13059-015-0837-4)
Supplement: Additional file 3 — Supplemental datasheets. Datasheet S1. List of cheetah-specific de novo predicted genes with functional domains annotated by InterPro scan. Datasheet S2. List of gene families in eight mammal species identified by protein homology. Datasheet S3. Results of gene family expansion and contraction analysis. Datasheet S4. CAFE results from gene family contraction and expansion analysis. Datasheet S5. Results of gene selection analysis. Datasheet S6. Reproductive system genes with damaging mutations. Datasheet S7. Segmental duplication genes. Datasheet S8. List of reproductive genes with segregated high effect mutations and corresponding genotypes of cheetah. (XLSX 711 kb) [file 13059_2015_837_MOESM3_ESM.xlsx]

## Sheet: Datasheet S1
Gene name	IPR domain desription
A00105	IPR006904 Protein of unknown function DUF716 (TMEM45)
A00122	IPR000174 CXC chemokine receptor 1/2
A00122	IPR000276 G protein-coupled receptor, rhodopsin-like
A00122	IPR000355 Chemokine receptor family
A00122	IPR017452 GPCR, rhodopsin-like, 7TM
A00195	IPR003162 Transcription initiation factor TAFII31
A00195	IPR009072 Histone-fold
A00196	IPR001576 Phosphoglycerate kinase
A00196	IPR015911 Phosphoglycerate kinase, conserved site
A00196	IPR015901 Phosphoglycerate kinase, C-terminal
A00196	IPR015824 Phosphoglycerate kinase, N-terminal
A00209	IPR016187 C-type lectin fold
A00209	IPR001304 C-type lectin
A00209	IPR016186 C-type lectin-like
A00271	IPR020683 Ankyrin repeat-containing domain
A00271	IPR029270 Limb expression 1
A00271	IPR002110 Ankyrin repeat
A00286	IPR001623 DnaJ domain
A00286	IPR004837 Sodium/calcium exchanger membrane region
A00286	IPR004836 Sodium/calcium exchanger protein
A00286	IPR002987 Sodium/calcium exchanger, isoform 1
A00286	IPR003644 Na-Ca exchanger/integrin-beta4
A00297	IPR013216 Methyltransferase type 11
A00297	IPR001664 Intermediate filament protein
A00297	IPR029063 S-adenosyl-L-methionine-dependent methyltransferase
A00298	IPR001664 Intermediate filament protein
A00298	IPR018039 Intermediate filament protein, conserved site
A00298	IPR009053 Prefoldin
A00298	IPR003054 Keratin, type II
A00299	IPR001664 Intermediate filament protein
A00299	IPR018039 Intermediate filament protein, conserved site
A00300	IPR001664 Intermediate filament protein
A00300	IPR018039 Intermediate filament protein, conserved site
A00301	IPR001664 Intermediate filament protein
A00301	IPR018039 Intermediate filament protein, conserved site
A00302	IPR001664 Intermediate filament protein
A00302	IPR018039 Intermediate filament protein, conserved site
A00312	IPR001664 Intermediate filament protein
A00312	IPR018039 Intermediate filament protein, conserved site
A00312	IPR003054 Keratin, type II
A00313	IPR001664 Intermediate filament protein
A00313	IPR018039 Intermediate filament protein, conserved site
A00313	IPR003054 Keratin, type II
A00318	IPR001664 Intermediate filament protein
A00318	IPR018039 Intermediate filament protein, conserved site
A00318	IPR003054 Keratin, type II
A00319	IPR002957 Keratin, type I
A00319	IPR001664 Intermediate filament protein
A00319	IPR018039 Intermediate filament protein, conserved site
A00319	IPR027695 Keratin, type I cytoskeletal 18
A00327	IPR008509 Molybdate-anion transporter MOT2
A00327	IPR020846 Major facilitator superfamily domain
A00327	IPR030163 Molybdate-anion transporter, animal type
A00345	IPR000949 ELM2 domain
A00345	IPR001005 SANT/Myb domain
A00345	IPR009057 Homeodomain-like
A00345	IPR017884 SANT domain
A00356	IPR029300 CEP170, C-terminal
A00362	IPR000504 RNA recognition motif domain
A00362	IPR012677 Nucleotide-binding alpha-beta plait domain
A00496	IPR027417 P-loop containing nucleoside triphosphate hydrolase
A00496	IPR001806 Small GTPase superfamily
A00496	IPR003579 Small GTPase superfamily, Rab type
A00542	IPR001464 Annexin
A00542	IPR018252 Annexin repeat, conserved site
A00542	IPR018502 Annexin repeat
A00557	IPR011009 Protein kinase-like domain
A00557	IPR024104 Pseudokinase tribbles family/serine-threonine-protein kinase 40
A00557	IPR024105 Tribbles homologue 1
A00557	IPR002290 Serine/threonine/dual specificity protein kinase, catalytic domain
A00557	IPR000719 Protein kinase domain
A00597	IPR027417 P-loop containing nucleoside triphosphate hydrolase
A00597	IPR001806 Small GTPase superfamily
A00597	IPR003578 Small GTPase superfamily, Rho type
A00597	IPR003579 Small GTPase superfamily, Rab type
A00613	IPR009016 Iron hydrogenase
A00613	IPR004108 Iron hydrogenase, large subunit, C-terminal
A00625	IPR015947 PUA-like domain
A00625	IPR003111 Peptidase S16, lon N-terminal
A00654	IPR027417 P-loop containing nucleoside triphosphate hydrolase
A00654	IPR006689 Small GTPase superfamily, ARF/SAR type
A00654	IPR006687 Small GTPase superfamily, SAR1-type
A00681	IPR026298 Blc2 family
A00681	IPR020728 Apoptosis regulator, Bcl-2, BH3 motif, conserved site
A00681	IPR020726 Apoptosis regulator, Bcl-2, BH2 motif, conserved site
A00681	IPR020717 Apoptosis regulator, Bcl-2, BH1 motif, conserved site
A00681	IPR002475 Bcl2-like
A00681	IPR013281 Apoptosis regulator, Mcl-1
A00701	IPR002659 Glycosyl transferase, family 31
A00712	IPR030403 Disabled homologue 2-interacting protein
A00712	IPR001936 Ras GTPase-activating protein
A00712	IPR008936 Rho GTPase activation protein
A00712	IPR021887 Domain of unknown function DUF3498
A00712	IPR000008 C2 domain
A00712	IPR023152 Ras GTPase-activating protein, conserved site
A00726	IPR015878 S-adenosyl-L-homocysteine hydrolase, NAD binding domain
A00726	IPR000043 Adenosylhomocysteinase
A00726	IPR016040 NAD(P)-binding domain
A00727	IPR000043 Adenosylhomocysteinase
A00740	IPR002164 Nucleosome assembly protein (NAP)
A00740	IPR028930 Cancer/testis antigen 47
A00749	IPR005821 Ion transport domain
A00749	IPR002110 Ankyrin repeat
A00749	IPR020683 Ankyrin repeat-containing domain
A00749	IPR008346 Transient receptor potential cation channel subfamily V member 5
A00749	IPR008344 Transient receptor potential cation channel subfamily V member 5/6
A00749	IPR004729 Transient receptor potential channel
A00810	IPR001766 Transcription factor, fork head
A00810	IPR011991 Winged helix-turn-helix DNA-binding domain
A00869	IPR027851 Protein of unknown function DUF4628
A00892	IPR005176 Potentiating neddylation domain
A00892	IPR005502 ADP-ribosylation/Crystallin J1
A00892	IPR014764 Defective-in-cullin neddylation protein
A00935	IPR026307 Transmembrane protein 132
A00950	IPR000539 Frizzled protein
A00950	IPR017981 GPCR, family 2-like
A00950	IPR026549 Frizzled-10
A00950	IPR015526 Frizzled/secreted frizzled-related protein
A00959	IPR000727 Target SNARE coiled-coil domain
A00959	IPR010989 t-SNARE
A00959	IPR028671 Syntaxin-2
A00959	IPR006011 Syntaxin, N-terminal domain
A00996	IPR008380 HAD-superfamily hydrolase, subfamily IG, 5'-nucleotidase
A00996	IPR023214 HAD-like domain
A01002	IPR001680 WD40 repeat
A01002	IPR017986 WD40-repeat-containing domain
A01002	IPR015943 WD40/YVTN repeat-like-containing domain
A01002	IPR019775 WD40 repeat, conserved site
A01009	IPR002673 Ribosomal protein L29e
A01086	IPR019734 Tetratricopeptide repeat
A01086	IPR011990 Tetratricopeptide-like helical domain
A01086	IPR013026 Tetratricopeptide repeat-containing domain
A01099	IPR012336 Thioredoxin-like fold
A01099	IPR013766 Thioredoxin domain
A01099	IPR006844 Magnesium transporter protein 1
A01099	IPR021149 Oligosaccharyl transferase complex, subunit OST3/OST6
A01126	IPR006703 AIG1-type guanine nucleotide-binding (G) domain
A01126	IPR027417 P-loop containing nucleoside triphosphate hydrolase
A01138	IPR001925 Porin, eukaryotic type
A01138	IPR030271 Voltage-dependent anion-selective channel protein 3
A01138	IPR023614 Porin domain
A01138	IPR027246 Eukaryotic porin/Tom40
A01166	IPR000195 Rab-GTPase-TBC domain
A01166	IPR011993 Pleckstrin homology-like domain
A01166	IPR022164 Kinesin-like
A01166	IPR006020 PTB/PI domain
A01182	IPR030075 Actin-related protein 2/3 complex subunit 5-like protein
A01182	IPR006789 Actin-related protein 2/3 complex subunit 5
A01187	IPR029057 Phosphoribosyltransferase-like
A01187	IPR000836 Phosphoribosyltransferase domain
A01187	IPR005904 Hypoxanthine phosphoribosyl transferase
A01202	IPR029652 ODA1/DCC2 family
A01206	IPR001320 Ionotropic glutamate receptor
A01208	IPR016449 Potassium channel, inwardly rectifying, Kir
A01208	IPR014756 Immunoglobulin E-set
A01208	IPR013518 Potassium channel, inwardly rectifying, Kir, cytoplasmic
A01240	IPR012340 Nucleic acid-binding, OB-fold
A01240	IPR004021 HIN-200/IF120x
A01266	IPR016024 Armadillo-type fold
A01266	IPR015433 Phosphatidylinositol Kinase
A01295	IPR006553 Leucine-rich repeat, cysteine-containing subtype
A01383	IPR012349 FMN-binding split barrel
A01423	IPR000980 SH2 domain
A01441	IPR020479 Homeodomain, metazoa
A01441	IPR017970 Homeobox, conserved site
A01441	IPR009057 Homeodomain-like
A01441	IPR001356 Homeobox domain
A01462	IPR002589 Macro domain
A01489	IPR000276 G protein-coupled receptor, rhodopsin-like
A01489	IPR017452 GPCR, rhodopsin-like, 7TM
A01555	IPR023563 Ribosomal protein L13, conserved site
A01555	IPR023564 Ribosomal protein L13 domain
A01555	IPR005822 Ribosomal protein L13
A01597	IPR008993 Tissue inhibitor of metalloproteinases-like, OB-fold
A01597	IPR001134 Netrin domain
A01597	IPR018933 Netrin module, non-TIMP type
A01597	IPR015526 Frizzled/secreted frizzled-related protein
A01606	IPR005199 Glycoside hydrolase, family 79
A01681	IPR013783 Immunoglobulin-like fold
A01681	IPR013106 Immunoglobulin V-set domain
A01715	IPR015098 EBP50, C-terminal
A01715	IPR001478 PDZ domain
A01720	IPR020683 Ankyrin repeat-containing domain
A01720	IPR013761 Sterile alpha motif/pointed domain
A01720	IPR002110 Ankyrin repeat
A01720	IPR021129 Sterile alpha motif, type 1
A01720	IPR001660 Sterile alpha motif domain
A01728	IPR013083 Zinc finger, RING/FYVE/PHD-type
A01728	IPR017907 Zinc finger, RING-type, conserved site
A01728	IPR001841 Zinc finger, RING-type
A01765	IPR029057 Phosphoribosyltransferase-like
A01765	IPR005946 Ribose-phosphate diphosphokinase
A01765	IPR029099 Ribose-phosphate pyrophosphokinase, N-terminal domain
A01769	IPR002610 Peptidase S54, rhomboid
A01769	IPR022241 Rhomboid serine protease
A01770	IPR009050 Globin-like
A01770	IPR000971 Globin
A01770	IPR012292 Globin, structural domain
A01770	IPR013314 Globin, lamprey/hagfish type
A01812	IPR000010 Proteinase inhibitor I25, cystatin
A01812	IPR027214 Cystatin
A01812	IPR018073 Proteinase inhibitor I25, cystatin, conserved site
A01832	IPR018108 Mitochondrial substrate/solute carrier
A01832	IPR023395 Mitochondrial carrier domain
A01834	IPR005301 Mob1/phocein
A01843	IPR011009 Protein kinase-like domain
A01852	IPR011009 Protein kinase-like domain
A01852	IPR008352 Mitogen-activated protein (MAP) kinase, p38
A01852	IPR000719 Protein kinase domain
A01882	IPR018247 EF-Hand 1, calcium-binding site
A01882	IPR002048 EF-hand domain
A01882	IPR011992 EF-hand domain pair
A01887	IPR000276 G protein-coupled receptor, rhodopsin-like
A01887	IPR005389 OGR1 sphingosylphosphorylcholine receptor
A01887	IPR017452 GPCR, rhodopsin-like, 7TM
A01911	IPR000157 Toll/interleukin-1 receptor homology (TIR) domain
A01941	IPR007087 Zinc finger, C2H2
A01941	IPR013087 Zinc finger C2H2-type/integrase DNA-binding domain
A01941	IPR015880 Zinc finger, C2H2-like
A01959	IPR006885 NADH dehydrogenase ubiquinone Fe-S protein 4, mitochondrial
A01990	IPR001211 Phospholipase A2
A01990	IPR016090 Phospholipase A2 domain
A01990	IPR013090 Phospholipase A2, active site
A01998	IPR016187 C-type lectin fold
A01998	IPR001304 C-type lectin
A01998	IPR016186 C-type lectin-like
A02020	IPR003531 Short hematopoietin receptor, family 1, conserved site
A02020	IPR003961 Fibronectin type III
A02020	IPR013783 Immunoglobulin-like fold
A02020	IPR015319 Interleukin-4 receptor alpha, N-terminal
A02022	IPR011513 Non-structural maintenance of chromosomes element 1
A02023	IPR003347 JmjC domain
A02043	IPR007213 Leucine carboxyl methyltransferase
A02043	IPR029063 S-adenosyl-L-methionine-dependent methyltransferase
A02045	IPR001991 Sodium:dicarboxylate symporter
A02045	IPR018107 Sodium:dicarboxylate symporter, conserved site
A02058	IPR001054 Adenylyl cyclase class-3/4/guanylyl cyclase
A02058	IPR018297 Adenylyl cyclase class-3/4/guanylyl cyclase, conserved site
A02058	IPR029787 Nucleotide cyclase
A02079	IPR000594 UBA/THIF-type NAD/FAD binding fold
A02079	IPR019572 Ubiquitin-activating enzyme
A02079	IPR016040 NAD(P)-binding domain
A02079	IPR000011 Ubiquitin/SUMO-activating enzyme E1
A02079	IPR000127 Ubiquitin-activating enzyme repeat
A02079	IPR018965 Ubiquitin-activating enzyme e1, C-terminal
A02079	IPR009036 Molybdenum cofactor biosynthesis, MoeB
A02079	IPR018074 Ubiquitin-activating enzyme, E1, active site
A02106	IPR000276 G protein-coupled receptor, rhodopsin-like
A02106	IPR003982 Leukotriene B4 type 2 receptor
A02106	IPR003981 Leukotriene B4 receptor
A02106	IPR017452 GPCR, rhodopsin-like, 7TM
A02144	IPR013649 Integrin alpha-2
A02148	IPR015359 Phospholipase C, phosphoinositol-specific, EF-hand-like
A02148	IPR028391 1-phosphatidylinositol 4,5-bisphosphate phosphodiesterase delta-1
A02148	IPR011993 Pleckstrin homology-like domain
A02148	IPR011992 EF-hand domain pair
A02148	IPR001711 Phospholipase C, phosphatidylinositol-specific, Y domain
A02148	IPR017946 PLC-like phosphodiesterase, TIM beta/alpha-barrel domain
A02148	IPR018247 EF-Hand 1, calcium-binding site
A02148	IPR000008 C2 domain
A02148	IPR001849 Pleckstrin homology domain
A02148	IPR002048 EF-hand domain
A02148	IPR000909 Phospholipase C, phosphatidylinositol-specific , X domain
A02148	IPR001192 Phosphoinositide phospholipase C family
A02163	IPR023260 Cysteine/serine-rich nuclear protein family
A02236	IPR009072 Histone-fold
A02236	IPR001951 Histone H4
A02236	IPR007125 Histone core
A02239	IPR007125 Histone core
A02239	IPR001951 Histone H4
A02239	IPR009072 Histone-fold
A02251	IPR005818 Linker histone H1/H5, domain H15
A02251	IPR011991 Winged helix-turn-helix DNA-binding domain
A02251	IPR005819 Histone H5
A02252	IPR009072 Histone-fold
A02252	IPR002119 Histone H2A
A02252	IPR007125 Histone core
A02257	IPR005819 Histone H5
A02258	IPR009072 Histone-fold
A02258	IPR000164 Histone H3/CENP-A
A02258	IPR007125 Histone core
A02262	IPR007125 Histone core
A02262	IPR000164 Histone H3/CENP-A
A02262	IPR009072 Histone-fold
A02267	IPR007125 Histone core
A02267	IPR002119 Histone H2A
A02267	IPR009072 Histone-fold
A02299	IPR000595 Cyclic nucleotide-binding domain
A02299	IPR014710 RmlC-like jelly roll fold
A02299	IPR007593 CD225/Dispanin family
A02299	IPR018490 Cyclic nucleotide-binding-like
A02389	IPR015947 PUA-like domain
A02389	IPR002478 PUA domain
A02389	IPR004521 Uncharacterised domain CHP00451
A02389	IPR016437 Translation-associated RNA-binding, predicted
A02390	IPR020471 Aldo/keto reductase subgroup
A02390	IPR001395 Aldo/keto reductase
A02390	IPR023210 NADP-dependent oxidoreductase domain
A02390	IPR018170 Aldo/keto reductase, conserved site
A02394	IPR000219 Dbl homology (DH) domain
A02394	IPR011993 Pleckstrin homology-like domain
A02394	IPR015721 Rho GTP exchange factor
A02394	IPR001331 Guanine-nucleotide dissociation stimulator, CDC24, conserved site
A02397	IPR008928 Six-hairpin glycosidase-like
A02397	IPR011613 Glycoside hydrolase family 15
A02397	IPR008734 Phosphorylase kinase alpha/beta subunit
A02422	IPR015359 Phospholipase C, phosphoinositol-specific, EF-hand-like
A02422	IPR028406 1-phosphatidylinositol 4,5-bisphosphate phosphodiesterase delta-3
A02422	IPR011993 Pleckstrin homology-like domain
A02422	IPR011992 EF-hand domain pair
A02422	IPR000909 Phospholipase C, phosphatidylinositol-specific , X domain
A02422	IPR017946 PLC-like phosphodiesterase, TIM beta/alpha-barrel domain
A02422	IPR000008 C2 domain
A02422	IPR001711 Phospholipase C, phosphatidylinositol-specific, Y domain
A02422	IPR001192 Phosphoinositide phospholipase C family
A02426	IPR018247 EF-Hand 1, calcium-binding site
A02426	IPR002048 EF-hand domain
A02426	IPR011992 EF-hand domain pair
A02486	IPR001424 Superoxide dismutase, copper/zinc binding domain
A02486	IPR018152 Superoxide dismutase, copper/zinc, binding site
A02499	IPR002715 Nascent polypeptide-associated complex NAC domain
A02510	IPR001680 WD40 repeat
A02510	IPR020472 G-protein beta WD-40 repeat
A02510	IPR017986 WD40-repeat-containing domain
A02510	IPR015943 WD40/YVTN repeat-like-containing domain
A02510	IPR019775 WD40 repeat, conserved site
A02511	IPR018359 Bromodomain, conserved site
A02511	IPR001487 Bromodomain
A02524	IPR008833 Surfeit locus 2
A02623	IPR000768 NAD:arginine ADP-ribosyltransferase, ART
A02678	IPR011598 Myc-type, basic helix-loop-helix (bHLH) domain
A02696	IPR007397 F-box associated (FBA) domain
A02696	IPR008979 Galactose-binding domain-like
A02699	IPR011009 Protein kinase-like domain
A02699	IPR000719 Protein kinase domain
A02699	IPR017441 Protein kinase, ATP binding site
A02700	IPR007397 F-box associated (FBA) domain
A02700	IPR008979 Galactose-binding domain-like
A02705	IPR018247 EF-Hand 1, calcium-binding site
A02705	IPR002048 EF-hand domain
A02705	IPR011992 EF-hand domain pair
A02738	IPR002939 Chaperone DnaJ, C-terminal
A02738	IPR008971 HSP40/DnaJ peptide-binding
A02788	IPR011029 Death-like domain
A02788	IPR003599 Immunoglobulin subtype
A02788	IPR007110 Immunoglobulin-like domain
A02788	IPR003598 Immunoglobulin subtype 2
A02788	IPR000906 ZU5 domain
A02788	IPR013098 Immunoglobulin I-set
A02788	IPR000884 Thrombospondin, type 1 repeat
A02788	IPR000488 Death domain
A02788	IPR013783 Immunoglobulin-like fold
A02798	IPR012918 RTP801-like
A02834	IPR005804 Fatty acid desaturase, type 1
A02834	IPR001199 Cytochrome b5-like heme/steroid binding domain
A02835	IPR005804 Fatty acid desaturase, type 1
A02854	IPR011009 Protein kinase-like domain
A02854	IPR008271 Serine/threonine-protein kinase, active site
A02854	IPR017441 Protein kinase, ATP binding site
A02854	IPR002290 Serine/threonine/dual specificity protein kinase, catalytic domain
A02854	IPR000719 Protein kinase domain
A02884	IPR000327 POU-specific
A02884	IPR009057 Homeodomain-like
A02884	IPR013847 POU domain
A02884	IPR010982 Lambda repressor-like, DNA-binding domain
A02884	IPR001356 Homeobox domain
A02895	IPR019464 RNA polymerase II elongation factor ELL
A02895	IPR010844 Occludin/RNA polymerase II elongation factor, ELL domain
A02900	IPR026774 2'-5'-oligoadenylate synthase
A02900	IPR018952 2'-5'-oligoadenylate synthetase 1, domain 2/C-terminal
A02900	IPR006116 2-5-oligoadenylate synthetase, N-terminal
A02909	IPR011009 Protein kinase-like domain
A02909	IPR008271 Serine/threonine-protein kinase, active site
A02909	IPR017441 Protein kinase, ATP binding site
A02909	IPR002290 Serine/threonine/dual specificity protein kinase, catalytic domain
A02909	IPR000719 Protein kinase domain
A02915	IPR016635 Adaptor protein complex, sigma subunit
A02915	IPR022775 AP complex, mu/sigma subunit
A02915	IPR011012 Longin-like domain
A02938	IPR003556 Claudin-14
A02938	IPR006187 Claudin
A02938	IPR004031 PMP-22/EMP/MP20/Claudin superfamily
A02962	IPR009057 Homeodomain-like
A02962	IPR001356 Homeobox domain
A02981	IPR013530 Protein-arginine deiminase, C-terminal
A02981	IPR004303 Protein-arginine deiminase
A02984	IPR001828 Extracellular ligand-binding receptor
A02984	IPR028082 Periplasmic binding protein-like I
A03080	IPR029405 APCDD1 domain
A03121	IPR017907 Zinc finger, RING-type, conserved site
A03121	IPR013083 Zinc finger, RING/FYVE/PHD-type
A03121	IPR000315 Zinc finger, B-box
A03121	IPR001841 Zinc finger, RING-type
A03128	IPR020977 Beta-casein-like
A03133	IPR013845 Ribosomal protein S4e, central region
A03133	IPR000876 Ribosomal protein S4e
A03192	IPR001478 PDZ domain
A03221	IPR028193 Testis-expressed sequence 13 protein family
A03253	IPR002190 MAGE homology domain
A03256	IPR021859 Protein of unknown function DUF3469
A03283	IPR013320 Concanavalin A-like lectin/glucanase domain
A03283	IPR003879 Butyrophylin-like
A03283	IPR017907 Zinc finger, RING-type, conserved site
A03283	IPR001841 Zinc finger, RING-type
A03283	IPR013083 Zinc finger, RING/FYVE/PHD-type
A03283	IPR001870 B30.2/SPRY domain
A03283	IPR000315 Zinc finger, B-box
A03283	IPR006574 SPRY-associated
A03301	IPR013783 Immunoglobulin-like fold
A03301	IPR013106 Immunoglobulin V-set domain
A03301	IPR007110 Immunoglobulin-like domain
A03312	IPR020479 Homeodomain, metazoa
A03312	IPR017970 Homeobox, conserved site
A03312	IPR009057 Homeodomain-like
A03312	IPR001356 Homeobox domain
A03374	IPR017453 Glycine cleavage system H-protein, subgroup
A03374	IPR011053 Single hybrid motif
A03374	IPR003016 2-oxo acid dehydrogenase, lipoyl-binding site
A03374	IPR002930 Glycine cleavage system H-protein
A03380	IPR000980 SH2 domain
A03380	IPR029021 Protein-tyrosine phosphatase-like
A03380	IPR000242 Protein-tyrosine phosphatase, receptor/non-receptor type
A03387	IPR001849 Pleckstrin homology domain
A03387	IPR011993 Pleckstrin homology-like domain
A03387	IPR027267 Arfaptin homology (AH) domain/BAR domain
A03387	IPR001164 Arf GTPase activating protein
A03391	IPR008340 Dishevelled-1
A03391	IPR001478 PDZ domain
A03391	IPR029071 Ubiquitin-related domain
A03391	IPR015506 Dishevelled-related protein
A03391	IPR001158 DIX domain
A03391	IPR000591 DEP domain
A03391	IPR011991 Winged helix-turn-helix DNA-binding domain
A03391	IPR008339 Dishevelled family
A03394	IPR027947 TMEM240 family
A03394	IPR006811 RNA polymerase II subunit A
A03396	IPR000433 Zinc finger, ZZ-type
A03396	IPR003599 Immunoglobulin subtype
A03396	IPR007110 Immunoglobulin-like domain
A03396	IPR020683 Ankyrin repeat-containing domain
A03396	IPR010606 Mib-herc2
A03396	IPR013783 Immunoglobulin-like fold
A03444	IPR003397 Mitochondrial inner membrane translocase subunit Tim17/Tim22/Tim23/peroxisomal protein PMP24
A03512	IPR003599 Immunoglobulin subtype
A03512	IPR013783 Immunoglobulin-like fold
A03512	IPR007110 Immunoglobulin-like domain
A03512	IPR003598 Immunoglobulin subtype 2
A03527	IPR030210 Solute carrier family 10 member 3
A03527	IPR002657 Bile acid:sodium symporter/arsenical resistance protein Acr3
A03529	IPR021063 NF-kappa-B essential modulator NEMO, N-terminal
A03531	IPR015631 Signalling lymphocyte activation molecule family receptors
A03531	IPR013783 Immunoglobulin-like fold
A03531	IPR007110 Immunoglobulin-like domain
A03533	IPR009030 Insulin-like growth factor binding protein, N-terminal
A03533	IPR003599 Immunoglobulin subtype
A03533	IPR020461 Tyrosine-protein kinase, neurotrophic receptor, type 1
A03533	IPR007110 Immunoglobulin-like domain
A03533	IPR013032 EGF-like, conserved site
A03533	IPR002049 EGF-like, laminin
A03533	IPR000742 Epidermal growth factor-like domain
A03533	IPR013098 Immunoglobulin I-set
A03533	IPR013783 Immunoglobulin-like fold
A03551	IPR009057 Homeodomain-like
A03551	IPR023580 RNA polymerase subunit RPB10
A03551	IPR000268 DNA-directed RNA polymerase, subunit N/Rpb10
A03552	IPR016035 Acyl transferase/acyl hydrolase/lysophospholipase
A03552	IPR018499 Tetraspanin/Peripherin
A03554	IPR018108 Mitochondrial substrate/solute carrier
A03554	IPR001611 Leucine-rich repeat
A03554	IPR000906 ZU5 domain
A03554	IPR019502 Peptidase S68, pidd
A03554	IPR003591 Leucine-rich repeat, typical subtype
A03554	IPR023395 Mitochondrial carrier domain
A03556	IPR029062 Class I glutamine amidotransferase-like
A03556	IPR002818 ThiJ/PfpI
A03575	IPR007203 ORMDL family
A03575	IPR029886 ORM1-like protein 2
A03585	IPR000873 AMP-dependent synthetase/ligase
A03585	IPR025110 AMP-binding enzyme C-terminal domain
A03585	IPR020845 AMP-binding, conserved site
A03585	IPR030305 Fatty acid transport protein 2
A03601	IPR007149 Leo1-like protein
A03661	IPR007225 Exocyst complex subunit Sec15-like
A03670	IPR001810 F-box domain
A03684	IPR000202 GPCR, family 3, metabotropic glutamate receptor 5
A03684	IPR000337 GPCR, family 3
A03684	IPR011500 GPCR, family 3, nine cysteines domain
A03684	IPR017978 GPCR, family 3, C-terminal
A03684	IPR017979 GPCR, family 3, conserved site
A03684	IPR000162 GPCR, family 3, metabotropic glutamate receptor
A03684	IPR001828 Extracellular ligand-binding receptor
A03684	IPR028082 Periplasmic binding protein-like I
A03685	IPR001828 Extracellular ligand-binding receptor
A03685	IPR017979 GPCR, family 3, conserved site
A03685	IPR000337 GPCR, family 3
A03685	IPR028082 Periplasmic binding protein-like I
A03693	IPR008625 GAGE
A03710	IPR029684 Schlafen family
A03710	IPR007421 ATPase, AAA-4
A03710	IPR029667 Schlafen-like protein 1
A03744	IPR011161 MHC class I-like antigen recognition
A03744	IPR027648 MHC class I alpha chain
A03744	IPR003006 Immunoglobulin/major histocompatibility complex, conserved site
A03744	IPR007110 Immunoglobulin-like domain
A03744	IPR013783 Immunoglobulin-like fold
A03744	IPR003597 Immunoglobulin C1-set
A03744	IPR011162 MHC classes I/II-like antigen recognition protein
A03744	IPR001039 MHC class I alpha chain, alpha1 alpha2 domains
A03748	IPR003959 ATPase, AAA-type, core
A03748	IPR027417 P-loop containing nucleoside triphosphate hydrolase
A03790	IPR001227 Acyl transferase domain
A03790	IPR016035 Acyl transferase/acyl hydrolase/lysophospholipase
A03830	IPR000725 Olfactory receptor
A03830	IPR017452 GPCR, rhodopsin-like, 7TM
A03850	IPR027775 C2H2- zinc finger protein family
A03850	IPR007087 Zinc finger, C2H2
A03850	IPR013087 Zinc finger C2H2-type/integrase DNA-binding domain
A03850	IPR027755 Transcription factor Ovo-like 2
A03850	IPR015880 Zinc finger, C2H2-like
A03854	IPR011991 Winged helix-turn-helix DNA-binding domain
A03854	IPR007832 RNA polymerase Rpc34
A03854	IPR016049 RNA polymerase Rpc34-like
A03857	IPR023509 D-Tyr tRNAtyr deacylase-like domain
A03857	IPR003732 D-tyrosyl-tRNA(Tyr) deacylase
A03915	IPR026130 Protein phosphatase 1 regulatory subunit 26
A03965	IPR007087 Zinc finger, C2H2
A03965	IPR013087 Zinc finger C2H2-type/integrase DNA-binding domain
A03965	IPR001214 SET domain
A03965	IPR015880 Zinc finger, C2H2-like
A03981	IPR006917 SOUL haem-binding protein
A03981	IPR011256 Regulatory factor, effector binding domain
A04002	IPR028846 Recoverin family
A04002	IPR011992 EF-hand domain pair
A04002	IPR029535 Visinin-like protein 3
A04040	IPR020837 Fibrinogen, conserved site
A04040	IPR002181 Fibrinogen, alpha/beta/gamma chain, C-terminal globular domain
A04040	IPR014716 Fibrinogen, alpha/beta/gamma chain, C-terminal globular, subdomain 1
A04040	IPR014715 Fibrinogen, alpha/beta/gamma chain, C-terminal globular, subdomain 2
A04045	IPR000297 Peptidyl-prolyl cis-trans isomerase, PpiC-type
A04045	IPR023058 Peptidyl-prolyl cis-trans isomerase, PpiC-type, conserved site
A04056	IPR030046 Alpha N-catenin
A04056	IPR000633 Vinculin, conserved site
A04056	IPR006077 Vinculin/alpha-catenin
A04059	IPR028082 Periplasmic binding protein-like I
A04060	IPR018882 Calmodulin-binding domain C0, NMDA receptor, NR1 subunit
A04071	IPR012677 Nucleotide-binding alpha-beta plait domain
A04101	IPR011598 Myc-type, basic helix-loop-helix (bHLH) domain
A04111	IPR003654 OAR domain
A04144	IPR020479 Homeodomain, metazoa
A04144	IPR017970 Homeobox, conserved site
A04144	IPR009057 Homeodomain-like
A04144	IPR001356 Homeobox domain
A04157	IPR000504 RNA recognition motif domain
A04157	IPR012677 Nucleotide-binding alpha-beta plait domain
A04217	IPR018503 Tetraspanin, conserved site
A04217	IPR000301 Tetraspanin
A04217	IPR018499 Tetraspanin/Peripherin
A04217	IPR008952 Tetraspanin, EC2 domain
A04258	IPR000832 GPCR, family 2, secretin-like
A04258	IPR022624 Domain of unknown function DUF3497
A04258	IPR008077 GPCR, family 2, brain-specific angiogenesis inhibitor
A04273	IPR013792 RNA 3'-terminal phosphate cyclase/enolpyruvate transferase, alpha/beta
A04273	IPR000228 RNA 3'-terminal phosphate cyclase
A04273	IPR016443 RNA 3'-terminal phosphate cyclase type 2
A04273	IPR023797 RNA 3'-terminal phosphate cyclase domain
A04273	IPR020719 RNA 3'-terminal phosphate cyclase-like, conserved site
A04279	IPR029057 Phosphoribosyltransferase-like
A04279	IPR000836 Phosphoribosyltransferase domain
A04279	IPR005904 Hypoxanthine phosphoribosyl transferase
A04372	IPR015419 CTAG/Pcc1 family
A04385	IPR029033 Histidine phosphatase superfamily
A04385	IPR000560 Histidine phosphatase superfamily, clade-2
A04434	IPR001312 Hexokinase
A04434	IPR022673 Hexokinase, C-terminal
A04438	IPR002108 Actin-depolymerising factor homology domain
A04438	IPR029006 ADF-H/Gelsolin-like domain
A04438	IPR001452 SH3 domain
A04438	IPR029923 Drebrin-like protein
A04442	IPR011009 Protein kinase-like domain
A04442	IPR000719 Protein kinase domain
A04455	IPR005821 Ion transport domain
A04455	IPR003973 Potassium channel, voltage dependent, Kv2
A04455	IPR005826 Potassium channel, voltage dependent, Kv2.2
A04455	IPR028325 Voltage-gated potassium channel
A04455	IPR003968 Potassium channel, voltage dependent, Kv
A04455	IPR003091 Potassium channel
A04467	IPR007287 Sof1-like protein
A04498	IPR027892 Protein of unknown function DUF4581
A04560	IPR029052 Metallo-dependent phosphatase-like
A04560	IPR004843 Calcineurin-like phosphoesterase domain, apaH type
A04560	IPR006186 Serine/threonine-specific protein phosphatase/bis(5-nucleosyl)-tetraphosphatase
A04564	IPR026678 INO80 complex subunit E
A04578	IPR001849 Pleckstrin homology domain
A04578	IPR011993 Pleckstrin homology-like domain
A04582	IPR007087 Zinc finger, C2H2
A04582	IPR013087 Zinc finger C2H2-type/integrase DNA-binding domain
A04582	IPR015880 Zinc finger, C2H2-like
A04611	IPR013121 Ferric reductase, NAD binding
A04611	IPR029595 Dual oxidase 1
A04611	IPR013112 FAD-binding 8
A04611	IPR017927 Ferredoxin reductase-type FAD-binding domain
A04611	IPR013130 Ferric reductase transmembrane component-like domain
A04611	IPR000778 Cytochrome b245, heavy chain
A04611	IPR017938 Riboflavin synthase-like beta-barrel
A04644	IPR029531 Calpain-3
A04644	IPR001300 Peptidase C2, calpain, catalytic domain
A04657	IPR005522 Inositol polyphosphate kinase
A04662	IPR018247 EF-Hand 1, calcium-binding site
A04662	IPR002048 EF-hand domain
A04662	IPR011992 EF-hand domain pair
A04690	IPR003210 Signal recognition particle, SRP14 subunit
A04690	IPR009018 Signal recognition particle, SRP9/SRP14 subunit
A04747	IPR029034 Cystine-knot cytokine
A04747	IPR015615 Transforming growth factor-beta-related
A04747	IPR001839 Transforming growth factor-beta, C-terminal
A04747	IPR017948 Transforming growth factor beta, conserved site
A04823	IPR016181 Acyl-CoA N-acyltransferase
A04823	IPR000182 GNAT domain
A04825	IPR003923 Transcription initiation factor TFIID, 23-30kDa subunit
A04843	IPR007087 Zinc finger, C2H2
A04843	IPR013087 Zinc finger C2H2-type/integrase DNA-binding domain
A04843	IPR015880 Zinc finger, C2H2-like
A04849	IPR028082 Periplasmic binding protein-like I
A04876	IPR029034 Cystine-knot cytokine
A04876	IPR015615 Transforming growth factor-beta-related
A04876	IPR001839 Transforming growth factor-beta, C-terminal
A04876	IPR002405 Inhibin, alpha subunit
A04876	IPR017948 Transforming growth factor beta, conserved site
A04891	IPR001680 WD40 repeat
A04891	IPR017986 WD40-repeat-containing domain
A04891	IPR015943 WD40/YVTN repeat-like-containing domain
A04895	IPR028441 14kDa phosphohistidine phosphatase
A04895	IPR007702 Janus
A04927	IPR001441 Decaprenyl diphosphate synthase-like
A04953	IPR000276 G protein-coupled receptor, rhodopsin-like
A04953	IPR001151 G protein-coupled receptor 6
A04953	IPR000723 G protein-coupled receptor 3/6/12 orphan
A04953	IPR017452 GPCR, rhodopsin-like, 7TM
A04956	IPR018166 S-adenosylmethionine decarboxylase, conserved site
A04956	IPR001985 S-adenosylmethionine decarboxylase
A04956	IPR018167 S-adenosylmethionine decarboxylase subgroup
A04956	IPR016067 S-adenosylmethionine decarboxylase, core
A05021	IPR029764 Leucine-rich repeat-containing protein 16A
A05043	IPR001357 BRCT domain
A05047	IPR001932 Protein phosphatase 2C (PP2C)-like domain
A05047	IPR015655 Protein phosphatase 2C
A05089	IPR015915 Kelch-type beta propeller
A05109	IPR013164 Cadherin, N-terminal
A05109	IPR002126 Cadherin
A05109	IPR015919 Cadherin-like
A05119	IPR002087 Anti-proliferative protein
A05162	IPR004841 Amino acid permease/ SLC12A domain
A05162	IPR030354 K/Cl co-transporter 4
A05182	IPR005821 Ion transport domain
A05182	IPR003968 Potassium channel, voltage dependent, Kv
A05182	IPR028325 Voltage-gated potassium channel
A05182	IPR003091 Potassium channel
A05182	IPR008197 Whey acidic protein-type 4-disulphide core
A05188	IPR019185 Integral membrane protein SYS1-related
A05190	IPR007531 Dysbindin
A05196	IPR016135 Ubiquitin-conjugating enzyme/RWD-like
A05196	IPR023313 Ubiquitin-conjugating enzyme, active site
A05196	IPR000608 Ubiquitin-conjugating enzyme E2
A05198	IPR011990 Tetratricopeptide-like helical domain
A05198	IPR001683 Phox homologous domain
A05211	IPR015919 Cadherin-like
A05211	IPR002126 Cadherin
A05211	IPR020894 Cadherin conserved site
A05211	IPR000233 Cadherin, cytoplasmic domain
A05219	IPR011009 Protein kinase-like domain
A05219	IPR010440 Lipopolysaccharide kinase
A05219	IPR022495 Serine/threonine-protein kinase Bud32
A05219	IPR000719 Protein kinase domain
A05219	IPR008266 Tyrosine-protein kinase, active site
A05235	IPR013783 Immunoglobulin-like fold
A05235	IPR013106 Immunoglobulin V-set domain
A05255	IPR004012 RUN
A05272	IPR016187 C-type lectin fold
A05272	IPR016186 C-type lectin-like
A05304	IPR022065 Uncharacterised protein family, TMEM59
A05320	IPR001734 Sodium/solute symporter
A05320	IPR004178 Calmodulin-binding domain
A05320	IPR018212 Sodium/solute symporter, conserved site
A05320	IPR013099 Two pore domain potassium channel domain
A05320	IPR019900 Sodium/solute symporter, subgroup
A05326	IPR026074 Microtubule associated protein 1
A05329	IPR006148 Glucosamine/galactosamine-6-phosphate isomerase
A05329	IPR005900 6-phosphogluconolactonase, DevB-type
A05330	IPR000873 AMP-dependent synthetase/ligase
A05330	IPR025110 AMP-binding enzyme C-terminal domain
A05330	IPR030308 Fatty acid transport protein 1
A05330	IPR020845 AMP-binding, conserved site
A05331	IPR029520 Nucleoredoxin-like protein 1
A05331	IPR029201 Jiraiya
A05331	IPR012336 Thioredoxin-like fold
A05333	IPR009538 PV-1
A05335	IPR007632 Anoctamin
A05341	IPR010844 Occludin/RNA polymerase II elongation factor, ELL domain
A05377	IPR029033 Histidine phosphatase superfamily
A05377	IPR013078 Histidine phosphatase superfamily, clade-1
A05442	IPR026218 Heme transporter HRG
A05587	IPR024969 Rpn11/EIF3F C-terminal domain
A05587	IPR000555 JAB1/MPN/MOV34 metalloenzyme domain
A05591	IPR003690 Mitochodrial transcription termination factor
A05621	IPR007834 DSS1/SEM1
A05827	IPR018108 Mitochondrial substrate/solute carrier
A05827	IPR023395 Mitochondrial carrier domain
A05827	IPR002067 Mitochondrial carrier protein
A05827	IPR002113 Adenine nucleotide translocator 1
A05938	IPR003599 Immunoglobulin subtype
A05938	IPR007110 Immunoglobulin-like domain
A05938	IPR000048 IQ motif, EF-hand binding site
A05938	IPR003598 Immunoglobulin subtype 2
A05938	IPR013098 Immunoglobulin I-set
A05938	IPR013783 Immunoglobulin-like fold
A05951	IPR005817 Wnt
A05951	IPR013302 Wnt-10 protein
A05997	IPR000504 RNA recognition motif domain
A05997	IPR012677 Nucleotide-binding alpha-beta plait domain
A06009	IPR000504 RNA recognition motif domain
A06009	IPR012996 Zinc finger, CHHC-type
A06009	IPR012677 Nucleotide-binding alpha-beta plait domain
A06060	IPR002189 F-actin-capping protein subunit alpha
A06060	IPR017865 F-actin capping protein, alpha subunit, conserved site
A06121	IPR008157 Annexin, type XI
A06121	IPR001464 Annexin
A06121	IPR018252 Annexin repeat, conserved site
A06121	IPR018502 Annexin repeat
A06128	IPR006594 LisH dimerisation motif
A06206	IPR030416 Tetratricopeptide repeat protein 39
A06206	IPR019412 Outer membrane protein Iml2/Tetratricopeptide repeat protein 39
A06206	IPR011990 Tetratricopeptide-like helical domain
A06244	IPR022056 CpG binding protein, C-terminal
A06310	IPR027417 P-loop containing nucleoside triphosphate hydrolase
A06310	IPR001806 Small GTPase superfamily
A06310	IPR003578 Small GTPase superfamily, Rho type
A06310	IPR020849 Small GTPase superfamily, Ras type
A06310	IPR003579 Small GTPase superfamily, Rab type
A06319	IPR017972 Cytochrome P450, conserved site
A06319	IPR002401 Cytochrome P450, E-class, group I
A06319	IPR001128 Cytochrome P450
A06326	IPR001064 Beta/gamma crystallin
A06326	IPR011024 Gamma-crystallin-related
A06329	IPR003121 SWIB/MDM2 domain
A06329	IPR019835 SWIB domain
A06330	IPR003378 Fringe-like
A06330	IPR008428 Chondroitin N-acetylgalactosaminyltransferase
A06332	IPR000558 Histone H2B
A06332	IPR009072 Histone-fold
A06332	IPR007125 Histone core
A06367	IPR013320 Concanavalin A-like lectin/glucanase domain
A06371	IPR029055 Nucleophile aminohydrolases, N-terminal
A06371	IPR001353 Proteasome, subunit alpha/beta
A06371	IPR023332 Proteasome A-type subunit
A06408	IPR003008 Tubulin/FtsZ, GTPase domain
A06408	IPR000217 Tubulin
A06408	IPR013838 Beta tubulin, autoregulation binding site
A06409	IPR013128 Peptidase C1A
A06409	IPR000668 Peptidase C1A, papain C-terminal
A06429	IPR012351 Four-helical cytokine, core
A06429	IPR009079 Four-helical cytokine-like, core
A06477	IPR000504 RNA recognition motif domain
A06477	IPR012677 Nucleotide-binding alpha-beta plait domain
A06494	IPR008914 Phosphatidylethanolamine-binding protein PEBP
A06496	IPR003959 ATPase, AAA-type, core
A06496	IPR027417 P-loop containing nucleoside triphosphate hydrolase
A06496	IPR008921 DNA polymerase III, clamp loader complex, gamma/delta/delta subunit, C-terminal
A06496	IPR003593 AAA+ ATPase domain
A06496	IPR013748 Replication factor C, C-terminal domain
A06509	IPR003599 Immunoglobulin subtype
A06509	IPR007110 Immunoglobulin-like domain
A06509	IPR011390 Insulin-like growth factor binding protein-related protein (IGFBP-rP), MAC25
A06509	IPR003598 Immunoglobulin subtype 2
A06509	IPR013098 Immunoglobulin I-set
A06509	IPR013783 Immunoglobulin-like fold
A06521	IPR002453 Beta tubulin
A06521	IPR018316 Tubulin/FtsZ, 2-layer sandwich domain
A06521	IPR000217 Tubulin
A06521	IPR008280 Tubulin/FtsZ, C-terminal
A06525	IPR022582 Transcription factor, T-box, region of unknown function
A06525	IPR008967 p53-like transcription factor, DNA-binding
A06525	IPR001699 Transcription factor, T-box
A06571	IPR006703 AIG1-type guanine nucleotide-binding (G) domain
A06571	IPR027417 P-loop containing nucleoside triphosphate hydrolase
A06592	IPR029000 Cyclophilin-like domain
A06592	IPR012340 Nucleic acid-binding, OB-fold
A06592	IPR020892 Cyclophilin-type peptidyl-prolyl cis-trans isomerase, conserved site
A06592	IPR002059 Cold-shock protein, DNA-binding
A06592	IPR011129 Cold shock protein
A06592	IPR002130 Cyclophilin-type peptidyl-prolyl cis-trans isomerase domain
A06593	IPR006187 Claudin
A06593	IPR017974 Claudin, conserved site
A06593	IPR004031 PMP-22/EMP/MP20/Claudin superfamily
A06622	IPR007087 Zinc finger, C2H2
A06622	IPR013087 Zinc finger C2H2-type/integrase DNA-binding domain
A06622	IPR015880 Zinc finger, C2H2-like
A06705	IPR007671 Selenoprotein P, N-terminal
A06712	IPR013845 Ribosomal protein S4e, central region
A06712	IPR000876 Ribosomal protein S4e
A06751	IPR029000 Cyclophilin-like domain
A06751	IPR002130 Cyclophilin-type peptidyl-prolyl cis-trans isomerase domain
A06802	IPR005485 Ribosomal protein L5 eukaryotic/L18 archaeal
A06874	IPR018124 Calreticulin/calnexin, conserved site
A06874	IPR001580 Calreticulin/calnexin
A06874	IPR013320 Concanavalin A-like lectin/glucanase domain
A06874	IPR009033 Calreticulin/calnexin, P domain
A06896	IPR029558 Tumor protein p53-inducible nuclear protein 2
A06896	IPR029431 Tumour protein p53-inducible nuclear protein
A06900	IPR029071 Ubiquitin-related domain
A06900	IPR014352 FERM/acyl-CoA-binding protein, 3-helical bundle
A06900	IPR021774 Protein of unknown function DUF3338
A06900	IPR018980 FERM, C-terminal PH-like domain
A06900	IPR019747 FERM conserved site
A06900	IPR011993 Pleckstrin homology-like domain
A06900	IPR019749 Band 4.1 domain
A06900	IPR019748 FERM central domain
A06900	IPR000299 FERM domain
A06900	IPR018979 FERM, N-terminal
A06918	IPR000086 NUDIX hydrolase domain
A06918	IPR020084 NUDIX hydrolase, conserved site
A06918	IPR015797 NUDIX hydrolase domain-like
A07000	IPR000276 G protein-coupled receptor, rhodopsin-like
A07000	IPR026234 Mas-related G protein-coupled receptor family
A07000	IPR017452 GPCR, rhodopsin-like, 7TM
A07000	IPR026228 Mas-related G protein-coupled receptor F
A07062	IPR000010 Proteinase inhibitor I25, cystatin
A07062	IPR027214 Cystatin
A07065	IPR005011 SART-1 protein
A07106	IPR005225 Small GTP-binding protein domain
A07106	IPR027417 P-loop containing nucleoside triphosphate hydrolase
A07106	IPR024156 Small GTPase superfamily, ARF type
A07106	IPR006689 Small GTPase superfamily, ARF/SAR type
A07114	IPR024079 Metallopeptidase, catalytic domain
A07114	IPR013277 Peptidase M12B, ADAM-TS8
A07114	IPR013273 Peptidase M12B, ADAM-TS
A07114	IPR010294 ADAM-TS Spacer 1
A07114	IPR001590 Peptidase M12B, ADAM/reprolysin
A07114	IPR000884 Thrombospondin, type 1 repeat
A07126	IPR000554 Ribosomal protein S7e
A07185	IPR001025 Bromo adjacent homology (BAH) domain
A07196	IPR009071 High mobility group box domain
A07201	IPR029058 Alpha/Beta hydrolase fold
A07233	IPR026633 Nuclear ubiquitous casein and cyclin-dependent kinase substrate 1
A07246	IPR009057 Homeodomain-like
A07246	IPR006634 TRAM/LAG1/CLN8 homology domain
A07246	IPR001356 Homeobox domain
A07249	IPR011009 Protein kinase-like domain
A07249	IPR021281 Small nuclear RNA activating complex subunit 2-like
A07249	IPR002290 Serine/threonine/dual specificity protein kinase, catalytic domain
A07249	IPR008271 Serine/threonine-protein kinase, active site
A07249	IPR000719 Protein kinase domain
A07255	IPR018625 Protein of unknown function DUF2346
A07262	IPR013543 Calcium/calmodulin-dependent protein kinase II, association-domain
A07262	IPR020636 Calcium/calmodulin-dependent/calcium-dependent protein kinase
A07262	IPR002290 Serine/threonine/dual specificity protein kinase, catalytic domain
A07262	IPR000719 Protein kinase domain
A07262	IPR008271 Serine/threonine-protein kinase, active site
A07262	IPR011009 Protein kinase-like domain
A07337	IPR003406 Glycosyl transferase, family 14
A07352	IPR026182 Anaphase-promoting complex subunit 15
A07355	IPR009057 Homeodomain-like
A07355	IPR001356 Homeobox domain
A07420	IPR028169 Raftlin family
A07440	IPR020676 Death-associated protein kinase 1
A07440	IPR020675 Myosin light chain kinase-related
A07441	IPR000488 Death domain
A07441	IPR020675 Myosin light chain kinase-related
A07441	IPR020676 Death-associated protein kinase 1
A07441	IPR011029 Death-like domain
A07452	IPR007087 Zinc finger, C2H2
A07452	IPR013087 Zinc finger C2H2-type/integrase DNA-binding domain
A07452	IPR015880 Zinc finger, C2H2-like
A07518	IPR000504 RNA recognition motif domain
A07518	IPR012677 Nucleotide-binding alpha-beta plait domain
A07520	IPR000504 RNA recognition motif domain
A07520	IPR012677 Nucleotide-binding alpha-beta plait domain
A07536	IPR002699 ATPase, V1 complex, subunit D
A07555	IPR029044 Nucleotide-diphospho-sugar transferases
A07555	IPR001173 Glycosyltransferase 2-like
A07573	IPR004142 NDRG
A07573	IPR029058 Alpha/Beta hydrolase fold
A07597	IPR003599 Immunoglobulin subtype
A07597	IPR007110 Immunoglobulin-like domain
A07597	IPR013783 Immunoglobulin-like fold
A07597	IPR003596 Immunoglobulin V-set, subgroup
A07597	IPR013106 Immunoglobulin V-set domain
A07608	IPR012163 Sialyltransferase
A07608	IPR001675 Glycosyl transferase, family 29
A07609	IPR020828 Glyceraldehyde 3-phosphate dehydrogenase, NAD(P) binding domain
A07609	IPR020831 Glyceraldehyde/Erythrose phosphate dehydrogenase family
A07609	IPR016040 NAD(P)-binding domain
A07744	IPR013083 Zinc finger, RING/FYVE/PHD-type
A07744	IPR011016 Zinc finger, RING-CH-type
A07744	IPR003137 Protease-associated domain, PA
A07744	IPR001841 Zinc finger, RING-type
A07752	IPR013149 Alcohol dehydrogenase, C-terminal
A07752	IPR020843 Polyketide synthase, enoylreductase domain
A07752	IPR011032 GroES (chaperonin 10)-like
A07752	IPR016040 NAD(P)-binding domain
A07752	IPR002085 Alcohol dehydrogenase superfamily, zinc-type
A07762	IPR005721 Ribosomal protein L22/L17, eukaryotic/archaeal
A07762	IPR001063 Ribosomal protein L22/L17
A07762	IPR018260 Ribosomal protein L22/L17, conserved site
A07800	IPR027417 P-loop containing nucleoside triphosphate hydrolase
A07800	IPR001806 Small GTPase superfamily
A07800	IPR003578 Small GTPase superfamily, Rho type
A07800	IPR020849 Small GTPase superfamily, Ras type
A07800	IPR005225 Small GTP-binding protein domain
A07800	IPR003579 Small GTPase superfamily, Rab type
A07860	IPR007087 Zinc finger, C2H2
A07860	IPR013087 Zinc finger C2H2-type/integrase DNA-binding domain
A07860	IPR015880 Zinc finger, C2H2-like
A07861	IPR018108 Mitochondrial substrate/solute carrier
A07861	IPR023395 Mitochondrial carrier domain
A07869	IPR001628 Zinc finger, nuclear hormone receptor-type
A07869	IPR001723 Steroid hormone receptor
A07869	IPR008946 Nuclear hormone receptor, ligand-binding
A07869	IPR000536 Nuclear hormone receptor, ligand-binding, core
A07869	IPR013088 Zinc finger, NHR/GATA-type
A07869	IPR003072 Orphan nuclear receptor, NOR1 type
A07885	IPR019594 Ionotropic glutamate receptor, L-glutamate and glycine-binding domain
A07885	IPR028082 Periplasmic binding protein-like I
A07885	IPR001320 Ionotropic glutamate receptor
A07885	IPR001508 Ionotropic glutamate receptor, metazoa
A07967	IPR019387 Uncharacterised domain SAYSvFN
A07979	IPR017941 Rieske [2Fe-2S] iron-sulphur domain
A07979	IPR004192 Ubiquinol cytochrome reductase, transmembrane domain
A07979	IPR014349 Rieske iron-sulphur protein
A08100	IPR007763 NADH dehydrogenase [ubiquinone] 1 alpha subcomplex subunit 12
A08113	IPR012948 AARP2CN
A08113	IPR027417 P-loop containing nucleoside triphosphate hydrolase
A08113	IPR030387 Bms1/Tsr1-type G domain
A08113	IPR000795 Elongation factor, GTP-binding domain
A08130	IPR000276 G protein-coupled receptor, rhodopsin-like
A08130	IPR017452 GPCR, rhodopsin-like, 7TM
A08147	IPR020846 Major facilitator superfamily domain
A08147	IPR011701 Major facilitator superfamily
A08150	IPR011658 PA14
A08150	IPR013783 Immunoglobulin-like fold
A08150	IPR002909 IPT domain
A08150	IPR014756 Immunoglobulin E-set
A08150	IPR028839 Fibrocystin
A08243	IPR025307 FIIND domain
A08251	IPR027640 Kinesin-like protein
A08251	IPR008984 SMAD/FHA domain
A08251	IPR001752 Kinesin motor domain
A08251	IPR000253 Forkhead-associated (FHA) domain
A08251	IPR027417 P-loop containing nucleoside triphosphate hydrolase
A08256	IPR006201 Neurotransmitter-gated ion-channel
A08256	IPR002394 Nicotinic acetylcholine receptor
A08256	IPR006202 Neurotransmitter-gated ion-channel ligand-binding domain
A08262	IPR014752 Arrestin, C-terminal
A08262	IPR014753 Arrestin, N-terminal
A08262	IPR000698 Arrestin
A08262	IPR019404 Mediator complex, subunit Med11
A08262	IPR011022 Arrestin C-terminal-like domain
A08262	IPR014756 Immunoglobulin E-set
A08269	IPR016187 C-type lectin fold
A08269	IPR001304 C-type lectin
A08269	IPR018378 C-type lectin, conserved site
A08269	IPR016186 C-type lectin-like
A08283	IPR005552 Scramblase
A08284	IPR030023 Neuroligin-2
A08284	IPR029058 Alpha/Beta hydrolase fold
A08284	IPR002018 Carboxylesterase, type B
A08287	IPR007080 RNA polymerase Rpb1, domain 1
A08287	IPR000722 RNA polymerase, alpha subunit
A08287	IPR006592 RNA polymerase, N-terminal
A08301	IPR001024 PLAT/LH2 domain
A08301	IPR013819 Lipoxygenase, C-terminal
A08301	IPR020833 Lipoxygenase, iron binding site
A08301	IPR000907 Lipoxygenase
A08301	IPR020834 Lipoxygenase, conserved site
A08301	IPR008976 Lipase/lipooxygenase, PLAT/LH2
A08371	IPR028443 Plakophilin-4
A08371	IPR028435 Plakophilin/Delta catenin
A08397	IPR002777 Prefoldin beta-like
A08397	IPR009053 Prefoldin
A08401	IPR027417 P-loop containing nucleoside triphosphate hydrolase
A08401	IPR010339 TIP49, C-terminal
A08401	IPR027238 RuvB-like
A08425	IPR027417 P-loop containing nucleoside triphosphate hydrolase
A08438	IPR012975 NOPS
A08438	IPR000504 RNA recognition motif domain
A08438	IPR012677 Nucleotide-binding alpha-beta plait domain
A08455	IPR009068 S15/NS1, RNA-binding
A08455	IPR000589 Ribosomal protein S15
A08469	IPR026071 Glycosyl hydrolase family 99
A08491	IPR001870 B30.2/SPRY domain
A08491	IPR003879 Butyrophylin-like
A08491	IPR013320 Concanavalin A-like lectin/glucanase domain
A08491	IPR006574 SPRY-associated
A08491	IPR003877 SPRY domain
A08492	IPR007087 Zinc finger, C2H2
A08492	IPR013087 Zinc finger C2H2-type/integrase DNA-binding domain
A08492	IPR015880 Zinc finger, C2H2-like
A08505	IPR016024 Armadillo-type fold
A08505	IPR006911 Armadillo repeat-containing domain
A08505	IPR011989 Armadillo-like helical
A08508	IPR018253 DnaJ domain, conserved site
A08508	IPR001005 SANT/Myb domain
A08508	IPR009057 Homeodomain-like
A08508	IPR017884 SANT domain
A08508	IPR001623 DnaJ domain
A08535	IPR013761 Sterile alpha motif/pointed domain
A08550	IPR002957 Keratin, type I
A08550	IPR001664 Intermediate filament protein
A08550	IPR018039 Intermediate filament protein, conserved site
A08550	IPR009053 Prefoldin
A08554	IPR002957 Keratin, type I
A08554	IPR001664 Intermediate filament protein
A08554	IPR018039 Intermediate filament protein, conserved site
A08554	IPR009053 Prefoldin
A08574	IPR026752 Cavin family
A08576	IPR005707 Ribosomal protein S2, eukaryotic/archaeal
A08590	IPR003186 Proteasome activator pa28, C-terminal domain
A08590	IPR003185 Proteasome activator pa28, N-terminal domain
A08590	IPR009077 Proteasome activator pa28
A08592	IPR000269 Copper amine oxidase
A08592	IPR015798 Copper amine oxidase, C-terminal
A08592	IPR015802 Copper amine oxidase, N3-terminal
A08592	IPR016182 Copper amine oxidase, N-terminal
A08592	IPR015801 Copper amine oxidase, N2/N3-terminal
A08599	IPR013149 Alcohol dehydrogenase, C-terminal
A08599	IPR002364 Quinone oxidoreductase/zeta-crystallin, conserved site
A08599	IPR020843 Polyketide synthase, enoylreductase domain
A08599	IPR016040 NAD(P)-binding domain
A08599	IPR002085 Alcohol dehydrogenase superfamily, zinc-type
A08705	IPR026767 Transmembrane protein 151
A08706	IPR020683 Ankyrin repeat-containing domain
A08706	IPR002110 Ankyrin repeat
A08747	IPR028846 Recoverin family
A08747	IPR002048 EF-hand domain
A08747	IPR011992 EF-hand domain pair
A08747	IPR018247 EF-Hand 1, calcium-binding site
A08783	IPR028385 Hyaluronan synthase 1
A08783	IPR029044 Nucleotide-diphospho-sugar transferases
A08783	IPR026107 Hyaluronan synthase/nodulation protein C
A08786	IPR003859 Beta-1,4-galactosyltransferase
A08786	IPR029044 Nucleotide-diphospho-sugar transferases
A08786	IPR027791 Galactosyltransferase, C-terminal
A08832	IPR000086 NUDIX hydrolase domain
A08832	IPR020084 NUDIX hydrolase, conserved site
A08832	IPR015797 NUDIX hydrolase domain-like
A08835	IPR016021 MIF4-like, type 1/2/3
A08835	IPR016024 Armadillo-type fold
A08851	IPR029316 Regulatory factor X-associated protein, RFXANK-binding domain
A08861	IPR027417 P-loop containing nucleoside triphosphate hydrolase
A08861	IPR008921 DNA polymerase III, clamp loader complex, gamma/delta/delta subunit, C-terminal
A08861	IPR003593 AAA+ ATPase domain
A08861	IPR013748 Replication factor C, C-terminal domain
A08882	IPR009057 Homeodomain-like
A08882	IPR001356 Homeobox domain
A08910	IPR025602 BCP1 family
A08917	IPR027158 Neurexin-3
A08917	IPR027789 Syndecan/Neurexin domain
A08917	IPR003585 Neurexin/syndecan/glycophorin C
A08920	IPR000742 Epidermal growth factor-like domain
A08920	IPR027158 Neurexin-3
A08920	IPR013320 Concanavalin A-like lectin/glucanase domain
A08920	IPR001791 Laminin G domain
A09036	IPR000961 AGC-kinase, C-terminal
A09036	IPR011009 Protein kinase-like domain
A09036	IPR017441 Protein kinase, ATP binding site
A09036	IPR002290 Serine/threonine/dual specificity protein kinase, catalytic domain
A09036	IPR000719 Protein kinase domain
A09037	IPR011598 Myc-type, basic helix-loop-helix (bHLH) domain
A09037	IPR009071 High mobility group box domain
A09040	IPR000832 GPCR, family 2, secretin-like
A09040	IPR017981 GPCR, family 2-like
A09040	IPR001749 GPCR, family 2, gastric inhibitory polypeptide receptor
A09040	IPR001879 GPCR, family 2, extracellular hormone receptor domain
A09057	IPR007087 Zinc finger, C2H2
A09057	IPR013087 Zinc finger C2H2-type/integrase DNA-binding domain
A09057	IPR015880 Zinc finger, C2H2-like
A09062	IPR003599 Immunoglobulin subtype
A09062	IPR013783 Immunoglobulin-like fold
A09062	IPR007110 Immunoglobulin-like domain
A09062	IPR003598 Immunoglobulin subtype 2
A09076	IPR027775 C2H2- zinc finger protein family
A09076	IPR007087 Zinc finger, C2H2
A09076	IPR013087 Zinc finger C2H2-type/integrase DNA-binding domain
A09076	IPR015880 Zinc finger, C2H2-like
A09111	IPR007531 Dysbindin
A09175	IPR027357 DHR-2 domain
A09175	IPR010703 Dedicator of cytokinesis C-terminal
A09175	IPR026791 Dedicator of cytokinesis
A09175	IPR027007 DHR-1 domain
A09251	IPR009643 Heat shock factor binding 1
A09270	IPR021934 Sox C-terminal transactivation domain
A09277	IPR001418 Opioid receptor
A09277	IPR000276 G protein-coupled receptor, rhodopsin-like
A09277	IPR017452 GPCR, rhodopsin-like, 7TM
A09277	IPR000452 Kappa opioid receptor
A09305	IPR027417 P-loop containing nucleoside triphosphate hydrolase
A09305	IPR001019 Guanine nucleotide binding protein (G-protein), alpha subunit
A09305	IPR001408 G-protein alpha subunit, group I
A09316	IPR018108 Mitochondrial substrate/solute carrier
A09316	IPR023395 Mitochondrial carrier domain
A09332	IPR011009 Protein kinase-like domain
A09332	IPR008271 Serine/threonine-protein kinase, active site
A09332	IPR017441 Protein kinase, ATP binding site
A09332	IPR002290 Serine/threonine/dual specificity protein kinase, catalytic domain
A09332	IPR000719 Protein kinase domain
A09334	IPR000008 C2 domain
A09334	IPR010734 Copine
A09349	IPR027272 Piezo family
A09350	IPR027272 Piezo family
A09352	IPR008598 Drought induced 19 protein-like, zinc-binding domain
A09352	IPR007087 Zinc finger, C2H2
A09352	IPR013087 Zinc finger C2H2-type/integrase DNA-binding domain
A09352	IPR015880 Zinc finger, C2H2-like
A09354	IPR020568 Ribosomal protein S5 domain 2-type fold
A09354	IPR014721 Ribosomal protein S5 domain 2-type fold, subgroup
A09354	IPR005935 Diphosphomevalonate/phosphomevalonate decarboxylase
A09354	IPR007732 Cytochrome b558 alpha-subunit
A09354	IPR013750 GHMP kinase, C-terminal domain
A09370	IPR013761 Sterile alpha motif/pointed domain
A09370	IPR001683 Phox homologous domain
A09381	IPR002698 5-formyltetrahydrofolate cyclo-ligase
A09381	IPR024185 5-formyltetrahydrofolate cyclo-ligase-like domain
A09422	IPR023578 Ras guanine nucleotide exchange factor domain
A09422	IPR001895 Ras guanine-nucleotide exchange factors catalytic domain
A09432	IPR019173 NADH:ubiquinone oxidoreductase, NDUFB5/SGDH subunit
A09477	IPR020103 Pseudouridine synthase, catalytic domain
A09477	IPR014780 tRNA pseudouridine synthase II, TruB
A09548	IPR015665 Sclerostin
A09548	IPR008835 Sclerostin/Sclerostin domain-containing protein 1
A09608	IPR018253 DnaJ domain, conserved site
A09608	IPR001623 DnaJ domain
A09615	IPR006555 ATP-dependent helicase, C-terminal
A09616	IPR010614 DEAD2
A09616	IPR014013 Helicase, superfamily 1/2, ATP-binding domain, DinG/Rad3-type
A09616	IPR006555 ATP-dependent helicase, C-terminal
A09617	IPR006935 Helicase/UvrB domain
A09617	IPR027417 P-loop containing nucleoside triphosphate hydrolase
A09617	IPR014013 Helicase, superfamily 1/2, ATP-binding domain, DinG/Rad3-type
A09630	IPR000639 Epoxide hydrolase-like
A09630	IPR000073 Alpha/beta hydrolase fold-1
A09630	IPR029058 Alpha/Beta hydrolase fold
A09641	IPR011053 Single hybrid motif
A09641	IPR002930 Glycine cleavage system H-protein
A09714	IPR002715 Nascent polypeptide-associated complex NAC domain
A09718	IPR000558 Histone H2B
A09718	IPR009072 Histone-fold
A09718	IPR007125 Histone core
A09739	IPR009057 Homeodomain-like
A09739	IPR001356 Homeobox domain
A09754	IPR001810 F-box domain
A09754	IPR026509 Transmembrane protein 183
A09756	IPR000142 P2Y purinoceptor 1
A09756	IPR000276 G protein-coupled receptor, rhodopsin-like
A09756	IPR017452 GPCR, rhodopsin-like, 7TM
A09791	IPR012351 Four-helical cytokine, core
A09791	IPR009079 Four-helical cytokine-like, core
A09791	IPR000471 Interferon alpha/beta/delta
A09791	IPR015589 Interferon alpha
A09826	IPR011489 EMI domain
A09828	IPR009057 Homeodomain-like
A09828	IPR001356 Homeobox domain
A09828	IPR015880 Zinc finger, C2H2-like
A09844	IPR012461 Protein of unknown function DUF1669
A09873	IPR021931 Protein of unknown function DUF3544
A09893	IPR023561 Carbonic anhydrase, alpha-class
A09893	IPR001148 Alpha carbonic anhydrase
A09893	IPR018437 Carbonic anhydrase VB, mitochondria
A10020	IPR018629 Transport protein XK
A10050	IPR018247 EF-Hand 1, calcium-binding site
A10050	IPR002048 EF-hand domain
A10050	IPR011992 EF-hand domain pair
A10050	IPR029642 Calpain small subunit 1
A10078	IPR000884 Thrombospondin, type 1 repeat
A10078	IPR013783 Immunoglobulin-like fold
A10122	IPR015880 Zinc finger, C2H2-like
A10122	IPR011333 BTB/POZ fold
A10122	IPR007087 Zinc finger, C2H2
A10122	IPR013087 Zinc finger C2H2-type/integrase DNA-binding domain
A10122	IPR000210 BTB/POZ-like
A10122	IPR013069 BTB/POZ
A10197	IPR007087 Zinc finger, C2H2
A10197	IPR013087 Zinc finger C2H2-type/integrase DNA-binding domain
A10197	IPR015880 Zinc finger, C2H2-like
A10261	IPR006552 VWC out
A10261	IPR013032 EGF-like, conserved site
A10261	IPR025615 TILa domain
A10261	IPR001846 von Willebrand factor, type D domain
A10261	IPR000742 Epidermal growth factor-like domain
A10299	IPR000996 Clathrin light chain
A10335	IPR008984 SMAD/FHA domain
A10335	IPR017855 SMAD domain-like
A10335	IPR001132 SMAD domain, Dwarfin-type
A10335	IPR013790 Dwarfin
A10376	IPR001179 Peptidyl-prolyl cis-trans isomerase, FKBP-type, domain
A10376	IPR023566 Peptidyl-prolyl cis-trans isomerase, FKBP-type
A10415	IPR000679 Zinc finger, GATA-type
A10415	IPR028440 Zinc finger transcription factor Trps1
A10415	IPR007087 Zinc finger, C2H2
A10415	IPR013088 Zinc finger, NHR/GATA-type
A10415	IPR015880 Zinc finger, C2H2-like
A10473	IPR001627 Sema domain
A10473	IPR015943 WD40/YVTN repeat-like-containing domain
A10518	IPR011993 Pleckstrin homology-like domain
A10557	IPR004827 Basic-leucine zipper domain
A10562	IPR018011 Carbohydrate sulfotransferase-related
A10562	IPR005331 Sulfotransferase
A10581	IPR027640 Kinesin-like protein
A10581	IPR019821 Kinesin motor domain, conserved site
A10581	IPR001752 Kinesin motor domain
A10581	IPR027417 P-loop containing nucleoside triphosphate hydrolase
A10627	IPR004279 Perilipin
A10629	IPR020683 Ankyrin repeat-containing domain
A10629	IPR011990 Tetratricopeptide-like helical domain
A10629	IPR002110 Ankyrin repeat
A10633	IPR004279 Perilipin
A10708	IPR023696 Ureohydrolase domain
A10708	IPR020855 Ureohydrolase, manganese-binding site
A10708	IPR006035 Ureohydrolase
A10732	IPR004000 Actin family
A10796	IPR009057 Homeodomain-like
A10796	IPR013847 POU domain
A10796	IPR010982 Lambda repressor-like, DNA-binding domain
A10796	IPR017970 Homeobox, conserved site
A10796	IPR000327 POU-specific
A10796	IPR001356 Homeobox domain
A10806	IPR001680 WD40 repeat
A10806	IPR017986 WD40-repeat-containing domain
A10806	IPR015943 WD40/YVTN repeat-like-containing domain
A10825	IPR011009 Protein kinase-like domain
A10825	IPR000719 Protein kinase domain
A10825	IPR003527 Mitogen-activated protein (MAP) kinase, conserved site
A10825	IPR017441 Protein kinase, ATP binding site
A10829	IPR011009 Protein kinase-like domain
A10829	IPR000719 Protein kinase domain
A10889	IPR019165 Peptidase M76, ATP23
A10905	IPR006077 Vinculin/alpha-catenin
A11005	IPR001464 Annexin
A11005	IPR002389 Annexin, type II
A11005	IPR018502 Annexin repeat
A11016	IPR003599 Immunoglobulin subtype
A11016	IPR007110 Immunoglobulin-like domain
A11016	IPR013783 Immunoglobulin-like fold
A11016	IPR003596 Immunoglobulin V-set, subgroup
A11016	IPR013106 Immunoglobulin V-set domain
A11018	IPR003599 Immunoglobulin subtype
A11018	IPR007110 Immunoglobulin-like domain
A11018	IPR013783 Immunoglobulin-like fold
A11018	IPR003596 Immunoglobulin V-set, subgroup
A11018	IPR013106 Immunoglobulin V-set domain
A11107	IPR016024 Armadillo-type fold
A11107	IPR026827 Proteasome component ECM29/Translational activator GCN1
A11107	IPR011989 Armadillo-like helical
A11107	IPR024372 Proteasome stabiliser ECM29
A11132	IPR000749 ATP:guanido phosphotransferase
A11132	IPR022414 ATP:guanido phosphotransferase, catalytic domain
A11132	IPR022415 ATP:guanido phosphotransferase active site
A11132	IPR022413 ATP:guanido phosphotransferase, N-terminal
A11132	IPR014746 Glutamine synthetase/guanido kinase, catalytic domain
A11133	IPR014816 tRNA (1-methyladenosine) methyltransferase catalytic subunit Gcd14
A11133	IPR029063 S-adenosyl-L-methionine-dependent methyltransferase
A11153	IPR020478 AT hook-like
A11153	IPR017956 AT hook, DNA-binding motif
A11153	IPR000116 High mobility group, HMG-I/HMG-Y
A11153	IPR000637 HMG-I/HMG-Y, DNA-binding, conserved site
A11157	IPR023198 Phosphoglycolate phosphatase, domain 2
A11161	IPR006162 Phosphopantetheine attachment site
A11161	IPR009081 Acyl carrier protein-like
A11169	IPR018269 Ribosomal protein S13, conserved site
A11169	IPR027437 30s ribosomal protein S13, C-terminal
A11169	IPR010979 Ribosomal protein S13-like, H2TH
A11169	IPR001892 Ribosomal protein S13
A11195	IPR014752 Arrestin, C-terminal
A11195	IPR014753 Arrestin, N-terminal
A11195	IPR000698 Arrestin
A11195	IPR017864 Arrestin, conserved site
A11195	IPR014756 Immunoglobulin E-set
A11195	IPR011022 Arrestin C-terminal-like domain
A11195	IPR011021 Arrestin-like, N-terminal
A11209	IPR001828 Extracellular ligand-binding receptor
A11209	IPR019594 Ionotropic glutamate receptor, L-glutamate and glycine-binding domain
A11209	IPR028082 Periplasmic binding protein-like I
A11209	IPR001320 Ionotropic glutamate receptor
A11209	IPR001508 Ionotropic glutamate receptor, metazoa
A11268	IPR021629 Mediator complex, subunit Med23
A11269	IPR021629 Mediator complex, subunit Med23
A11294	IPR011161 MHC class I-like antigen recognition
A11294	IPR003006 Immunoglobulin/major histocompatibility complex, conserved site
A11294	IPR013783 Immunoglobulin-like fold
A11294	IPR003597 Immunoglobulin C1-set
A11294	IPR011162 MHC classes I/II-like antigen recognition protein
A11294	IPR001039 MHC class I alpha chain, alpha1 alpha2 domains
A11309	IPR012677 Nucleotide-binding alpha-beta plait domain
A11309	IPR027157 Nuclear cap-binding protein subunit 2
A11402	IPR007882 Microtubule-associated protein 6
A11420	IPR009057 Homeodomain-like
A11420	IPR001356 Homeobox domain
A11446	IPR009057 Homeodomain-like
A11446	IPR017970 Homeobox, conserved site
A11446	IPR001356 Homeobox domain
A11447	IPR020479 Homeodomain, metazoa
A11447	IPR017970 Homeobox, conserved site
A11447	IPR009057 Homeodomain-like
A11447	IPR001356 Homeobox domain
A11448	IPR020479 Homeodomain, metazoa
A11448	IPR017970 Homeobox, conserved site
A11448	IPR009057 Homeodomain-like
A11448	IPR001356 Homeobox domain
A11450	IPR020479 Homeodomain, metazoa
A11450	IPR017970 Homeobox, conserved site
A11450	IPR009057 Homeodomain-like
A11450	IPR001356 Homeobox domain
A11453	IPR020479 Homeodomain, metazoa
A11453	IPR017970 Homeobox, conserved site
A11453	IPR009057 Homeodomain-like
A11453	IPR001356 Homeobox domain
A11458	IPR000504 RNA recognition motif domain
A11458	IPR012677 Nucleotide-binding alpha-beta plait domain
A11489	IPR001064 Beta/gamma crystallin
A11489	IPR011024 Gamma-crystallin-related
A11507	IPR005707 Ribosomal protein S2, eukaryotic/archaeal
A11521	IPR019739 CTF transcription factor/nuclear factor 1, conserved site
A11521	IPR000647 CTF transcription factor/nuclear factor 1
A11521	IPR019548 CTF transcription factor/nuclear factor 1, N-terminal
A11521	IPR003619 MAD homology 1, Dwarfin-type
A11521	IPR020604 CTF transcription factor/nuclear factor 1, DNA-binding domain
A11551	IPR007214 YbaK/aminoacyl-tRNA synthetase-associated domain
A11553	IPR011332 Zinc-binding ribosomal protein
A11553	IPR002906 Ribosomal protein S27a
A11582	IPR007125 Histone core
A11582	IPR000164 Histone H3/CENP-A
A11582	IPR009072 Histone-fold
A11652	IPR007087 Zinc finger, C2H2
A11652	IPR013087 Zinc finger C2H2-type/integrase DNA-binding domain
A11652	IPR015880 Zinc finger, C2H2-like
A11690	IPR002452 Alpha tubulin
A11690	IPR018316 Tubulin/FtsZ, 2-layer sandwich domain
A11690	IPR023123 Tubulin, C-terminal
A11690	IPR000217 Tubulin
A11690	IPR008280 Tubulin/FtsZ, C-terminal
A11800	IPR002213 UDP-glucuronosyl/UDP-glucosyltransferase
A11818	IPR007785 Anamorsin
A11818	IPR029063 S-adenosyl-L-methionine-dependent methyltransferase
A11870	IPR013099 Two pore domain potassium channel domain
A11870	IPR005410 Two pore domain potassium channel, THIK
A11899	IPR008496 Protein of unknown function DUF778
A11909	IPR027417 P-loop containing nucleoside triphosphate hydrolase
A11909	IPR004130 GPN-loop GTPase
A11909	IPR030231 GPN-loop GTPase 2
A11937	IPR029656 Arginine/serine-rich protein 1
A11943	IPR013524 Runt domain
A11943	IPR000040 Acute myeloid leukemia 1 protein (AML1)/Runt
A11943	IPR012346 p53/RUNT-type transcription factor, DNA-binding domain
A11943	IPR008967 p53-like transcription factor, DNA-binding
A11944	IPR018629 Transport protein XK
A11944	IPR004843 Calcineurin-like phosphoesterase domain, apaH type
A11944	IPR029052 Metallo-dependent phosphatase-like
A11955	IPR004843 Calcineurin-like phosphoesterase domain, apaH type
A11955	IPR029052 Metallo-dependent phosphatase-like
A11965	IPR001466 Beta-lactamase-related
A11965	IPR012338 Beta-lactamase/transpeptidase-like
A11966	IPR004365 OB-fold nucleic acid binding domain, AA-tRNA synthetase-type
A11966	IPR011991 Winged helix-turn-helix DNA-binding domain
A11966	IPR014892 Replication protein A, C-terminal
A11966	IPR014646 Replication factor A protein 2
A11966	IPR012340 Nucleic acid-binding, OB-fold
A11990	IPR000008 C2 domain
A11990	IPR001565 Synaptotagmin
A12066	IPR001359 Synapsin
A12066	IPR020897 Synapsin, pre-ATP-grasp domain
A12066	IPR013816 ATP-grasp fold, subdomain 2
A12066	IPR020898 Synapsin, ATP-binding domain
A12066	IPR016185 Pre-ATP-grasp domain
A12113	IPR020683 Ankyrin repeat-containing domain
A12113	IPR002110 Ankyrin repeat
A12115	IPR025875 Leucine rich repeat 4
A12115	IPR001611 Leucine-rich repeat
A12237	IPR000772 Ricin B lectin domain
A12318	IPR028266 Tumor protein p53-inducible protein 11
A12321	IPR000301 Tetraspanin
A12321	IPR018499 Tetraspanin/Peripherin
A12324	IPR001404 Heat shock protein Hsp90 family
A12353	IPR002466 Adenosine deaminase/editase
A12440	IPR010342 Protein of unknown function DUF938
A12440	IPR029063 S-adenosyl-L-methionine-dependent methyltransferase
A12453	IPR000435 Tektin
A12484	IPR011598 Myc-type, basic helix-loop-helix (bHLH) domain
A12489	IPR007087 Zinc finger, C2H2
A12489	IPR013087 Zinc finger C2H2-type/integrase DNA-binding domain
A12489	IPR015880 Zinc finger, C2H2-like
A12532	IPR007109 Brix domain
A12602	IPR009057 Homeodomain-like
A12602	IPR001356 Homeobox domain
A12604	IPR005821 Ion transport domain
A12604	IPR003968 Potassium channel, voltage dependent, Kv
A12604	IPR028325 Voltage-gated potassium channel
A12604	IPR003091 Potassium channel
A12604	IPR027359 Voltage-dependent channel, four helix bundle domain
A12633	IPR000286 Histone deacetylase superfamily
A12633	IPR003084 Histone deacetylase
A12633	IPR023801 Histone deacetylase domain
A12648	IPR013164 Cadherin, N-terminal
A12648	IPR002126 Cadherin
A12648	IPR020894 Cadherin conserved site
A12648	IPR015919 Cadherin-like
A12678	IPR003599 Immunoglobulin subtype
A12678	IPR002154 Neuregulin 1-related, C-terminal
A12678	IPR007110 Immunoglobulin-like domain
A12678	IPR003598 Immunoglobulin subtype 2
A12678	IPR013032 EGF-like, conserved site
A12678	IPR000742 Epidermal growth factor-like domain
A12678	IPR013098 Immunoglobulin I-set
A12678	IPR013783 Immunoglobulin-like fold
A12680	IPR002857 Zinc finger, CXXC-type
A12729	IPR000276 G protein-coupled receptor, rhodopsin-like
A12729	IPR017452 GPCR, rhodopsin-like, 7TM
A12770	IPR003591 Leucine-rich repeat, typical subtype
A12770	IPR000483 Cysteine-rich flanking region, C-terminal
A12770	IPR007110 Immunoglobulin-like domain
A12770	IPR001879 GPCR, family 2, extracellular hormone receptor domain
A12770	IPR001611 Leucine-rich repeat
A12770	IPR013783 Immunoglobulin-like fold
A12770	IPR000203 GPS motif
A12782	IPR012678 Ribosomal protein L23/L15e core domain
A12782	IPR000439 Ribosomal protein L15e
A12782	IPR024794 Ribosomal protein L15e core domain
A12786	IPR002453 Beta tubulin
A12786	IPR018316 Tubulin/FtsZ, 2-layer sandwich domain
A12786	IPR023123 Tubulin, C-terminal
A12786	IPR000217 Tubulin
A12786	IPR008280 Tubulin/FtsZ, C-terminal
A12832	IPR014752 Arrestin, C-terminal
A12832	IPR014753 Arrestin, N-terminal
A12832	IPR000698 Arrestin
A12832	IPR017864 Arrestin, conserved site
A12832	IPR014756 Immunoglobulin E-set
A12832	IPR011022 Arrestin C-terminal-like domain
A12832	IPR011021 Arrestin-like, N-terminal
A12849	IPR027417 P-loop containing nucleoside triphosphate hydrolase
A12849	IPR001806 Small GTPase superfamily
A12849	IPR002041 Ran GTPase
A12849	IPR003578 Small GTPase superfamily, Rho type
A12849	IPR020849 Small GTPase superfamily, Ras type
A12849	IPR005225 Small GTP-binding protein domain
A12849	IPR003579 Small GTPase superfamily, Rab type
A12854	IPR006553 Leucine-rich repeat, cysteine-containing subtype
A12893	IPR002108 Actin-depolymerising factor homology domain
A12893	IPR029006 ADF-H/Gelsolin-like domain
A12893	IPR017904 ADF/Cofilin/Destrin
A12893	IPR027234 Cofilin 1
A12996	IPR007087 Zinc finger, C2H2
A12996	IPR013087 Zinc finger C2H2-type/integrase DNA-binding domain
A12996	IPR015880 Zinc finger, C2H2-like
A13048	IPR004087 K Homology domain
A13048	IPR012987 ROK, N-terminal
A13048	IPR004088 K Homology domain, type 1
A13093	IPR008974 TRAF-like
A13093	IPR017986 WD40-repeat-containing domain
A13093	IPR001680 WD40 repeat
A13093	IPR017907 Zinc finger, RING-type, conserved site
A13093	IPR015943 WD40/YVTN repeat-like-containing domain
A13093	IPR001841 Zinc finger, RING-type
A13093	IPR013083 Zinc finger, RING/FYVE/PHD-type
A13093	IPR019775 WD40 repeat, conserved site
A13094	IPR013761 Sterile alpha motif/pointed domain
A13094	IPR027013 Caskin-1
A13094	IPR021129 Sterile alpha motif, type 1
A13094	IPR001660 Sterile alpha motif domain
A13094	IPR027001 Caskin/Ankyrin repeat-containing protein
A13094	IPR002110 Ankyrin repeat
A13094	IPR020683 Ankyrin repeat-containing domain
A13094	IPR001452 SH3 domain
A13098	IPR005135 Endonuclease/exonuclease/phosphatase
A13098	IPR016202 Deoxyribonuclease I
A13108	IPR001314 Peptidase S1A, chymotrypsin-type
A13108	IPR001254 Peptidase S1
A13108	IPR018114 Peptidase S1, trypsin family, active site
A13108	IPR009003 Trypsin-like cysteine/serine peptidase domain
A13111	IPR001254 Peptidase S1
A13111	IPR018114 Peptidase S1, trypsin family, active site
A13111	IPR009003 Trypsin-like cysteine/serine peptidase domain
A13124	IPR021190 Peptidase M10A
A13124	IPR001818 Peptidase M10, metallopeptidase
A13124	IPR002477 Peptidoglycan binding-like
A13124	IPR024079 Metallopeptidase, catalytic domain
A13124	IPR006026 Peptidase, metallopeptidase
A13124	IPR028067 Interleukin-32
A13124	IPR028733 Matrix metalloproteinase-25
A13133	IPR007087 Zinc finger, C2H2
A13133	IPR013087 Zinc finger C2H2-type/integrase DNA-binding domain
A13133	IPR015880 Zinc finger, C2H2-like
A13134	IPR007087 Zinc finger, C2H2
A13134	IPR001909 Krueppel-associated box
A13134	IPR013087 Zinc finger C2H2-type/integrase DNA-binding domain
A13152	IPR030432 Zinc finger protein GLIS2
A13152	IPR007087 Zinc finger, C2H2
A13152	IPR013087 Zinc finger C2H2-type/integrase DNA-binding domain
A13183	IPR011009 Protein kinase-like domain
A13183	IPR020636 Calcium/calmodulin-dependent/calcium-dependent protein kinase
A13183	IPR017441 Protein kinase, ATP binding site
A13185	IPR029760 Glutathione peroxidase conserved site
A13185	IPR000889 Glutathione peroxidase
A13185	IPR012336 Thioredoxin-like fold
A13186	IPR005571 RNA polymerase, Rpb5, N-terminal
A13186	IPR014381 DNA-directed RNA polymerase RPB5 subunit, eukaryote/virus
A13193	IPR005821 Ion transport domain
A13193	IPR013621 Ion transport N-terminal
A13193	IPR014710 RmlC-like jelly roll fold
A13193	IPR018490 Cyclic nucleotide-binding-like
A13193	IPR018488 Cyclic nucleotide-binding, conserved site
A13193	IPR000595 Cyclic nucleotide-binding domain
A13234	IPR027417 P-loop containing nucleoside triphosphate hydrolase
A13234	IPR026634 Protein-tyrosine sulfotransferase
A13260	IPR006116 2-5-oligoadenylate synthetase, N-terminal
A13260	IPR002934 Nucleotidyl transferase domain
A13260	IPR026774 2'-5'-oligoadenylate synthase
A13260	IPR018952 2'-5'-oligoadenylate synthetase 1, domain 2/C-terminal
A13260	IPR006117 2-5-oligoadenylate synthetase, conserved site
A13360	IPR000701 Succinate dehydrogenase/Fumarate reductase, transmembrane subunit
A13360	IPR014314 Succinate dehydrogenase, cytochrome b556 subunit
A13360	IPR018495 Succinate dehydrogenase, cytochrome b subunit, conserved site
A13360	IPR014361 Succinate dehydrogenase, cytochrome b560 subunit
A13409	IPR007173 D-arabinono-1,4-lactone oxidase
A13450	IPR029071 Ubiquitin-related domain
A13450	IPR014352 FERM/acyl-CoA-binding protein, 3-helical bundle
A13450	IPR019749 Band 4.1 domain
A13450	IPR019748 FERM central domain
A13450	IPR000299 FERM domain
A13450	IPR018979 FERM, N-terminal
A13459	IPR023298 P-type ATPase, transmembrane domain
A13459	IPR030319 Plasma membrane calcium-transporting ATPase 4
A13460	IPR022141 Plasma membrane calcium transporting P-type ATPase, C-terminal
A13460	IPR023299 P-type ATPase, cytoplasmic domain N
A13460	IPR030325 Plasma membrane calcium-transporting ATPase 3
A13460	IPR006068 Cation-transporting P-type ATPase, C-terminal
A13460	IPR023298 P-type ATPase, transmembrane domain
A13460	IPR023214 HAD-like domain
A13473	IPR022309 Ribosomal protein S8e/ribosomal biogenesis NSA2
A13505	IPR026095 Myb/SANT-like DNA-binding domain-containing protein
A13511	IPR000504 RNA recognition motif domain
A13511	IPR012677 Nucleotide-binding alpha-beta plait domain
A13539	IPR019756 Peptidase S26A, signal peptidase I, serine active site
A13539	IPR028360 Peptidase S24/S26, beta-ribbon domain
A13539	IPR019759 Peptidase S24/S26A/S26B
A13539	IPR015927 Peptidase S24/S26A/S26B/S26C
A13539	IPR001733 Peptidase S26B, eukaryotic signal peptidase
A13539	IPR019758 Peptidase S26A, signal peptidase I, conserved site
A13599	IPR017972 Cytochrome P450, conserved site
A13599	IPR002401 Cytochrome P450, E-class, group I
A13599	IPR001128 Cytochrome P450
A13617	IPR007087 Zinc finger, C2H2
A13617	IPR013087 Zinc finger C2H2-type/integrase DNA-binding domain
A13617	IPR015880 Zinc finger, C2H2-like
A13682	IPR026791 Dedicator of cytokinesis
A13719	IPR001047 Ribosomal protein S8e
A13719	IPR022309 Ribosomal protein S8e/ribosomal biogenesis NSA2
A13759	IPR016135 Ubiquitin-conjugating enzyme/RWD-like
A13759	IPR006575 RWD domain
A13805	IPR013087 Zinc finger C2H2-type/integrase DNA-binding domain
A13834	IPR017390 Ubiquitinyl hydrolase, UCH37 type
A13834	IPR001578 Peptidase C12, ubiquitin carboxyl-terminal hydrolase
A13841	IPR012340 Nucleic acid-binding, OB-fold
A13841	IPR006032 Ribosomal protein S12/S23
A13884	IPR003599 Immunoglobulin subtype
A13884	IPR027112 Neuroplastin
A13884	IPR007110 Immunoglobulin-like domain
A13884	IPR003598 Immunoglobulin subtype 2
A13884	IPR013098 Immunoglobulin I-set
A13884	IPR013783 Immunoglobulin-like fold
A13905	IPR007087 Zinc finger, C2H2
A13905	IPR013087 Zinc finger C2H2-type/integrase DNA-binding domain
A13905	IPR015880 Zinc finger, C2H2-like
A13918	IPR000504 RNA recognition motif domain
A13918	IPR012677 Nucleotide-binding alpha-beta plait domain
A13918	IPR001876 Zinc finger, RanBP2-type
A13944	IPR002290 Serine/threonine/dual specificity protein kinase, catalytic domain
A13944	IPR000719 Protein kinase domain
A13944	IPR011009 Protein kinase-like domain
A13944	IPR017892 Protein kinase, C-terminal
A13944	IPR028742 Serine/threonine-protein kinase LATS2
A13944	IPR000961 AGC-kinase, C-terminal
A14025	IPR006821 Intermediate filament head, DNA-binding domain
A14025	IPR001664 Intermediate filament protein
A14025	IPR027699 Vimentin
A14025	IPR018039 Intermediate filament protein, conserved site
A14039	IPR027663 Dynactin subunit 1
A14116	IPR001611 Leucine-rich repeat
A14127	IPR003186 Proteasome activator pa28, C-terminal domain
A14127	IPR009077 Proteasome activator pa28
A14157	IPR008271 Serine/threonine-protein kinase, active site
A14157	IPR001245 Serine-threonine/tyrosine-protein kinase catalytic domain
A14157	IPR000719 Protein kinase domain
A14157	IPR002290 Serine/threonine/dual specificity protein kinase, catalytic domain
A14157	IPR011009 Protein kinase-like domain
A14157	IPR015785 Mitogen-activated protein (MAP) kinase kinase kinase 10
A14192	IPR000768 NAD:arginine ADP-ribosyltransferase, ART
A14194	IPR018222 Nuclear transport factor 2, eukaryote
A14194	IPR000504 RNA recognition motif domain
A14194	IPR012677 Nucleotide-binding alpha-beta plait domain
A14194	IPR002075 Nuclear transport factor 2
A14248	IPR011762 Acetyl-coenzyme A carboxyltransferase, N-terminal
A14248	IPR000022 Carboxyl transferase
A14248	IPR011763 Acetyl-coenzyme A carboxyltransferase, C-terminal
A14248	IPR029045 ClpP/crotonase-like domain
A14260	IPR016024 Armadillo-type fold
A14260	IPR011989 Armadillo-like helical
A14275	IPR001254 Peptidase S1
A14275	IPR011333 BTB/POZ fold
A14275	IPR000210 BTB/POZ-like
A14275	IPR009003 Trypsin-like cysteine/serine peptidase domain
A14275	IPR003131 Potassium channel tetramerisation-type BTB domain
A14281	IPR001047 Ribosomal protein S8e
A14281	IPR022309 Ribosomal protein S8e/ribosomal biogenesis NSA2
A14295	IPR009828 Protein of unknown function DUF1394
A14380	IPR029509 Heat shock 70kDa protein 12B
A14388	IPR000817 Prion protein
A14388	IPR022416 Prion/Doppel protein, beta-ribbon domain
A14415	IPR021131 Ribosomal protein L18e/L15P
A14415	IPR000039 Ribosomal protein L18e
A14419	IPR009168 Insulin-like growth factor binding protein
A14419	IPR000716 Thyroglobulin type-1
A14445	IPR015974 Ribosomal protein L19/L19e, domain 3
A14445	IPR027547 Ribosomal protein L19/L19e
A14445	IPR023638 Ribosomal protein L19/L19e conserved site
A14445	IPR000196 Ribosomal protein L19/L19e domain
A14445	IPR015972 Ribosomal protein L19/L19e, domain 1
A14449	IPR023571 Ribosomal protein L14 domain
A14449	IPR019972 Ribosomal protein L14 conserved site
A14449	IPR000218 Ribosomal protein L14b/L23e
A14493	IPR000008 C2 domain
A14497	IPR016095 Ribosomal protein L1, 3-layer alpha/beta-sandwich
A14497	IPR023674 Ribosomal protein L1-like
A14497	IPR028364 Ribosomal protein L1/ribosomal biogenesis protein
A14497	IPR016094 Ribosomal protein L1, 2-layer alpha/beta-sandwich
A14498	IPR029044 Nucleotide-diphospho-sugar transferases
A14498	IPR005027 Glycosyl transferase, family 43
A14564	IPR011644 Heme-NO binding
A14564	IPR011645 Haem NO binding associated
A14564	IPR024096 NO signalling/Golgi transport ligand-binding domain
A14616	IPR005225 Small GTP-binding protein domain
A14616	IPR027417 P-loop containing nucleoside triphosphate hydrolase
A14616	IPR001806 Small GTPase superfamily
A14616	IPR003578 Small GTPase superfamily, Rho type
A14616	IPR003579 Small GTPase superfamily, Rab type
A14627	IPR024857 Cappuccino
A14630	IPR011333 BTB/POZ fold
A14630	IPR028325 Voltage-gated potassium channel
A14630	IPR027359 Voltage-dependent channel, four helix bundle domain
A14630	IPR003131 Potassium channel tetramerisation-type BTB domain
A14630	IPR003969 Potassium channel, voltage dependent, Kv6
A14630	IPR013099 Two pore domain potassium channel domain
A14639	IPR007087 Zinc finger, C2H2
A14639	IPR013087 Zinc finger C2H2-type/integrase DNA-binding domain
A14639	IPR015880 Zinc finger, C2H2-like
A14684	IPR013320 Concanavalin A-like lectin/glucanase domain
A14684	IPR001759 Pentaxin
A14690	IPR005683 Mitochondrial outer membrane translocase complex, subunit Tom22
A14695	IPR027417 P-loop containing nucleoside triphosphate hydrolase
A14695	IPR001609 Myosin head, motor domain
A14695	IPR014756 Immunoglobulin E-set
A14695	IPR013518 Potassium channel, inwardly rectifying, Kir, cytoplasmic
A14695	IPR016449 Potassium channel, inwardly rectifying, Kir
A14695	IPR003273 Potassium channel, inwardly rectifying, Kir2.3
A14698	IPR020846 Major facilitator superfamily domain
A14706	IPR000276 G protein-coupled receptor, rhodopsin-like
A14706	IPR000405 Galanin receptor family
A14706	IPR017452 GPCR, rhodopsin-like, 7TM
A14717	IPR000904 Sec7 domain
A14717	IPR023394 Sec7 domain, alpha orthogonal bundle
A14718	IPR027417 P-loop containing nucleoside triphosphate hydrolase
A14718	IPR001806 Small GTPase superfamily
A14718	IPR003578 Small GTPase superfamily, Rho type
A14718	IPR020849 Small GTPase superfamily, Ras type
A14718	IPR005225 Small GTP-binding protein domain
A14718	IPR003579 Small GTPase superfamily, Rab type
A14771	IPR009057 Homeodomain-like
A14771	IPR001781 Zinc finger, LIM-type
A14771	IPR001356 Homeobox domain
A14840	IPR000276 G protein-coupled receptor, rhodopsin-like
A14840	IPR000725 Olfactory receptor
A14840	IPR017452 GPCR, rhodopsin-like, 7TM
A14860	IPR012310 DNA ligase, ATP-dependent, central
A14869	IPR007015 DNA polymerase V
A14870	IPR001715 Calponin homology domain
A14874	IPR001898 Sodium/sulphate symporter
A14918	IPR026626 NADH dehydrogenase [ubiquinone] 1 alpha subcomplex subunit 3
A14922	IPR019339 CBF1-interacting co-repressor CIR, N-terminal domain
A14941	IPR016135 Ubiquitin-conjugating enzyme/RWD-like
A14941	IPR023313 Ubiquitin-conjugating enzyme, active site
A14941	IPR000608 Ubiquitin-conjugating enzyme E2
A14948	IPR007087 Zinc finger, C2H2
A14948	IPR013087 Zinc finger C2H2-type/integrase DNA-binding domain
A14948	IPR015880 Zinc finger, C2H2-like
A14967	IPR004918 Cdc37
A14967	IPR013873 Cdc37, C-terminal
A14967	IPR013855 Cdc37, N-terminal domain
A14967	IPR013874 Cdc37, Hsp90 binding
A14969	IPR013783 Immunoglobulin-like fold
A14969	IPR007110 Immunoglobulin-like domain
A14969	IPR013768 Intercellular adhesion molecule, N-terminal
A14972	IPR003599 Immunoglobulin subtype
A14972	IPR007110 Immunoglobulin-like domain
A14972	IPR013783 Immunoglobulin-like fold
A14972	IPR003596 Immunoglobulin V-set, subgroup
A14972	IPR013106 Immunoglobulin V-set domain
A15017	IPR009116 Annexin, type XXXI
A15017	IPR001464 Annexin
A15017	IPR018252 Annexin repeat, conserved site
A15017	IPR018502 Annexin repeat
A15049	IPR029057 Phosphoribosyltransferase-like
A15049	IPR005946 Ribose-phosphate diphosphokinase
A15058	IPR002528 Multi antimicrobial extrusion protein
A15157	IPR005756 Ribosomal protein L26/L24P, eukaryotic/archaeal
A15157	IPR005824 KOW
A15157	IPR005825 Ribosomal protein L24/L26, conserved site
A15157	IPR014722 Ribosomal protein L2 domain 2
A15157	IPR008991 Translation protein SH3-like domain
A15167	IPR030034 Protein Orai-2
A15167	IPR012446 Calcium release-activated calcium channel protein
A15172	IPR001190 SRCR domain
A15172	IPR017448 SRCR-like domain
A15173	IPR023410 14-3-3 domain
A15173	IPR023409 14-3-3 protein, conserved site
A15173	IPR000308 14-3-3 protein
A15181	IPR001678 SAM-dependent methyltransferase RsmB/NOP2-type
A15181	IPR023267 RNA (C5-cytosine) methyltransferase
A15181	IPR029063 S-adenosyl-L-methionine-dependent methyltransferase
A15188	IPR027417 P-loop containing nucleoside triphosphate hydrolase
A15188	IPR002928 Myosin tail
A15188	IPR001609 Myosin head, motor domain
A15188	IPR000048 IQ motif, EF-hand binding site
A15188	IPR027401 Myosin-like IQ motif-containing domain
A15208	IPR003521 ICln
A15301	IPR003599 Immunoglobulin subtype
A15301	IPR013098 Immunoglobulin I-set
A15301	IPR013783 Immunoglobulin-like fold
A15301	IPR007110 Immunoglobulin-like domain
A15301	IPR011390 Insulin-like growth factor binding protein-related protein (IGFBP-rP), MAC25
A15326	IPR000276 G protein-coupled receptor, rhodopsin-like
A15326	IPR001222 Zinc finger, TFIIS-type
A15326	IPR017452 GPCR, rhodopsin-like, 7TM
A15342	IPR001141 Ribosomal protein L27e
A15342	IPR014722 Ribosomal protein L2 domain 2
A15342	IPR008991 Translation protein SH3-like domain
A15363	IPR004148 BAR domain
A15363	IPR027267 Arfaptin homology (AH) domain/BAR domain
A15429	IPR013320 Concanavalin A-like lectin/glucanase domain
A15429	IPR001759 Pentaxin
A15443	IPR001128 Cytochrome P450
A15504	IPR004931 Prothymosin/parathymosin
A15530	IPR026752 Cavin family
A15539	IPR003923 Transcription initiation factor TFIID, 23-30kDa subunit
A15553	IPR006797 PRELI/MSF1
A15555	IPR003008 Tubulin/FtsZ, GTPase domain
A15555	IPR008280 Tubulin/FtsZ, C-terminal
A15555	IPR018316 Tubulin/FtsZ, 2-layer sandwich domain
A15555	IPR000217 Tubulin
A15555	IPR002453 Beta tubulin
A15555	IPR017975 Tubulin, conserved site
A15555	IPR023123 Tubulin, C-terminal
A15561	IPR000367 G-protein alpha subunit, group S
A15561	IPR001019 Guanine nucleotide binding protein (G-protein), alpha subunit
A15561	IPR011025 G protein alpha subunit, helical insertion
A15587	IPR007053 LRAT-like domain
A15605	IPR008025 PKC-activated phosphatase-1 inhibitor
A15606	IPR015359 Phospholipase C, phosphoinositol-specific, EF-hand-like
A15606	IPR011993 Pleckstrin homology-like domain
A15606	IPR011992 EF-hand domain pair
A15606	IPR028390 1-phosphatidylinositol 4,5-bisphosphate phosphodiesterase beta-3
A15606	IPR017946 PLC-like phosphodiesterase, TIM beta/alpha-barrel domain
A15606	IPR000909 Phospholipase C, phosphatidylinositol-specific , X domain
A15606	IPR001192 Phosphoinositide phospholipase C family
A15607	IPR028390 1-phosphatidylinositol 4,5-bisphosphate phosphodiesterase beta-3
A15607	IPR001711 Phospholipase C, phosphatidylinositol-specific, Y domain
A15607	IPR014815 PLC-beta, C-terminal
A15607	IPR017946 PLC-like phosphodiesterase, TIM beta/alpha-barrel domain
A15607	IPR000008 C2 domain
A15607	IPR000909 Phospholipase C, phosphatidylinositol-specific , X domain
A15607	IPR001192 Phosphoinositide phospholipase C family
A15616	IPR029004 Ribosomal L28e/Mak16
A15616	IPR002672 Ribosomal protein L28e
A15617	IPR027093 EAF family
A15646	IPR001611 Leucine-rich repeat
A15646	IPR001932 Protein phosphatase 2C (PP2C)-like domain
A15646	IPR003591 Leucine-rich repeat, typical subtype
A15647	IPR011993 Pleckstrin homology-like domain
A15649	IPR001141 Ribosomal protein L27e
A15649	IPR014722 Ribosomal protein L2 domain 2
A15659	IPR009565 Protein of unknown function DUF1180
A15665	IPR024812 Tetratricopeptide repeat protein 24
A15665	IPR011990 Tetratricopeptide-like helical domain
A15665	IPR004443 YjeF N-terminal domain
A15665	IPR001440 Tetratricopeptide TPR1
A15675	IPR000449 Ubiquitin-associated domain/translation elongation factor EF-Ts, N-terminal
A15675	IPR006636 Heat shock chaperonin-binding
A15675	IPR009060 UBA-like
A15675	IPR015940 Ubiquitin-associated/translation elongation factor EF1B, N-terminal, eukaryote
A15675	IPR015496 Ubiquilin
A15678	IPR027417 P-loop containing nucleoside triphosphate hydrolase
A15678	IPR001806 Small GTPase superfamily
A15678	IPR003578 Small GTPase superfamily, Rho type
A15678	IPR020849 Small GTPase superfamily, Ras type
A15678	IPR005225 Small GTP-binding protein domain
A15678	IPR003579 Small GTPase superfamily, Rab type
A15689	IPR015795 Pyruvate kinase, C-terminal
A15689	IPR015794 Pyruvate kinase, alpha/beta
A15689	IPR015793 Pyruvate kinase, barrel
A15689	IPR018209 Pyruvate kinase, active site
A15689	IPR001697 Pyruvate kinase
A15689	IPR015813 Pyruvate/Phosphoenolpyruvate kinase-like domain
A15689	IPR015806 Pyruvate kinase, beta-barrel insert domain
A15704	IPR001923 Prostanoid EP2 receptor
A15704	IPR008365 Prostanoid receptor
A15704	IPR017452 GPCR, rhodopsin-like, 7TM
A15704	IPR000276 G protein-coupled receptor, rhodopsin-like
A15706	IPR019265 Protein of unknown function UPF0568
A15727	IPR001073 Complement C1q protein
A15727	IPR008983 Tumour necrosis factor-like domain
A15742	IPR022049 FAM69, protein-kinase domain
A15775	IPR013320 Concanavalin A-like lectin/glucanase domain
A15775	IPR001759 Pentaxin
A15778	IPR001902 Sulphate anion transporter
A15778	IPR011547 Sulphate transporter
A15783	IPR027417 P-loop containing nucleoside triphosphate hydrolase
A15783	IPR001650 Helicase, C-terminal
A15832	IPR001050 Syndecan
A15832	IPR027789 Syndecan/Neurexin domain
A15832	IPR003585 Neurexin/syndecan/glycophorin C
A15856	IPR000547 Clathrin, heavy chain/VPS, 7-fold repeat
A15856	IPR001473 Clathrin, heavy chain, propeller, N-terminal
A15856	IPR022365 Clathrin, heavy chain, propeller repeat
A15856	IPR015348 Clathrin, heavy chain, linker, core motif
A15856	IPR016024 Armadillo-type fold
A15856	IPR016025 Clathrin, heavy chain, linker/propeller domain
A15856	IPR011990 Tetratricopeptide-like helical domain
A15883	IPR006073 GTP binding domain
A15883	IPR016496 GTPase HflX
A15883	IPR030394 HflX-type guanine nucleotide-binding (G) domain
A15883	IPR027417 P-loop containing nucleoside triphosphate hydrolase
A15901	IPR018108 Mitochondrial substrate/solute carrier
A15901	IPR023395 Mitochondrial carrier domain
A15903	IPR012677 Nucleotide-binding alpha-beta plait domain
A15956	IPR001017 Dehydrogenase, E1 component
A15956	IPR029061 Thiamin diphosphate-binding fold
A15972	IPR020846 Major facilitator superfamily domain
A15972	IPR004031 PMP-22/EMP/MP20/Claudin superfamily
A15972	IPR015664 P53-induced protein
A15977	IPR011598 Myc-type, basic helix-loop-helix (bHLH) domain
A16007	IPR011613 Glycoside hydrolase family 15
A16007	IPR008734 Phosphorylase kinase alpha/beta subunit
A16016	IPR000500 Connexin
A16024	IPR014752 Arrestin, C-terminal
A16024	IPR014753 Arrestin, N-terminal
A16024	IPR000698 Arrestin
A16024	IPR017864 Arrestin, conserved site
A16024	IPR014756 Immunoglobulin E-set
A16024	IPR011021 Arrestin-like, N-terminal
A16059	IPR009057 Homeodomain-like
A16059	IPR001781 Zinc finger, LIM-type
A16059	IPR017970 Homeobox, conserved site
A16059	IPR001356 Homeobox domain
A16062	IPR007000 Phospholipase B-like
A16080	IPR008147 Glutamine synthetase, beta-Grasp
A16080	IPR000504 RNA recognition motif domain
A16080	IPR012677 Nucleotide-binding alpha-beta plait domain
A16105	IPR005334 Tctex-1
A16110	IPR011598 Myc-type, basic helix-loop-helix (bHLH) domain
A16111	IPR022335 G protein-coupled receptor 153
A16115	IPR030233 Espin
A16221	IPR000941 Enolase
A16221	IPR020809 Enolase, conserved site
A16221	IPR029017 Enolase N-terminal domain-like
A16221	IPR020810 Enolase, C-terminal
A16221	IPR020811 Enolase, N-terminal
A16221	IPR029065 Enolase C-terminal domain-like
A16268	IPR018108 Mitochondrial substrate/solute carrier
A16268	IPR023395 Mitochondrial carrier domain
A16268	IPR002067 Mitochondrial carrier protein
A16268	IPR002113 Adenine nucleotide translocator 1
A16279	IPR026091 Hermansky-Pudlak syndrome 4 protein
A16367	IPR013761 Sterile alpha motif/pointed domain
A16367	IPR021987 Protein of unknown function DUF3588
A16382	IPR020683 Ankyrin repeat-containing domain
A16382	IPR002110 Ankyrin repeat
A16416	IPR004087 K Homology domain
A16416	IPR004088 K Homology domain, type 1
A16427	IPR000742 Epidermal growth factor-like domain
A16427	IPR013032 EGF-like, conserved site
A16427	IPR001881 EGF-like calcium-binding domain
A16427	IPR000152 EGF-type aspartate/asparagine hydroxylation site
A16435	IPR003599 Immunoglobulin subtype
A16435	IPR013098 Immunoglobulin I-set
A16435	IPR013783 Immunoglobulin-like fold
A16435	IPR007110 Immunoglobulin-like domain
A16435	IPR003598 Immunoglobulin subtype 2
A16466	IPR025254 Domain of unknown function DUF4201
A16472	IPR024857 Cappuccino
A16549	IPR000219 Dbl homology (DH) domain
A16549	IPR011993 Pleckstrin homology-like domain
A16549	IPR001849 Pleckstrin homology domain
A16549	IPR028852 A-kinase anchor protein 13
A16559	IPR001073 Complement C1q protein
A16559	IPR008983 Tumour necrosis factor-like domain
A16571	IPR000595 Cyclic nucleotide-binding domain
A16571	IPR014710 RmlC-like jelly roll fold
A16571	IPR018490 Cyclic nucleotide-binding-like
A16617	IPR019396 Transmembrane Fragile-X-F-associated protein
A16646	IPR027417 P-loop containing nucleoside triphosphate hydrolase
A16661	IPR001828 Extracellular ligand-binding receptor
A16668	IPR006095 Glutamate/phenylalanine/leucine/valine dehydrogenase
A16668	IPR006097 Glutamate/phenylalanine/leucine/valine dehydrogenase, dimerisation domain
A16668	IPR014362 Glutamate dehydrogenase
A16668	IPR016040 NAD(P)-binding domain
A16668	IPR006096 Glutamate/phenylalanine/leucine/valine dehydrogenase, C-terminal
A16682	IPR000863 Sulfotransferase domain
A16682	IPR027417 P-loop containing nucleoside triphosphate hydrolase
A16702	IPR005334 Tctex-1
A16734	IPR003959 ATPase, AAA-type, core
A16734	IPR027417 P-loop containing nucleoside triphosphate hydrolase
A16734	IPR003593 AAA+ ATPase domain
A16734	IPR003960 ATPase, AAA-type, conserved site
A16786	IPR022310 NAD/GMP synthase
A16786	IPR014729 Rossmann-like alpha/beta/alpha sandwich fold
A16786	IPR003010 Carbon-nitrogen hydrolase
A16804	IPR015919 Cadherin-like
A16804	IPR002126 Cadherin
A16804	IPR020894 Cadherin conserved site
A16804	IPR013585 Protocadherin
A16814	IPR017905 ERV/ALR sulfhydryl oxidase domain
A16817	IPR020568 Ribosomal protein S5 domain 2-type fold
A16817	IPR014720 Double-stranded RNA-binding domain
A16817	IPR000851 Ribosomal protein S5
A16817	IPR014721 Ribosomal protein S5 domain 2-type fold, subgroup
A16817	IPR013810 Ribosomal protein S5, N-terminal
A16817	IPR018192 Ribosomal protein S5, N-terminal, conserved site
A16817	IPR005324 Ribosomal protein S5, C-terminal
A16817	IPR005711 Ribosomal protein S5, eukaryotic/archaeal
A16818	IPR019377 NADH-ubiquinone oxidoreductase, subunit 10
A16826	IPR013320 Concanavalin A-like lectin/glucanase domain
A16837	IPR000008 C2 domain
A16837	IPR016135 Ubiquitin-conjugating enzyme/RWD-like
A16837	IPR014770 Munc13 homology 1
A16837	IPR023313 Ubiquitin-conjugating enzyme, active site
A16837	IPR000608 Ubiquitin-conjugating enzyme E2
A16849	IPR000742 Epidermal growth factor-like domain
A16849	IPR009030 Insulin-like growth factor binding protein, N-terminal
A16849	IPR006212 Furin-like repeat
A16850	IPR009030 Insulin-like growth factor binding protein, N-terminal
A16854	IPR019163 THO complex, subunit 5
A16859	IPR013320 Concanavalin A-like lectin/glucanase domain
A16859	IPR003877 SPRY domain
A16859	IPR003879 Butyrophylin-like
A16859	IPR017907 Zinc finger, RING-type, conserved site
A16859	IPR001841 Zinc finger, RING-type
A16859	IPR013083 Zinc finger, RING/FYVE/PHD-type
A16859	IPR001870 B30.2/SPRY domain
A16882	IPR002209 Fibroblast growth factor family
A16882	IPR028284 Fibroblast growth factor 14
A16882	IPR008996 Cytokine, IL-1-like
A16896	IPR009030 Insulin-like growth factor binding protein, N-terminal
A16896	IPR000152 EGF-type aspartate/asparagine hydroxylation site
A16896	IPR013032 EGF-like, conserved site
A16896	IPR002110 Ankyrin repeat
A16896	IPR020683 Ankyrin repeat-containing domain
A16896	IPR022331 Neurogenic locus Notch 3
A16896	IPR000742 Epidermal growth factor-like domain
A16896	IPR018097 EGF-like calcium-binding, conserved site
A16896	IPR001881 EGF-like calcium-binding domain
A16919	IPR001515 Ribosomal protein L32e
A16929	IPR001111 Transforming growth factor-beta, N-terminal
A16929	IPR015615 Transforming growth factor-beta-related
A16929	IPR001839 Transforming growth factor-beta, C-terminal
A16929	IPR029034 Cystine-knot cytokine
A16929	IPR017948 Transforming growth factor beta, conserved site
A17035	IPR013027 FAD-dependent pyridine nucleotide-disulphide oxidoreductase
A17035	IPR023753 Pyridine nucleotide-disulphide oxidoreductase, FAD/NAD(P)-binding domain
A17035	IPR004099 Pyridine nucleotide-disulphide oxidoreductase, dimerisation domain
A17035	IPR016156 FAD/NAD-linked reductase, dimerisation domain
A17040	IPR028877 50S ribosomal protein L18Ae/60S ribosomal protein L20 and L18a
A17040	IPR023573 Ribosomal protein L18a/LX
A17051	IPR006187 Claudin
A17051	IPR003555 Claudin-11
A17051	IPR004031 PMP-22/EMP/MP20/Claudin superfamily
A17076	IPR004087 K Homology domain
A17076	IPR004088 K Homology domain, type 1
A17086	IPR016818 Nitric oxide synthase-interacting
A17086	IPR003613 U box domain
A17086	IPR013083 Zinc finger, RING/FYVE/PHD-type
A17086	IPR027799 Replication termination factor 2, RING-finger
A17094	IPR002553 Clathrin/coatomer adaptor, adaptin-like, N-terminal
A17094	IPR015873 Clathrin alpha-adaptin/coatomer adaptor, appendage, C-terminal subdomain
A17094	IPR009028 Coatomer/calthrin adaptor appendage, C-terminal subdomain
A17094	IPR016024 Armadillo-type fold
A17094	IPR003164 Clathrin adaptor, alpha-adaptin, appendage, C-terminal subdomain
A17094	IPR011989 Armadillo-like helical
A17100	IPR002937 Amine oxidase
A17102	IPR003599 Immunoglobulin subtype
A17102	IPR013783 Immunoglobulin-like fold
A17102	IPR013106 Immunoglobulin V-set domain
A17102	IPR007110 Immunoglobulin-like domain
A17106	IPR027417 P-loop containing nucleoside triphosphate hydrolase
[truncated: 294 more rows]

## Sheet: Datasheet S2
Group	Number of gene families
cat	15
cheetah	6
tiger	18
lion	9
dog	13
mouse	90
human	89
possum	281
cat, cheetah	32
cat, tiger	65
cat, lion	42
cat, dog	54
cat, mouse	118
cat, human	112
cat, possum	357
cheetah, tiger	91
cheetah, lion	224
cheetah, dog	21
cheetah, mouse	99
cheetah, human	101
cheetah, possum	305
tiger, lion	153
tiger, dog	42
tiger, mouse	112
tiger, human	157
tiger, possum	339
lion, dog	28
lion, mouse	101
lion, human	102
lion, possum	313
dog, mouse	120
dog, human	108
dog, possum	334
mouse, human	219
mouse, possum	422
human, possum	401
cat, cheetah, tiger	151
cat, cheetah, lion	280
cat, cheetah, dog	76
cat, cheetah, mouse	139
cat, cheetah, human	136
cat, cheetah, possum	395
cat, tiger, lion	224
cat, tiger, dog	123
cat, tiger, mouse	174
cat, tiger, human	214
cat, tiger, possum	454
cat, lion, dog	88
cat, lion, mouse	147
cat, lion, human	144
cat, lion, possum	414
cat, dog, mouse	183
cat, dog, human	165
cat, dog, possum	451
cat, mouse, human	266
cat, mouse, possum	533
cat, human, possum	490
cheetah, tiger, lion	563
cheetah, tiger, dog	119
cheetah, tiger, mouse	189
cheetah, tiger, human	245
cheetah, tiger, possum	432
cheetah, lion, dog	253
cheetah, lion, mouse	323
cheetah, lion, human	347
cheetah, lion, possum	600
cheetah, dog, mouse	132
cheetah, dog, human	123
cheetah, dog, possum	363
cheetah, mouse, human	234
cheetah, mouse, possum	450
cheetah, human, possum	433
tiger, lion, dog	185
tiger, lion, mouse	252
tiger, lion, human	305
tiger, lion, possum	513
tiger, dog, mouse	154
tiger, dog, human	192
tiger, dog, possum	410
tiger, mouse, human	301
tiger, mouse, possum	490
tiger, human, possum	517
lion, dog, mouse	137
lion, dog, human	128
lion, dog, possum	375
lion, mouse, human	235
lion, mouse, possum	457
lion, human, possum	439
dog, mouse, human	288
dog, mouse, possum	500
dog, human, possum	470
mouse, human, possum	667
cat, cheetah, tiger, lion	670
cat, cheetah, tiger, dog	216
cat, cheetah, tiger, mouse	265
cat, cheetah, tiger, human	317
cat, cheetah, tiger, possum	566
cat, cheetah, lion, dog	348
cat, cheetah, lion, mouse	393
cat, cheetah, lion, human	416
cat, cheetah, lion, possum	742
cat, cheetah, dog, mouse	210
cat, cheetah, dog, human	196
cat, cheetah, dog, possum	502
cat, cheetah, mouse, human	296
cat, cheetah, mouse, possum	579
cat, cheetah, human, possum	538
cat, tiger, lion, dog	291
cat, tiger, lion, mouse	340
cat, tiger, lion, human	389
cat, tiger, lion, possum	665
cat, tiger, dog, mouse	263
cat, tiger, dog, human	297
cat, tiger, dog, possum	582
cat, tiger, mouse, human	387
cat, tiger, mouse, possum	643
cat, tiger, human, possum	650
cat, lion, dog, mouse	219
cat, lion, dog, human	208
cat, lion, dog, possum	521
cat, lion, mouse, human	302
cat, lion, mouse, possum	593
cat, lion, human, possum	555
cat, dog, mouse, human	405
cat, dog, mouse, possum	679
cat, dog, human, possum	624
cat, mouse, human, possum	833
cheetah, tiger, lion, dog	614
cheetah, tiger, lion, mouse	675
cheetah, tiger, lion, human	785
cheetah, tiger, lion, possum	1028
cheetah, tiger, dog, mouse	236
cheetah, tiger, dog, human	285
cheetah, tiger, dog, possum	512
cheetah, tiger, mouse, human	394
cheetah, tiger, mouse, possum	588
cheetah, tiger, human, possum	627
cheetah, lion, dog, mouse	379
cheetah, lion, dog, human	390
cheetah, lion, dog, possum	687
cheetah, lion, mouse, human	495
cheetah, lion, mouse, possum	757
cheetah, lion, human, possum	762
cheetah, dog, mouse, human	309
cheetah, dog, mouse, possum	535
cheetah, dog, human, possum	509
cheetah, mouse, human, possum	704
tiger, lion, dog, mouse	302
tiger, lion, dog, human	350
tiger, lion, dog, possum	599
tiger, lion, mouse, human	456
tiger, lion, mouse, possum	670
tiger, lion, human, possum	706
tiger, dog, mouse, human	401
tiger, dog, mouse, possum	587
tiger, dog, human, possum	611
tiger, mouse, human, possum	813
lion, dog, mouse, human	312
lion, dog, mouse, possum	545
lion, dog, human, possum	518
lion, mouse, human, possum	711
dog, mouse, human, possum	941
cat, cheetah, tiger, lion, dog	777
cat, cheetah, tiger, lion, mouse	803
cat, cheetah, tiger, lion, human	926
cat, cheetah, tiger, lion, possum	1270
cat, cheetah, tiger, dog, mouse	363
cat, cheetah, tiger, dog, human	412
cat, cheetah, tiger, dog, possum	716
cat, cheetah, tiger, mouse, human	501
cat, cheetah, tiger, mouse, possum	767
cat, cheetah, tiger, human, possum	784
cat, cheetah, lion, dog, mouse	507
cat, cheetah, lion, dog, human	512
cat, cheetah, lion, dog, possum	904
cat, cheetah, lion, mouse, human	598
cat, cheetah, lion, mouse, possum	951
cat, cheetah, lion, human, possum	926
cat, cheetah, dog, mouse, human	454
cat, cheetah, dog, mouse, possum	742
cat, cheetah, dog, human, possum	689
cat, cheetah, mouse, human, possum	894
cat, tiger, lion, dog, mouse	438
cat, tiger, lion, dog, human	488
cat, tiger, lion, dog, possum	815
cat, tiger, lion, mouse, human	574
cat, tiger, lion, mouse, possum	865
cat, tiger, lion, human, possum	881
cat, tiger, dog, mouse, human	616
cat, tiger, dog, mouse, possum	835
cat, tiger, dog, human, possum	842
cat, tiger, mouse, human, possum	1048
cat, lion, dog, mouse, human	458
cat, lion, dog, mouse, possum	756
cat, lion, dog, human, possum	706
cat, lion, mouse, human, possum	909
cat, dog, mouse, human, possum	1570
cheetah, tiger, lion, dog, mouse	755
cheetah, tiger, lion, dog, human	868
cheetah, tiger, lion, dog, possum	1167
cheetah, tiger, lion, mouse, human	974
cheetah, tiger, lion, mouse, possum	1211
cheetah, tiger, lion, human, possum	1301
cheetah, tiger, dog, mouse, human	506
cheetah, tiger, dog, mouse, possum	697
cheetah, tiger, dog, human, possum	734
cheetah, tiger, mouse, human, possum	932
cheetah, lion, dog, mouse, human	608
cheetah, lion, dog, mouse, possum	896
cheetah, lion, dog, human, possum	881
cheetah, lion, mouse, human, possum	1061
cheetah, dog, mouse, human, possum	1000
tiger, lion, dog, mouse, human	570
tiger, lion, dog, mouse, possum	783
tiger, lion, dog, human, possum	820
tiger, lion, mouse, human, possum	1013
tiger, dog, mouse, human, possum	1190
lion, dog, mouse, human, possum	1003
cat, cheetah, tiger, lion, dog, mouse	976
cat, cheetah, tiger, lion, dog, human	1124
cat, cheetah, tiger, lion, dog, possum	1551
cat, cheetah, tiger, lion, mouse, human	1203
cat, cheetah, tiger, lion, mouse, possum	1542
cat, cheetah, tiger, lion, human, possum	1610
cat, cheetah, tiger, dog, mouse, human	789
cat, cheetah, tiger, dog, mouse, possum	994
cat, cheetah, tiger, dog, human, possum	1018
cat, cheetah, tiger, mouse, human, possum	1223
cat, cheetah, lion, dog, mouse, human	853
cat, cheetah, lion, dog, mouse, possum	1245
cat, cheetah, lion, dog, human, possum	1164
cat, cheetah, lion, mouse, human, possum	1356
cat, cheetah, dog, mouse, human, possum	1741
cat, tiger, lion, dog, mouse, human	853
cat, tiger, lion, dog, mouse, possum	1092
cat, tiger, lion, dog, human, possum	1109
cat, tiger, lion, mouse, human, possum	1318
cat, tiger, dog, mouse, human, possum	2564
cat, lion, dog, mouse, human, possum	1726
cheetah, tiger, lion, dog, mouse, human	1199
cheetah, tiger, lion, dog, mouse, possum	1414
cheetah, tiger, lion, dog, human, possum	1504
cheetah, tiger, lion, mouse, human, possum	1690
cheetah, tiger, dog, mouse, human, possum	1366
cheetah, lion, dog, mouse, human, possum	1485
tiger, lion, dog, mouse, human, possum	1449
cat, cheetah, tiger, lion, dog, mouse, human	2157
cat, cheetah, tiger, lion, dog, mouse, possum	2125
cat, cheetah, tiger, lion, dog, human, possum	2212
cat, cheetah, tiger, lion, mouse, human, possum	2495
cat, cheetah, tiger, dog, mouse, human, possum	3498
cat, cheetah, lion, dog, mouse, human, possum	3102
cat, tiger, lion, dog, mouse, human, possum	3345
cheetah, tiger, lion, dog, mouse, human, possum	2573
cat, cheetah, tiger, lion, dog, mouse, human, possum	18123

## Sheet: Datasheet S3
Database	Description	ID	C	O	E	R	rawP	adjP
biological process	translational termination	GO:0006415	91	29	0.45	64.75	6.85e-47	4.06e-44
biological process	protein targeting to ER	GO:0045047	106	29	0.52	55.59	1.21e-44	1.79e-42
biological process	SRP-dependent cotranslational protein targeting to membrane	GO:0006614	105	29	0.52	56.12	8.78e-45	1.79e-42
biological process	establishment of protein localization to endoplasmic reticulum	GO:0072599	106	29	0.52	55.59	1.21e-44	1.79e-42
biological process	cotranslational protein targeting to membrane	GO:0006613	107	29	0.53	55.07	1.65e-44	1.96e-42
biological process	translational elongation	GO:0006414	109	29	0.54	54.06	3.05e-44	3.01e-42
biological process	protein localization to endoplasmic reticulum	GO:0070972	119	29	0.59	49.52	5.52e-43	4.09e-41
biological process	nuclear-transcribed mRNA catabolic process, nonsense-mediated decay	GO:0000184	119	29	0.59	49.52	5.52e-43	4.09e-41
biological process	protein targeting to membrane	GO:0006612	147	29	0.72	40.09	5e-40	3.29e-38
biological process	viral genome expression	GO:0019080	152	29	0.75	38.77	1.44e-39	7.12e-38
biological process	translational initiation	GO:0006413	152	29	0.75	38.77	1.44e-39	7.12e-38
biological process	viral transcription	GO:0019083	152	29	0.75	38.77	1.44e-39	7.12e-38
biological process	cellular protein complex disassembly	GO:0043624	156	29	0.77	37.77	3.28e-39	1.5e-37
biological process	protein complex disassembly	GO:0043241	161	29	0.79	36.6	8.85e-39	3.75e-37
biological process	nuclear-transcribed mRNA catabolic process	GO:0000956	173	29	0.85	34.06	8.38e-38	3.31e-36
biological process	cellular macromolecular complex disassembly	GO:0034623	177	29	0.87	33.29	1.71e-37	6.34e-36
biological process	macromolecular complex disassembly	GO:0032984	182	29	0.9	32.38	4.05e-37	1.41e-35
biological process	establishment of protein localization to organelle	GO:0072594	208	30	1.02	29.31	4.38e-37	1.44e-35
biological process	mRNA catabolic process	GO:0006402	184	29	0.91	32.03	5.68e-37	1.77e-35
biological process	viral infectious cycle	GO:0019058	221	30	1.09	27.58	2.98e-36	8.84e-35
biological process	RNA catabolic process	GO:0006401	210	29	1.03	28.06	3.29e-35	9.29e-34
biological process	cellular component disassembly at cellular level	GO:0071845	289	29	1.42	20.39	4.89e-31	1.32e-29
biological process	cellular component disassembly	GO:0022411	293	29	1.44	20.11	7.35e-31	1.9e-29
biological process	protein targeting	GO:0006605	469	32	2.31	13.86	4.76e-29	1.18e-27
biological process	protein localization to organelle	GO:0033365	499	32	2.46	13.03	3.41e-28	8.09e-27
biological process	viral reproductive process	GO:0022415	540	32	2.66	12.04	4.12e-27	9.4e-26
biological process	cellular macromolecular complex subunit organization	GO:0034621	690	34	3.4	10.01	2.64e-26	5.8e-25
biological process	cellular process involved in reproduction	GO:0048610	544	31	2.68	11.58	1.11e-25	2.35e-24
biological process	viral reproduction	GO:0016032	694	33	3.42	9.66	5.87e-25	1.2e-23
biological process	intracellular protein transport	GO:0006886	691	32	3.4	9.41	8.93e-24	1.77e-22
biological process	multi-organism reproductive process	GO:0044703	718	32	3.53	9.06	2.9e-23	5.55e-22
biological process	mRNA metabolic process	GO:0016071	613	30	3.02	9.94	7.29e-23	1.35e-21
biological process	heterocycle catabolic process	GO:0046700	795	32	3.91	8.18	6.54e-22	1.18e-20
biological process	protein complex subunit organization	GO:0071822	894	33	4.4	7.5	1.73e-21	3.02e-20
biological process	nucleobase-containing compound catabolic process	GO:0034655	753	31	3.71	8.37	1.88e-21	3.19e-20
biological process	organic cyclic compound catabolic process	GO:1901361	826	32	4.07	7.87	2.09e-21	3.44e-20
biological process	cellular macromolecule catabolic process	GO:0044265	695	30	3.42	8.77	2.71e-21	4.34e-20
biological process	cellular protein localization	GO:0034613	931	33	4.58	7.2	6.09e-21	9.5e-20
biological process	cellular macromolecule localization	GO:0070727	935	33	4.6	7.17	6.95e-21	1.06e-19
biological process	cellular nitrogen compound catabolic process	GO:0044270	797	31	3.92	7.9	9.96e-21	1.48e-19
molecular function	structural constituent of ribosome	GO:0003735	157	30	0.79	37.93	1.72e-40	1.26e-38
molecular function	structural molecule activity	GO:0005198	621	32	3.13	10.23	1.15e-24	4.2e-23
molecular function	RNA binding	GO:0003723	854	20	4.3	4.65	5.02e-09	1.22e-07
molecular function	olfactory receptor activity	GO:0004984	419	9	2.11	4.26	0.0002	0.0037
molecular function	rRNA binding	GO:0019843	31	3	0.16	19.21	0.0005	0.0073
molecular function	nucleic acid binding	GO:0003676	3295	29	16.6	1.75	0.0009	0.0109
molecular function	G-protein coupled receptor activity	GO:0004930	862	11	4.34	2.53	0.0038	0.0396
cellular component	cytosolic ribosome	GO:0022626	91	30	0.44	68.56	5.63e-49	4.9e-47
cellular component	ribosomal subunit	GO:0044391	134	30	0.64	46.56	3.6e-43	1.57e-41
cellular component	cytosolic part	GO:0044445	187	30	0.9	33.36	1.94e-38	5.63e-37
cellular component	ribosome	GO:0005840	204	30	0.98	30.58	3.12e-37	6.79e-36
cellular component	cytosolic large ribosomal subunit	GO:0022625	52	17	0.25	67.99	1.29e-27	2.24e-26
cellular component	ribonucleoprotein complex	GO:0030529	553	31	2.66	11.66	2.41e-25	3.49e-24
cellular component	large ribosomal subunit	GO:0015934	75	17	0.36	47.14	1.6e-24	1.99e-23
cellular component	cytosolic small ribosomal subunit	GO:0022627	36	13	0.17	75.1	5.73e-22	6.23e-21
cellular component	small ribosomal subunit	GO:0015935	60	13	0.29	45.06	1.17e-18	1.13e-17
cellular component	cytosol	GO:0005829	2372	37	11.41	3.24	7.22e-12	6.28e-11
cellular component	macromolecular complex	GO:0032991	3864	44	18.58	2.37	9.97e-10	7.89e-09
cellular component	non-membrane-bounded organelle	GO:0043228	3800	41	18.27	2.24	3.23e-08	2.16e-07
cellular component	intracellular non-membrane-bounded organelle	GO:0043232	3800	41	18.27	2.24	3.23e-08	2.16e-07
cellular component	cytoplasmic part	GO:0044444	6772	50	32.56	1.54	7.82e-05	0.0005
cellular component	organelle part	GO:0044422	6812	49	32.76	1.5	0.0002	0.0011
cellular component	intracellular organelle part	GO:0044446	6725	49	32.34	1.52	0.0002	0.0011
cellular component	intracellular organelle	GO:0043229	10636	63	51.14	1.23	0.0038	0.0193
cellular component	organelle	GO:0043226	10651	63	51.22	1.23	0.004	0.0193
cellular component	cell part	GO:0044464	14643	78	70.41	1.11	0.0066	0.0287
cellular component	cell	GO:0005623	14644	78	70.42	1.11	0.0066	0.0287
cellular component	mitochondrial inner membrane	GO:0005743	354	6	1.7	3.52	0.0072	0.0298
cellular component	organelle inner membrane	GO:0019866	384	6	1.85	3.25	0.0104	0.0411
cellular component	mitochondrial membrane	GO:0031966	508	7	2.44	2.87	0.0111	0.042
C	number of reference genes in the category
O	number of genes in the gene set and also in the category
E	expected number in the category
R	Ratio of enrichment
rawP	p value from hypergeometric test
adjP	p value adjusted by the multiple test adjustment
Enrichment analysis was performed using WebGestalt (http://bioinfo.vanderbilt.edu/webgestalt/)
Zhang, B., Kirov, S.A., Snoddy, J.R. (2005). WebGestalt: an integrated system for exploring gene sets in various biological contexts. Nucleic Acids Res, 33(Web Server issue), W741-748.
Wang, J., Duncan, D., Shi, Z., Zhang, B. (2013). WEB-based GEne SeT AnaLysis Toolkit (WebGestalt): update 2013. Nucleic Acids Res, 41 (Web Server issue), W77-83.
Statistics Test	Hypergeometric
Significance level for adjP-value	0.05
Multiple test correction	BH(Benjamini and Hochberg (1995) method)

## Sheet: Datasheet S4
Tree:(((((cat:9,cheetah:9):5,(tiger:7,lion:7):7):40,dog:54):40,(human:87,mouse:87):7):31,opossum:125)
Lambda:	0.00695664
# IDs of nodes:(((((cat<0>,cheetah<2>)<1>,(tiger<4>,lion<6>)<5>)<3>,dog<8>)<7>,(human<10>,mouse<12>)<11>)<9>,opossum<14>)<13>
# Output format for: ' Average Expansion', 'Expansions', 'No Change', 'Contractions', and 'Branch-specific P-values' = (node ID, node ID): (0,2) (1,5) (4,6) (3,8) (7,11) (10,12) (9,14)
# Output format for 'Branch cutting P-values' and 'Likelihood Ratio Test': (0, 1, 2, 3, 4, 5, 6, 7, 8, 9, 10, 11, 12, 13, 14)
Average Expansion:	(-0.081333,-0.022678)	(-0.026099,-0.041274)	(-0.118579,0.027865)	(0.016995,-0.075208)	(-0.029686,0.002373)	(0.026596,0.055785)	(-0.022568,-0.102301)
Expansion :	-466736	(43,97)	-309822	-443642	(204,26)	-1253959	-80685
Remain :	-1607215252	-1755217188	-1594415308	-1719615350	-1721018090	-1460214776	-1770913603
Decrease:	-15852135	-528838	-18701993	-4842131	(709,7)	-22682388	-3343835
'ID'	'Newick'	'Family-wide P-value'	'Viterbi P-values'
1	(((((cat_2:9,cheetah_3:9)_3:5,(tiger_3:7,lion_3:7)_3:7)_3:40,dog_3:54)_3:40,(human_1:87,mouse_3:87)_2:7)_2:31,opossum_1:125)_2	0.798	((-,-),(-,-),(-,-),(-,-),(-,-),(-,-),(-,-))
2	(((((cat_1:9,cheetah_2:9)_1:5,(tiger_1:7,lion_2:7)_1:7)_1:40,dog_0:54)_1:40,(human_1:87,mouse_1:87)_1:7)_1:31,opossum_2:125)_1	0.397	((-,-),(-,-),(-,-),(-,-),(-,-),(-,-),(-,-))
3	(((((cat_2:9,cheetah_1:9)_2:5,(tiger_2:7,lion_2:7)_2:7)_2:40,dog_0:54)_1:40,(human_0:87,mouse_2:87)_1:7)_1:31,opossum_3:125)_1	0.624	((-,-),(-,-),(-,-),(-,-),(-,-),(-,-),(-,-))
4	(((((cat_0:9,cheetah_1:9)_1:5,(tiger_0:7,lion_0:7)_0:7)_1:40,dog_0:54)_1:40,(human_0:87,mouse_0:87)_1:7)_1:31,opossum_1:125)_1	0.182	((-,-),(-,-),(-,-),(-,-),(-,-),(-,-),(-,-))
5	(((((cat_1:9,cheetah_2:9)_2:5,(tiger_1:7,lion_3:7)_2:7)_2:40,dog_2:54)_2:40,(human_1:87,mouse_1:87)_2:7)_2:31,opossum_1:125)_2	0.302	((-,-),(-,-),(-,-),(-,-),(-,-),(-,-),(-,-))
6	(((((cat_1:9,cheetah_1:9)_1:5,(tiger_1:7,lion_1:7)_1:7)_1:40,dog_1:54)_1:40,(human_0:87,mouse_1:87)_1:7)_1:31,opossum_1:125)_1	0.641	((-,-),(-,-),(-,-),(-,-),(-,-),(-,-),(-,-))
7	(((((cat_3:9,cheetah_3:9)_3:5,(tiger_3:7,lion_3:7)_3:7)_3:40,dog_2:54)_2:40,(human_2:87,mouse_2:87)_2:7)_2:31,opossum_2:125)_2	0.958	((-,-),(-,-),(-,-),(-,-),(-,-),(-,-),(-,-))
8	(((((cat_2:9,cheetah_2:9)_2:5,(tiger_2:7,lion_2:7)_2:7)_2:40,dog_1:54)_2:40,(human_0:87,mouse_3:87)_2:7)_2:31,opossum_2:125)_2	0.915	((-,-),(-,-),(-,-),(-,-),(-,-),(-,-),(-,-))
9	(((((cat_1:9,cheetah_1:9)_1:5,(tiger_2:7,lion_3:7)_2:7)_1:40,dog_1:54)_1:40,(human_1:87,mouse_1:87)_1:7)_1:31,opossum_1:125)_1	0.622	((-,-),(-,-),(-,-),(-,-),(-,-),(-,-),(-,-))
10	(((((cat_1:9,cheetah_1:9)_1:5,(tiger_1:7,lion_1:7)_1:7)_1:40,dog_1:54)_1:40,(human_0:87,mouse_1:87)_1:7)_1:31,opossum_1:125)_1	0.641	((-,-),(-,-),(-,-),(-,-),(-,-),(-,-),(-,-))
11	(((((cat_4:9,cheetah_5:9)_5:5,(tiger_6:7,lion_6:7)_6:7)_5:40,dog_3:54)_3:40,(human_1:87,mouse_2:87)_2:7)_2:31,opossum_2:125)_2	0.602	((-,-),(-,-),(-,-),(-,-),(-,-),(-,-),(-,-))
12	(((((cat_1:9,cheetah_1:9)_1:5,(tiger_2:7,lion_1:7)_1:7)_1:40,dog_0:54)_1:40,(human_1:87,mouse_1:87)_1:7)_1:31,opossum_1:125)_1	0.658	((-,-),(-,-),(-,-),(-,-),(-,-),(-,-),(-,-))
13	(((((cat_0:9,cheetah_2:9)_2:5,(tiger_2:7,lion_2:7)_2:7)_2:40,dog_0:54)_1:40,(human_1:87,mouse_1:87)_1:7)_1:31,opossum_1:125)_1	0.257	((-,-),(-,-),(-,-),(-,-),(-,-),(-,-),(-,-))
14	(((((cat_0:9,cheetah_0:9)_0:5,(tiger_0:7,lion_0:7)_0:7)_0:40,dog_0:54)_0:40,(human_0:87,mouse_0:87)_0:7)_0:31,opossum_12:125)_2	0.933	((-,-),(-,-),(-,-),(-,-),(-,-),(-,-),(-,-))
15	(((((cat_2:9,cheetah_3:9)_2:5,(tiger_1:7,lion_3:7)_2:7)_2:40,dog_2:54)_2:40,(human_1:87,mouse_0:87)_1:7)_1:31,opossum_1:125)_1	0.248	((-,-),(-,-),(-,-),(-,-),(-,-),(-,-),(-,-))
16	(((((cat_0:9,cheetah_1:9)_1:5,(tiger_0:7,lion_1:7)_1:7)_1:40,dog_0:54)_1:40,(human_0:87,mouse_0:87)_1:7)_1:31,opossum_2:125)_1	0.324	((-,-),(-,-),(-,-),(-,-),(-,-),(-,-),(-,-))
17	(((((cat_1:9,cheetah_1:9)_1:5,(tiger_1:7,lion_1:7)_1:7)_1:40,dog_1:54)_1:40,(human_1:87,mouse_1:87)_1:7)_1:31,opossum_1:125)_1	0.665	((-,-),(-,-),(-,-),(-,-),(-,-),(-,-),(-,-))
18	(((((cat_1:9,cheetah_1:9)_1:5,(tiger_1:7,lion_1:7)_1:7)_1:40,dog_1:54)_1:40,(human_1:87,mouse_1:87)_1:7)_1:31,opossum_1:125)_1	0.665	((-,-),(-,-),(-,-),(-,-),(-,-),(-,-),(-,-))
19	(((((cat_2:9,cheetah_3:9)_2:5,(tiger_2:7,lion_3:7)_2:7)_2:40,dog_2:54)_2:40,(human_2:87,mouse_2:87)_2:7)_2:31,opossum_1:125)_2	0.694	((-,-),(-,-),(-,-),(-,-),(-,-),(-,-),(-,-))
20	(((((cat_1:9,cheetah_4:9)_3:5,(tiger_2:7,lion_4:7)_3:7)_3:40,dog_2:54)_2:40,(human_2:87,mouse_2:87)_2:7)_2:31,opossum_3:125)_2	0.085	((-,-),(-,-),(-,-),(-,-),(-,-),(-,-),(-,-))
21	(((((cat_1:9,cheetah_1:9)_1:5,(tiger_1:7,lion_2:7)_1:7)_1:40,dog_1:54)_1:40,(human_3:87,mouse_1:87)_1:7)_1:31,opossum_2:125)_1	0.816	((-,-),(-,-),(-,-),(-,-),(-,-),(-,-),(-,-))
22	(((((cat_2:9,cheetah_2:9)_2:5,(tiger_1:7,lion_2:7)_2:7)_2:40,dog_2:54)_2:40,(human_0:87,mouse_2:87)_2:7)_2:31,opossum_1:125)_2	0.547	((-,-),(-,-),(-,-),(-,-),(-,-),(-,-),(-,-))
23	(((((cat_0:9,cheetah_1:9)_1:5,(tiger_0:7,lion_1:7)_1:7)_1:40,dog_1:54)_1:40,(human_0:87,mouse_1:87)_1:7)_1:31,opossum_2:125)_1	0.389	((-,-),(-,-),(-,-),(-,-),(-,-),(-,-),(-,-))
24	(((((cat_2:9,cheetah_2:9)_2:5,(tiger_2:7,lion_2:7)_2:7)_2:40,dog_2:54)_2:40,(human_2:87,mouse_1:87)_2:7)_2:31,opossum_2:125)_2	0.793	((-,-),(-,-),(-,-),(-,-),(-,-),(-,-),(-,-))
25	(((((cat_1:9,cheetah_1:9)_1:5,(tiger_1:7,lion_1:7)_1:7)_1:40,dog_1:54)_1:40,(human_1:87,mouse_3:87)_1:7)_1:31,opossum_2:125)_1	0.986	((-,-),(-,-),(-,-),(-,-),(-,-),(-,-),(-,-))
26	(((((cat_0:9,cheetah_1:9)_1:5,(tiger_1:7,lion_1:7)_1:7)_1:40,dog_1:54)_1:40,(human_0:87,mouse_1:87)_1:7)_1:31,opossum_1:125)_1	0.4	((-,-),(-,-),(-,-),(-,-),(-,-),(-,-),(-,-))
27	(((((cat_1:9,cheetah_1:9)_1:5,(tiger_1:7,lion_1:7)_1:7)_1:40,dog_1:54)_1:40,(human_1:87,mouse_2:87)_1:7)_1:31,opossum_1:125)_1	0.9065	((-,-),(-,-),(-,-),(-,-),(-,-),(-,-),(-,-))
28	(((((cat_1:9,cheetah_2:9)_2:5,(tiger_2:7,lion_2:7)_2:7)_2:40,dog_0:54)_1:40,(human_0:87,mouse_1:87)_1:7)_1:31,opossum_2:125)_1	0.512	((-,-),(-,-),(-,-),(-,-),(-,-),(-,-),(-,-))
29	(((((cat_3:9,cheetah_2:9)_3:5,(tiger_3:7,lion_3:7)_3:7)_3:40,dog_1:54)_2:40,(human_1:87,mouse_2:87)_2:7)_2:31,opossum_2:125)_2	0.804	((-,-),(-,-),(-,-),(-,-),(-,-),(-,-),(-,-))
30	(((((cat_1:9,cheetah_1:9)_1:5,(tiger_1:7,lion_1:7)_1:7)_1:40,dog_1:54)_1:40,(human_0:87,mouse_1:87)_1:7)_1:31,opossum_1:125)_1	0.641	((-,-),(-,-),(-,-),(-,-),(-,-),(-,-),(-,-))
31	(((((cat_2:9,cheetah_2:9)_2:5,(tiger_2:7,lion_3:7)_2:7)_2:40,dog_2:54)_2:40,(human_0:87,mouse_1:87)_1:7)_1:31,opossum_1:125)_1	0.744	((-,-),(-,-),(-,-),(-,-),(-,-),(-,-),(-,-))
32	(((((cat_0:9,cheetah_1:9)_1:5,(tiger_0:7,lion_1:7)_1:7)_1:40,dog_0:54)_1:40,(human_0:87,mouse_0:87)_1:7)_1:31,opossum_1:125)_1	0.165	((-,-),(-,-),(-,-),(-,-),(-,-),(-,-),(-,-))
33	(((((cat_1:9,cheetah_1:9)_1:5,(tiger_1:7,lion_1:7)_1:7)_1:40,dog_1:54)_1:40,(human_0:87,mouse_0:87)_1:7)_1:31,opossum_1:125)_1	0.6705	((-,-),(-,-),(-,-),(-,-),(-,-),(-,-),(-,-))
34	(((((cat_1:9,cheetah_1:9)_1:5,(tiger_1:7,lion_1:7)_1:7)_1:40,dog_1:54)_1:40,(human_0:87,mouse_1:87)_1:7)_1:31,opossum_2:125)_1	0.9105	((-,-),(-,-),(-,-),(-,-),(-,-),(-,-),(-,-))
35	(((((cat_0:9,cheetah_2:9)_2:5,(tiger_2:7,lion_2:7)_2:7)_2:40,dog_3:54)_2:40,(human_1:87,mouse_2:87)_2:7)_2:31,opossum_1:125)_2	0.37	((-,-),(-,-),(-,-),(-,-),(-,-),(-,-),(-,-))
36	(((((cat_4:9,cheetah_5:9)_5:5,(tiger_6:7,lion_6:7)_6:7)_5:40,dog_2:54)_3:40,(human_1:87,mouse_3:87)_3:7)_3:31,opossum_2:125)_3	0.539	((-,-),(-,-),(-,-),(-,-),(-,-),(-,-),(-,-))
37	(((((cat_1:9,cheetah_1:9)_1:5,(tiger_1:7,lion_1:7)_1:7)_1:40,dog_1:54)_1:40,(human_1:87,mouse_1:87)_1:7)_1:31,opossum_1:125)_1	0.665	((-,-),(-,-),(-,-),(-,-),(-,-),(-,-),(-,-))
38	(((((cat_0:9,cheetah_2:9)_1:5,(tiger_0:7,lion_1:7)_1:7)_1:40,dog_0:54)_1:40,(human_0:87,mouse_0:87)_1:7)_1:31,opossum_1:125)_1	0.138	((-,-),(-,-),(-,-),(-,-),(-,-),(-,-),(-,-))
39	(((((cat_1:9,cheetah_1:9)_1:5,(tiger_1:7,lion_1:7)_1:7)_1:40,dog_1:54)_1:40,(human_0:87,mouse_1:87)_1:7)_1:31,opossum_1:125)_1	0.641	((-,-),(-,-),(-,-),(-,-),(-,-),(-,-),(-,-))
40	(((((cat_1:9,cheetah_1:9)_1:5,(tiger_1:7,lion_1:7)_1:7)_1:40,dog_1:54)_1:40,(human_1:87,mouse_1:87)_1:7)_1:31,opossum_1:125)_1	0.665	((-,-),(-,-),(-,-),(-,-),(-,-),(-,-),(-,-))
41	(((((cat_1:9,cheetah_2:9)_2:5,(tiger_2:7,lion_2:7)_2:7)_2:40,dog_1:54)_1:40,(human_1:87,mouse_0:87)_1:7)_1:31,opossum_1:125)_1	0.663	((-,-),(-,-),(-,-),(-,-),(-,-),(-,-),(-,-))
42	(((((cat_1:9,cheetah_1:9)_1:5,(tiger_1:7,lion_1:7)_1:7)_1:40,dog_1:54)_1:40,(human_0:87,mouse_1:87)_1:7)_1:31,opossum_1:125)_1	0.641	((-,-),(-,-),(-,-),(-,-),(-,-),(-,-),(-,-))
43	(((((cat_1:9,cheetah_3:9)_2:5,(tiger_1:7,lion_3:7)_2:7)_2:40,dog_2:54)_2:40,(human_0:87,mouse_5:87)_2:7)_2:31,opossum_2:125)_2	0.054	((-,-),(-,-),(-,-),(-,-),(-,-),(-,-),(-,-))
44	(((((cat_1:9,cheetah_1:9)_1:5,(tiger_0:7,lion_1:7)_1:7)_1:40,dog_1:54)_1:40,(human_0:87,mouse_3:87)_1:7)_1:31,opossum_1:125)_1	0.667	((-,-),(-,-),(-,-),(-,-),(-,-),(-,-),(-,-))
45	(((((cat_1:9,cheetah_3:9)_2:5,(tiger_1:7,lion_3:7)_2:7)_2:40,dog_0:54)_1:40,(human_0:87,mouse_1:87)_1:7)_1:31,opossum_1:125)_1	0.064	((-,-),(-,-),(-,-),(-,-),(-,-),(-,-),(-,-))
46	(((((cat_4:9,cheetah_5:9)_5:5,(tiger_6:7,lion_5:7)_5:7)_5:40,dog_4:54)_4:40,(human_2:87,mouse_3:87)_3:7)_3:31,opossum_2:125)_3	0.716	((-,-),(-,-),(-,-),(-,-),(-,-),(-,-),(-,-))
47	(((((cat_1:9,cheetah_1:9)_1:5,(tiger_1:7,lion_1:7)_1:7)_1:40,dog_0:54)_1:40,(human_0:87,mouse_0:87)_1:7)_1:31,opossum_1:125)_1	0.593	((-,-),(-,-),(-,-),(-,-),(-,-),(-,-),(-,-))
48	(((((cat_3:9,cheetah_3:9)_3:5,(tiger_3:7,lion_3:7)_3:7)_3:40,dog_2:54)_2:40,(human_1:87,mouse_1:87)_2:7)_2:31,opossum_3:125)_2	0.944	((-,-),(-,-),(-,-),(-,-),(-,-),(-,-),(-,-))
49	(((((cat_1:9,cheetah_1:9)_1:5,(tiger_1:7,lion_1:7)_1:7)_1:40,dog_0:54)_1:40,(human_0:87,mouse_1:87)_1:7)_1:31,opossum_1:125)_1	0.579	((-,-),(-,-),(-,-),(-,-),(-,-),(-,-),(-,-))
50	(((((cat_3:9,cheetah_7:9)_5:5,(tiger_6:7,lion_5:7)_5:7)_5:40,dog_3:54)_4:40,(human_1:87,mouse_2:87)_3:7)_3:31,opossum_4:125)_3	0.111	((-,-),(-,-),(-,-),(-,-),(-,-),(-,-),(-,-))
51	(((((cat_7:9,cheetah_12:9)_8:5,(tiger_5:7,lion_13:7)_8:7)_8:40,dog_4:54)_5:40,(human_2:87,mouse_4:87)_4:7)_4:31,opossum_3:125)_4	0	((0.425828,0.001591),(0.690827,0.734539),(0.002823,0.000059),(0.097847,0.683771),(0.375099,0.648439),(0.541605,0.712337),(0.832542,0.916344))
52	(((((cat_1:9,cheetah_2:9)_1:5,(tiger_0:7,lion_2:7)_1:7)_1:40,dog_1:54)_1:40,(human_0:87,mouse_1:87)_1:7)_1:31,opossum_2:125)_1	0.166	((-,-),(-,-),(-,-),(-,-),(-,-),(-,-),(-,-))
53	(((((cat_2:9,cheetah_2:9)_2:5,(tiger_2:7,lion_2:7)_2:7)_2:40,dog_0:54)_1:40,(human_0:87,mouse_0:87)_1:7)_1:31,opossum_1:125)_1	0.731	((-,-),(-,-),(-,-),(-,-),(-,-),(-,-),(-,-))
54	(((((cat_3:9,cheetah_3:9)_3:5,(tiger_5:7,lion_4:7)_4:7)_3:40,dog_6:54)_3:40,(human_1:87,mouse_3:87)_2:7)_2:31,opossum_1:125)_2	0.464	((-,-),(-,-),(-,-),(-,-),(-,-),(-,-),(-,-))
55	(((((cat_2:9,cheetah_4:9)_4:5,(tiger_4:7,lion_4:7)_4:7)_4:40,dog_2:54)_2:40,(human_1:87,mouse_1:87)_2:7)_2:31,opossum_1:125)_2	0.446	((-,-),(-,-),(-,-),(-,-),(-,-),(-,-),(-,-))
56	(((((cat_2:9,cheetah_2:9)_2:5,(tiger_2:7,lion_4:7)_2:7)_2:40,dog_4:54)_3:40,(human_2:87,mouse_3:87)_3:7)_3:31,opossum_3:125)_3	0.572	((-,-),(-,-),(-,-),(-,-),(-,-),(-,-),(-,-))
57	(((((cat_2:9,cheetah_2:9)_2:5,(tiger_2:7,lion_2:7)_2:7)_2:40,dog_2:54)_2:40,(human_1:87,mouse_1:87)_2:7)_2:31,opossum_1:125)_2	0.844	((-,-),(-,-),(-,-),(-,-),(-,-),(-,-),(-,-))
58	(((((cat_3:9,cheetah_5:9)_4:5,(tiger_3:7,lion_5:7)_4:7)_4:40,dog_3:54)_3:40,(human_1:87,mouse_3:87)_2:7)_2:31,opossum_1:125)_2	0.219	((-,-),(-,-),(-,-),(-,-),(-,-),(-,-),(-,-))
59	(((((cat_0:9,cheetah_1:9)_1:5,(tiger_1:7,lion_1:7)_1:7)_1:40,dog_1:54)_1:40,(human_0:87,mouse_1:87)_1:7)_1:31,opossum_1:125)_1	0.4	((-,-),(-,-),(-,-),(-,-),(-,-),(-,-),(-,-))
60	(((((cat_1:9,cheetah_1:9)_1:5,(tiger_1:7,lion_1:7)_1:7)_1:40,dog_1:54)_1:40,(human_1:87,mouse_1:87)_1:7)_1:31,opossum_1:125)_1	0.665	((-,-),(-,-),(-,-),(-,-),(-,-),(-,-),(-,-))
61	(((((cat_1:9,cheetah_3:9)_3:5,(tiger_3:7,lion_3:7)_3:7)_3:40,dog_3:54)_3:40,(human_1:87,mouse_3:87)_2:7)_2:31,opossum_1:125)_2	0.451	((-,-),(-,-),(-,-),(-,-),(-,-),(-,-),(-,-))
62	(((((cat_1:9,cheetah_1:9)_1:5,(tiger_1:7,lion_1:7)_1:7)_1:40,dog_1:54)_1:40,(human_0:87,mouse_1:87)_1:7)_1:31,opossum_1:125)_1	0.641	((-,-),(-,-),(-,-),(-,-),(-,-),(-,-),(-,-))
63	(((((cat_1:9,cheetah_1:9)_1:5,(tiger_1:7,lion_1:7)_1:7)_1:40,dog_0:54)_1:40,(human_2:87,mouse_1:87)_2:7)_2:31,opossum_4:125)_2	0.983	((-,-),(-,-),(-,-),(-,-),(-,-),(-,-),(-,-))
64	(((((cat_0:9,cheetah_0:9)_0:5,(tiger_0:7,lion_0:7)_0:7)_0:40,dog_0:54)_0:40,(human_1:87,mouse_1:87)_1:7)_1:31,opossum_1:125)_1	0.7325	((-,-),(-,-),(-,-),(-,-),(-,-),(-,-),(-,-))
65	(((((cat_1:9,cheetah_1:9)_1:5,(tiger_1:7,lion_2:7)_1:7)_1:40,dog_3:54)_2:40,(human_1:87,mouse_4:87)_2:7)_2:31,opossum_1:125)_2	0.635	((-,-),(-,-),(-,-),(-,-),(-,-),(-,-),(-,-))
66	(((((cat_2:9,cheetah_2:9)_2:5,(tiger_2:7,lion_2:7)_2:7)_2:40,dog_2:54)_2:40,(human_1:87,mouse_2:87)_2:7)_2:31,opossum_1:125)_2	0.813	((-,-),(-,-),(-,-),(-,-),(-,-),(-,-),(-,-))
67	(((((cat_2:9,cheetah_3:9)_2:5,(tiger_1:7,lion_2:7)_2:7)_2:40,dog_1:54)_1:40,(human_1:87,mouse_1:87)_1:7)_1:31,opossum_1:125)_1	0.562	((-,-),(-,-),(-,-),(-,-),(-,-),(-,-),(-,-))
68	(((((cat_0:9,cheetah_1:9)_1:5,(tiger_1:7,lion_1:7)_1:7)_1:40,dog_0:54)_1:40,(human_1:87,mouse_1:87)_1:7)_1:31,opossum_1:125)_1	0.35	((-,-),(-,-),(-,-),(-,-),(-,-),(-,-),(-,-))
69	(((((cat_1:9,cheetah_2:9)_1:5,(tiger_1:7,lion_2:7)_1:7)_1:40,dog_1:54)_1:40,(human_1:87,mouse_1:87)_1:7)_1:31,opossum_3:125)_1	0.656	((-,-),(-,-),(-,-),(-,-),(-,-),(-,-),(-,-))
70	(((((cat_1:9,cheetah_3:9)_2:5,(tiger_2:7,lion_3:7)_2:7)_2:40,dog_3:54)_2:40,(human_0:87,mouse_3:87)_2:7)_2:31,opossum_2:125)_2	0.244	((-,-),(-,-),(-,-),(-,-),(-,-),(-,-),(-,-))
71	(((((cat_1:9,cheetah_1:9)_1:5,(tiger_1:7,lion_1:7)_1:7)_1:40,dog_1:54)_1:40,(human_0:87,mouse_1:87)_1:7)_1:31,opossum_1:125)_1	0.641	((-,-),(-,-),(-,-),(-,-),(-,-),(-,-),(-,-))
72	(((((cat_1:9,cheetah_0:9)_1:5,(tiger_1:7,lion_2:7)_1:7)_1:40,dog_0:54)_1:40,(human_0:87,mouse_2:87)_1:7)_1:31,opossum_1:125)_1	0.275	((-,-),(-,-),(-,-),(-,-),(-,-),(-,-),(-,-))
73	(((((cat_0:9,cheetah_1:9)_1:5,(tiger_0:7,lion_1:7)_1:7)_1:40,dog_1:54)_1:40,(human_0:87,mouse_2:87)_1:7)_1:31,opossum_1:125)_1	0.346	((-,-),(-,-),(-,-),(-,-),(-,-),(-,-),(-,-))
74	(((((cat_0:9,cheetah_1:9)_1:5,(tiger_1:7,lion_1:7)_1:7)_1:40,dog_0:54)_1:40,(human_0:87,mouse_0:87)_1:7)_1:31,opossum_4:125)_1	0.737	((-,-),(-,-),(-,-),(-,-),(-,-),(-,-),(-,-))
75	(((((cat_1:9,cheetah_1:9)_1:5,(tiger_2:7,lion_1:7)_1:7)_1:40,dog_3:54)_1:40,(human_0:87,mouse_3:87)_1:7)_1:31,opossum_1:125)_1	0.531	((-,-),(-,-),(-,-),(-,-),(-,-),(-,-),(-,-))
76	(((((cat_1:9,cheetah_1:9)_1:5,(tiger_1:7,lion_1:7)_1:7)_1:40,dog_1:54)_1:40,(human_0:87,mouse_1:87)_1:7)_1:31,opossum_2:125)_1	0.9105	((-,-),(-,-),(-,-),(-,-),(-,-),(-,-),(-,-))
77	(((((cat_1:9,cheetah_1:9)_1:5,(tiger_1:7,lion_1:7)_1:7)_1:40,dog_1:54)_1:40,(human_0:87,mouse_1:87)_1:7)_1:31,opossum_1:125)_1	0.641	((-,-),(-,-),(-,-),(-,-),(-,-),(-,-),(-,-))
78	(((((cat_1:9,cheetah_1:9)_1:5,(tiger_0:7,lion_1:7)_1:7)_1:40,dog_0:54)_1:40,(human_0:87,mouse_1:87)_1:7)_1:31,opossum_1:125)_1	0.326	((-,-),(-,-),(-,-),(-,-),(-,-),(-,-),(-,-))
79	(((((cat_2:9,cheetah_2:9)_2:5,(tiger_1:7,lion_1:7)_1:7)_2:40,dog_3:54)_2:40,(human_1:87,mouse_2:87)_2:7)_2:31,opossum_1:125)_2	0.824	((-,-),(-,-),(-,-),(-,-),(-,-),(-,-),(-,-))
80	(((((cat_0:9,cheetah_1:9)_1:5,(tiger_0:7,lion_1:7)_1:7)_1:40,dog_2:54)_1:40,(human_1:87,mouse_0:87)_1:7)_1:31,opossum_2:125)_1	0.299	((-,-),(-,-),(-,-),(-,-),(-,-),(-,-),(-,-))
81	(((((cat_0:9,cheetah_1:9)_1:5,(tiger_0:7,lion_1:7)_1:7)_1:40,dog_0:54)_1:40,(human_0:87,mouse_2:87)_1:7)_1:31,opossum_1:125)_1	0.275	((-,-),(-,-),(-,-),(-,-),(-,-),(-,-),(-,-))
82	(((((cat_1:9,cheetah_1:9)_1:5,(tiger_1:7,lion_1:7)_1:7)_1:40,dog_0:54)_1:40,(human_0:87,mouse_2:87)_1:7)_1:31,opossum_1:125)_1	0.815	((-,-),(-,-),(-,-),(-,-),(-,-),(-,-),(-,-))
83	(((((cat_0:9,cheetah_0:9)_0:5,(tiger_0:7,lion_0:7)_0:7)_0:40,dog_0:54)_0:40,(human_0:87,mouse_0:87)_0:7)_0:31,opossum_15:125)_2	0.802	((-,-),(-,-),(-,-),(-,-),(-,-),(-,-),(-,-))
84	(((((cat_0:9,cheetah_0:9)_0:5,(tiger_1:7,lion_0:7)_1:7)_1:40,dog_0:54)_1:40,(human_0:87,mouse_0:87)_1:7)_1:31,opossum_1:125)_1	0.15	((-,-),(-,-),(-,-),(-,-),(-,-),(-,-),(-,-))
85	(((((cat_1:9,cheetah_1:9)_1:5,(tiger_1:7,lion_1:7)_1:7)_1:40,dog_1:54)_1:40,(human_0:87,mouse_1:87)_1:7)_1:31,opossum_1:125)_1	0.641	((-,-),(-,-),(-,-),(-,-),(-,-),(-,-),(-,-))
86	(((((cat_1:9,cheetah_1:9)_1:5,(tiger_1:7,lion_1:7)_1:7)_1:40,dog_1:54)_1:40,(human_0:87,mouse_1:87)_1:7)_1:31,opossum_1:125)_1	0.641	((-,-),(-,-),(-,-),(-,-),(-,-),(-,-),(-,-))
87	(((((cat_0:9,cheetah_0:9)_0:5,(tiger_1:7,lion_0:7)_1:7)_1:40,dog_0:54)_1:40,(human_0:87,mouse_0:87)_1:7)_1:31,opossum_1:125)_1	0.15	((-,-),(-,-),(-,-),(-,-),(-,-),(-,-),(-,-))
88	(((((cat_2:9,cheetah_3:9)_2:5,(tiger_2:7,lion_2:7)_2:7)_2:40,dog_0:54)_2:40,(human_2:87,mouse_3:87)_2:7)_2:31,opossum_1:125)_2	0.664	((-,-),(-,-),(-,-),(-,-),(-,-),(-,-),(-,-))
89	(((((cat_1:9,cheetah_0:9)_1:5,(tiger_0:7,lion_0:7)_0:7)_1:40,dog_0:54)_1:40,(human_0:87,mouse_0:87)_1:7)_1:31,opossum_2:125)_1	0.348	((-,-),(-,-),(-,-),(-,-),(-,-),(-,-),(-,-))
90	(((((cat_0:9,cheetah_0:9)_0:5,(tiger_0:7,lion_0:7)_0:7)_0:40,dog_0:54)_0:40,(human_0:87,mouse_1:87)_1:7)_1:31,opossum_1:125)_1	0.7195	((-,-),(-,-),(-,-),(-,-),(-,-),(-,-),(-,-))
91	(((((cat_0:9,cheetah_1:9)_1:5,(tiger_0:7,lion_1:7)_1:7)_1:40,dog_1:54)_1:40,(human_0:87,mouse_1:87)_1:7)_1:31,opossum_2:125)_1	0.389	((-,-),(-,-),(-,-),(-,-),(-,-),(-,-),(-,-))
92	(((((cat_1:9,cheetah_1:9)_1:5,(tiger_1:7,lion_1:7)_1:7)_1:40,dog_1:54)_1:40,(human_1:87,mouse_1:87)_1:7)_1:31,opossum_1:125)_1	0.665	((-,-),(-,-),(-,-),(-,-),(-,-),(-,-),(-,-))
93	(((((cat_1:9,cheetah_1:9)_1:5,(tiger_1:7,lion_1:7)_1:7)_1:40,dog_0:54)_1:40,(human_0:87,mouse_2:87)_1:7)_1:31,opossum_3:125)_1	0.944	((-,-),(-,-),(-,-),(-,-),(-,-),(-,-),(-,-))
94	(((((cat_1:9,cheetah_1:9)_1:5,(tiger_1:7,lion_1:7)_1:7)_1:40,dog_1:54)_1:40,(human_0:87,mouse_1:87)_1:7)_1:31,opossum_1:125)_1	0.641	((-,-),(-,-),(-,-),(-,-),(-,-),(-,-),(-,-))
95	(((((cat_1:9,cheetah_2:9)_2:5,(tiger_4:7,lion_3:7)_3:7)_2:40,dog_2:54)_2:40,(human_0:87,mouse_3:87)_2:7)_2:31,opossum_3:125)_2	0.286	((-,-),(-,-),(-,-),(-,-),(-,-),(-,-),(-,-))
96	(((((cat_2:9,cheetah_1:9)_1:5,(tiger_2:7,lion_1:7)_1:7)_1:40,dog_0:54)_1:40,(human_0:87,mouse_5:87)_1:7)_1:31,opossum_1:125)_1	0.198	((-,-),(-,-),(-,-),(-,-),(-,-),(-,-),(-,-))
97	(((((cat_2:9,cheetah_5:9)_4:5,(tiger_4:7,lion_5:7)_4:7)_4:40,dog_0:54)_3:40,(human_12:87,mouse_4:87)_5:7)_5:31,opossum_4:125)_5	0.014	((0.011762,0.115852),(0.614125,0.648439),(0.648439,0.091853),(0.303908,0.032929),(0.279121,0.674361),(0.010575,0.913364),(0.853591,0.926770))
98	(((((cat_4:9,cheetah_6:9)_5:5,(tiger_6:7,lion_2:7)_5:7)_5:40,dog_2:54)_5:40,(human_1:87,mouse_14:87)_7:7)_7:31,opossum_28:125)_10	0	((0.319192,0.143008),(0.636171,0.674361),(0.113866,0.000658),(0.874339,0.147565),(0.361339,0.716985),(0.018978,0.028318),(0.181462,0.000527))
99	(((((cat_2:9,cheetah_4:9)_3:5,(tiger_3:7,lion_4:7)_3:7)_3:40,dog_2:54)_2:40,(human_1:87,mouse_1:87)_2:7)_2:31,opossum_1:125)_2	0.366	((-,-),(-,-),(-,-),(-,-),(-,-),(-,-),(-,-))
100	(((((cat_1:9,cheetah_1:9)_1:5,(tiger_1:7,lion_1:7)_1:7)_1:40,dog_1:54)_1:40,(human_1:87,mouse_1:87)_1:7)_1:31,opossum_1:125)_1	0.665	((-,-),(-,-),(-,-),(-,-),(-,-),(-,-),(-,-))
101	(((((cat_1:9,cheetah_2:9)_2:5,(tiger_2:7,lion_2:7)_2:7)_2:40,dog_0:54)_2:40,(human_5:87,mouse_2:87)_3:7)_3:31,opossum_5:125)_3	0.686	((-,-),(-,-),(-,-),(-,-),(-,-),(-,-),(-,-))
102	(((((cat_3:9,cheetah_4:9)_3:5,(tiger_3:7,lion_3:7)_3:7)_3:40,dog_1:54)_3:40,(human_10:87,mouse_3:87)_4:7)_4:31,opossum_1:125)_4	0.398	((-,-),(-,-),(-,-),(-,-),(-,-),(-,-),(-,-))
103	(((((cat_2:9,cheetah_2:9)_2:5,(tiger_2:7,lion_2:7)_2:7)_2:40,dog_1:54)_2:40,(human_15:87,mouse_5:87)_4:7)_4:31,opossum_1:125)_4	0.312	((-,-),(-,-),(-,-),(-,-),(-,-),(-,-),(-,-))
104	(((((cat_1:9,cheetah_22:9)_8:5,(tiger_0:7,lion_25:7)_8:7)_8:40,dog_0:54)_2:40,(human_0:87,mouse_0:87)_1:7)_1:31,opossum_2:125)_1	0	((0.000000,0.000000),(0.690827,0.734539),(0.000000,0.000000),(0.000236,0.142062),(0.103687,0.545357),(0.423397,0.423397),(0.661664,0.182249))
105	(((((cat_9:9,cheetah_16:9)_12:5,(tiger_11:7,lion_18:7)_13:7)_12:40,dog_1:54)_4:40,(human_0:87,mouse_1:87)_2:7)_2:31,opossum_2:125)_2	0	((0.015891,0.005685),(0.743586,0.248111),(0.127371,0.000413),(0.000116,0.061817),(0.097284,0.584639),(0.220160,0.853678),(0.749762,0.414706))
106	(((((cat_1:9,cheetah_2:9)_1:5,(tiger_1:7,lion_2:7)_1:7)_1:40,dog_0:54)_1:40,(human_0:87,mouse_1:87)_1:7)_1:31,opossum_1:125)_1	0.396	((-,-),(-,-),(-,-),(-,-),(-,-),(-,-),(-,-))
107	(((((cat_1:9,cheetah_2:9)_1:5,(tiger_1:7,lion_2:7)_1:7)_1:40,dog_1:54)_1:40,(human_0:87,mouse_0:87)_1:7)_1:31,opossum_2:125)_1	0.44	((-,-),(-,-),(-,-),(-,-),(-,-),(-,-),(-,-))
108	(((((cat_2:9,cheetah_2:9)_2:5,(tiger_2:7,lion_2:7)_2:7)_2:40,dog_2:54)_2:40,(human_1:87,mouse_2:87)_2:7)_2:31,opossum_2:125)_2	0.793	((-,-),(-,-),(-,-),(-,-),(-,-),(-,-),(-,-))
109	(((((cat_4:9,cheetah_3:9)_4:5,(tiger_4:7,lion_3:7)_4:7)_4:40,dog_6:54)_4:40,(human_2:87,mouse_8:87)_4:7)_4:31,opossum_2:125)_4	0.503	((-,-),(-,-),(-,-),(-,-),(-,-),(-,-),(-,-))
110	(((((cat_2:9,cheetah_2:9)_2:5,(tiger_2:7,lion_2:7)_2:7)_2:40,dog_0:54)_1:40,(human_1:87,mouse_1:87)_1:7)_1:31,opossum_1:125)_1	0.755	((-,-),(-,-),(-,-),(-,-),(-,-),(-,-),(-,-))
111	(((((cat_3:9,cheetah_4:9)_3:5,(tiger_3:7,lion_3:7)_3:7)_3:40,dog_1:54)_2:40,(human_1:87,mouse_3:87)_2:7)_2:31,opossum_1:125)_2	0.748	((-,-),(-,-),(-,-),(-,-),(-,-),(-,-),(-,-))
112	(((((cat_2:9,cheetah_3:9)_3:5,(tiger_3:7,lion_4:7)_3:7)_3:40,dog_1:54)_2:40,(human_0:87,mouse_3:87)_2:7)_2:31,opossum_1:125)_2	0.362	((-,-),(-,-),(-,-),(-,-),(-,-),(-,-),(-,-))
113	(((((cat_0:9,cheetah_1:9)_1:5,(tiger_1:7,lion_1:7)_1:7)_1:40,dog_0:54)_1:40,(human_0:87,mouse_8:87)_2:7)_2:31,opossum_4:125)_2	0.232	((-,-),(-,-),(-,-),(-,-),(-,-),(-,-),(-,-))
114	(((((cat_0:9,cheetah_0:9)_0:5,(tiger_0:7,lion_0:7)_0:7)_0:40,dog_0:54)_0:40,(human_0:87,mouse_0:87)_0:7)_0:31,opossum_7:125)_1	0.993	((-,-),(-,-),(-,-),(-,-),(-,-),(-,-),(-,-))
115	(((((cat_3:9,cheetah_4:9)_4:5,(tiger_5:7,lion_4:7)_4:7)_4:40,dog_3:54)_3:40,(human_2:87,mouse_3:87)_3:7)_3:31,opossum_2:125)_3	0.748	((-,-),(-,-),(-,-),(-,-),(-,-),(-,-),(-,-))
116	(((((cat_1:9,cheetah_1:9)_1:5,(tiger_1:7,lion_0:7)_1:7)_1:40,dog_1:54)_1:40,(human_1:87,mouse_1:87)_1:7)_1:31,opossum_1:125)_1	0.3835	((-,-),(-,-),(-,-),(-,-),(-,-),(-,-),(-,-))
117	(((((cat_2:9,cheetah_3:9)_3:5,(tiger_4:7,lion_5:7)_4:7)_3:40,dog_2:54)_2:40,(human_0:87,mouse_4:87)_2:7)_2:31,opossum_1:125)_2	0.223	((-,-),(-,-),(-,-),(-,-),(-,-),(-,-),(-,-))
118	(((((cat_4:9,cheetah_2:9)_3:5,(tiger_4:7,lion_3:7)_3:7)_3:40,dog_6:54)_4:40,(human_3:87,mouse_7:87)_4:7)_4:31,opossum_2:125)_4	0.332	((-,-),(-,-),(-,-),(-,-),(-,-),(-,-),(-,-))
119	(((((cat_2:9,cheetah_2:9)_2:5,(tiger_2:7,lion_1:7)_2:7)_2:40,dog_2:54)_2:40,(human_2:87,mouse_3:87)_2:7)_2:31,opossum_1:125)_2	0.826	((-,-),(-,-),(-,-),(-,-),(-,-),(-,-),(-,-))
120	(((((cat_4:9,cheetah_6:9)_4:5,(tiger_2:7,lion_6:7)_4:7)_4:40,dog_0:54)_3:40,(human_18:87,mouse_2:87)_4:7)_4:31,opossum_1:125)_4	0	((0.677850,0.030799),(0.614125,0.648439),(0.007225,0.020022),(0.303908,0.032929),(0.590367,0.648439),(0.000031,0.541605),(0.832542,0.350109))
121	(((((cat_2:9,cheetah_4:9)_4:5,(tiger_4:7,lion_4:7)_4:7)_4:40,dog_1:54)_2:40,(human_3:87,mouse_0:87)_2:7)_2:31,opossum_3:125)_2	0.301	((-,-),(-,-),(-,-),(-,-),(-,-),(-,-),(-,-))
122	(((((cat_2:9,cheetah_2:9)_2:5,(tiger_2:7,lion_2:7)_2:7)_2:40,dog_1:54)_1:40,(human_1:87,mouse_1:87)_1:7)_1:31,opossum_2:125)_1	0.825	((-,-),(-,-),(-,-),(-,-),(-,-),(-,-),(-,-))
123	(((((cat_2:9,cheetah_3:9)_2:5,(tiger_2:7,lion_3:7)_2:7)_2:40,dog_0:54)_1:40,(human_0:87,mouse_2:87)_1:7)_1:31,opossum_1:125)_1	0.347	((-,-),(-,-),(-,-),(-,-),(-,-),(-,-),(-,-))
124	(((((cat_1:9,cheetah_1:9)_1:5,(tiger_1:7,lion_1:7)_1:7)_1:40,dog_2:54)_1:40,(human_1:87,mouse_2:87)_1:7)_1:31,opossum_1:125)_1	0.861	((-,-),(-,-),(-,-),(-,-),(-,-),(-,-),(-,-))
125	(((((cat_1:9,cheetah_0:9)_1:5,(tiger_1:7,lion_1:7)_1:7)_1:40,dog_2:54)_1:40,(human_0:87,mouse_1:87)_1:7)_1:31,opossum_1:125)_1	0.636	((-,-),(-,-),(-,-),(-,-),(-,-),(-,-),(-,-))
126	(((((cat_2:9,cheetah_5:9)_4:5,(tiger_5:7,lion_6:7)_5:7)_4:40,dog_1:54)_3:40,(human_8:87,mouse_2:87)_3:7)_3:31,opossum_1:125)_3	0.024	((0.011762,0.115852),(0.614125,0.091853),(0.674361,0.113866),(0.303908,0.224109),(0.830074,0.618746),(0.018086,0.883621),(0.800846,0.706585))
127	(((((cat_2:9,cheetah_2:9)_2:5,(tiger_2:7,lion_2:7)_2:7)_2:40,dog_3:54)_3:40,(human_4:87,mouse_3:87)_4:7)_4:31,opossum_7:125)_5	1	((-,-),(-,-),(-,-),(-,-),(-,-),(-,-),(-,-))
128	(((((cat_0:9,cheetah_1:9)_1:5,(tiger_1:7,lion_1:7)_1:7)_1:40,dog_1:54)_1:40,(human_1:87,mouse_1:87)_1:7)_1:31,opossum_1:125)_1	0.403	((-,-),(-,-),(-,-),(-,-),(-,-),(-,-),(-,-))
129	(((((cat_2:9,cheetah_1:9)_2:5,(tiger_2:7,lion_2:7)_2:7)_2:40,dog_0:54)_1:40,(human_1:87,mouse_2:87)_1:7)_1:31,opossum_2:125)_1	0.496	((-,-),(-,-),(-,-),(-,-),(-,-),(-,-),(-,-))
130	(((((cat_1:9,cheetah_1:9)_1:5,(tiger_1:7,lion_1:7)_1:7)_1:40,dog_0:54)_1:40,(human_1:87,mouse_2:87)_1:7)_1:31,opossum_2:125)_1	0.8275	((-,-),(-,-),(-,-),(-,-),(-,-),(-,-),(-,-))
131	(((((cat_1:9,cheetah_1:9)_1:5,(tiger_1:7,lion_1:7)_1:7)_1:40,dog_0:54)_1:40,(human_0:87,mouse_4:87)_1:7)_1:31,opossum_1:125)_1	0.843	((-,-),(-,-),(-,-),(-,-),(-,-),(-,-),(-,-))
132	(((((cat_1:9,cheetah_1:9)_1:5,(tiger_1:7,lion_1:7)_1:7)_1:40,dog_1:54)_1:40,(human_0:87,mouse_1:87)_1:7)_1:31,opossum_1:125)_1	0.641	((-,-),(-,-),(-,-),(-,-),(-,-),(-,-),(-,-))
133	(((((cat_1:9,cheetah_1:9)_1:5,(tiger_1:7,lion_1:7)_1:7)_1:40,dog_1:54)_1:40,(human_8:87,mouse_3:87)_2:7)_2:31,opossum_1:125)_2	0.882	((-,-),(-,-),(-,-),(-,-),(-,-),(-,-),(-,-))
134	(((((cat_2:9,cheetah_2:9)_2:5,(tiger_2:7,lion_2:7)_2:7)_2:40,dog_2:54)_2:40,(human_1:87,mouse_4:87)_2:7)_2:31,opossum_1:125)_2	0.95	((-,-),(-,-),(-,-),(-,-),(-,-),(-,-),(-,-))
135	(((((cat_4:9,cheetah_10:9)_7:5,(tiger_6:7,lion_9:7)_7:7)_7:40,dog_10:54)_7:40,(human_2:87,mouse_8:87)_6:7)_6:31,opossum_4:125)_6	0.004	((0.003815,0.009867),(0.674316,0.716985),(0.338819,0.052165),(0.895724,0.147708),(0.474879,0.697056),(0.149667,0.286707),(0.868473,0.803880))
136	(((((cat_2:9,cheetah_11:9)_7:5,(tiger_8:7,lion_11:7)_8:7)_7:40,dog_2:54)_5:40,(human_3:87,mouse_17:87)_5:7)_5:31,opossum_1:125)_4	0	((0.000008,0.001028),(0.674316,0.155933),(0.734539,0.007488),(0.168076,0.147565),(0.874339,0.674361),(0.589697,0.000306),(0.317956,0.350109))
137	(((((cat_2:9,cheetah_3:9)_2:5,(tiger_2:7,lion_3:7)_2:7)_2:40,dog_1:54)_2:40,(human_1:87,mouse_2:87)_2:7)_2:31,opossum_1:125)_2	0.599	((-,-),(-,-),(-,-),(-,-),(-,-),(-,-),(-,-))
138	(((((cat_1:9,cheetah_1:9)_1:5,(tiger_0:7,lion_1:7)_1:7)_1:40,dog_0:54)_1:40,(human_0:87,mouse_1:87)_1:7)_1:31,opossum_1:125)_1	0.326	((-,-),(-,-),(-,-),(-,-),(-,-),(-,-),(-,-))
139	(((((cat_2:9,cheetah_2:9)_2:5,(tiger_2:7,lion_2:7)_2:7)_2:40,dog_1:54)_2:40,(human_1:87,mouse_2:87)_2:7)_2:31,opossum_1:125)_2	0.812	((-,-),(-,-),(-,-),(-,-),(-,-),(-,-),(-,-))
140	(((((cat_4:9,cheetah_3:9)_3:5,(tiger_4:7,lion_3:7)_3:7)_3:40,dog_5:54)_3:40,(human_1:87,mouse_3:87)_2:7)_2:31,opossum_1:125)_2	0.583	((-,-),(-,-),(-,-),(-,-),(-,-),(-,-),(-,-))
141	(((((cat_1:9,cheetah_1:9)_1:5,(tiger_1:7,lion_1:7)_1:7)_1:40,dog_2:54)_1:40,(human_0:87,mouse_2:87)_1:7)_1:31,opossum_2:125)_1	0.788	((-,-),(-,-),(-,-),(-,-),(-,-),(-,-),(-,-))
142	(((((cat_3:9,cheetah_4:9)_4:5,(tiger_4:7,lion_4:7)_4:7)_4:40,dog_3:54)_3:40,(human_3:87,mouse_3:87)_3:7)_3:31,opossum_2:125)_3	0.9	((-,-),(-,-),(-,-),(-,-),(-,-),(-,-),(-,-))
143	(((((cat_3:9,cheetah_3:9)_3:5,(tiger_4:7,lion_3:7)_3:7)_3:40,dog_3:54)_3:40,(human_3:87,mouse_4:87)_3:7)_3:31,opossum_3:125)_3	0.913	((-,-),(-,-),(-,-),(-,-),(-,-),(-,-),(-,-))
144	(((((cat_1:9,cheetah_1:9)_1:5,(tiger_0:7,lion_1:7)_1:7)_1:40,dog_1:54)_1:40,(human_0:87,mouse_2:87)_1:7)_1:31,opossum_1:125)_1	0.631	((-,-),(-,-),(-,-),(-,-),(-,-),(-,-),(-,-))
145	(((((cat_3:9,cheetah_4:9)_3:5,(tiger_2:7,lion_4:7)_3:7)_3:40,dog_2:54)_3:40,(human_1:87,mouse_5:87)_3:7)_3:31,opossum_2:125)_3	0.314	((-,-),(-,-),(-,-),(-,-),(-,-),(-,-),(-,-))
146	(((((cat_1:9,cheetah_0:9)_1:5,(tiger_0:7,lion_1:7)_1:7)_1:40,dog_1:54)_1:40,(human_1:87,mouse_1:87)_1:7)_1:31,opossum_1:125)_1	0.194	((-,-),(-,-),(-,-),(-,-),(-,-),(-,-),(-,-))
147	(((((cat_1:9,cheetah_1:9)_1:5,(tiger_1:7,lion_2:7)_1:7)_1:40,dog_1:54)_1:40,(human_1:87,mouse_19:87)_3:7)_3:31,opossum_3:125)_3	0.012	((0.557185,0.557185),(0.533049,0.545357),(0.545357,0.023168),(0.693995,0.735790),(0.167715,0.618746),(0.474053,0.000002),(0.800846,0.528830))
148	(((((cat_1:9,cheetah_1:9)_1:5,(tiger_1:7,lion_1:7)_1:7)_1:40,dog_1:54)_1:40,(human_1:87,mouse_0:87)_1:7)_1:31,opossum_1:125)_1	0.641	((-,-),(-,-),(-,-),(-,-),(-,-),(-,-),(-,-))
149	(((((cat_2:9,cheetah_2:9)_2:5,(tiger_2:7,lion_2:7)_2:7)_2:40,dog_2:54)_2:40,(human_2:87,mouse_4:87)_2:7)_2:31,opossum_3:125)_2	0.992	((-,-),(-,-),(-,-),(-,-),(-,-),(-,-),(-,-))
150	(((((cat_1:9,cheetah_1:9)_1:5,(tiger_1:7,lion_1:7)_1:7)_1:40,dog_0:54)_1:40,(human_1:87,mouse_0:87)_1:7)_1:31,opossum_1:125)_1	0.579	((-,-),(-,-),(-,-),(-,-),(-,-),(-,-),(-,-))
151	(((((cat_1:9,cheetah_1:9)_1:5,(tiger_1:7,lion_1:7)_1:7)_1:40,dog_1:54)_1:40,(human_0:87,mouse_2:87)_1:7)_1:31,opossum_3:125)_1	0.975	((-,-),(-,-),(-,-),(-,-),(-,-),(-,-),(-,-))
152	(((((cat_0:9,cheetah_1:9)_1:5,(tiger_2:7,lion_1:7)_1:7)_1:40,dog_0:54)_1:40,(human_0:87,mouse_3:87)_2:7)_2:31,opossum_8:125)_3	0.173	((-,-),(-,-),(-,-),(-,-),(-,-),(-,-),(-,-))
153	(((((cat_0:9,cheetah_6:9)_2:5,(tiger_0:7,lion_5:7)_2:7)_2:40,dog_0:54)_1:40,(human_0:87,mouse_0:87)_1:7)_1:31,opossum_5:125)_2	0	((0.002430,0.000027),(0.562858,0.584639),(0.001430,0.000186),(0.103687,0.335043),(0.693995,0.545357),(0.423397,0.423397),(0.379483,0.075569))
154	(((((cat_2:9,cheetah_1:9)_2:5,(tiger_3:7,lion_1:7)_2:7)_2:40,dog_2:54)_2:40,(human_0:87,mouse_3:87)_2:7)_2:31,opossum_1:125)_2	0.186	((-,-),(-,-),(-,-),(-,-),(-,-),(-,-),(-,-))
155	(((((cat_0:9,cheetah_0:9)_0:5,(tiger_0:7,lion_0:7)_0:7)_0:40,dog_0:54)_0:40,(human_0:87,mouse_0:87)_0:7)_0:31,opossum_2:125)_1	0.973	((-,-),(-,-),(-,-),(-,-),(-,-),(-,-),(-,-))
156	(((((cat_0:9,cheetah_0:9)_0:5,(tiger_0:7,lion_0:7)_0:7)_0:40,dog_0:54)_0:40,(human_0:87,mouse_0:87)_0:7)_0:31,opossum_11:125)_2	0.957	((-,-),(-,-),(-,-),(-,-),(-,-),(-,-),(-,-))
157	(((((cat_5:9,cheetah_5:9)_5:5,(tiger_4:7,lion_5:7)_5:7)_5:40,dog_5:54)_5:40,(human_3:87,mouse_5:87)_4:7)_4:31,opossum_4:125)_4	0.916	((-,-),(-,-),(-,-),(-,-),(-,-),(-,-),(-,-))
158	(((((cat_1:9,cheetah_1:9)_1:5,(tiger_1:7,lion_1:7)_1:7)_1:40,dog_1:54)_1:40,(human_0:87,mouse_2:87)_1:7)_1:31,opossum_1:125)_1	0.881	((-,-),(-,-),(-,-),(-,-),(-,-),(-,-),(-,-))
159	(((((cat_1:9,cheetah_1:9)_1:5,(tiger_1:7,lion_1:7)_1:7)_1:40,dog_1:54)_1:40,(human_1:87,mouse_1:87)_1:7)_1:31,opossum_1:125)_1	0.665	((-,-),(-,-),(-,-),(-,-),(-,-),(-,-),(-,-))
160	(((((cat_1:9,cheetah_3:9)_2:5,(tiger_2:7,lion_3:7)_2:7)_2:40,dog_1:54)_1:40,(human_0:87,mouse_3:87)_1:7)_1:31,opossum_1:125)_1	0.203	((-,-),(-,-),(-,-),(-,-),(-,-),(-,-),(-,-))
161	(((((cat_0:9,cheetah_2:9)_1:5,(tiger_1:7,lion_3:7)_1:7)_1:40,dog_0:54)_1:40,(human_0:87,mouse_0:87)_1:7)_1:31,opossum_1:125)_1	0.047	((0.084909,0.029358),(0.533049,0.545357),(0.545357,0.001076),(0.693995,0.335043),(0.693995,0.545357),(0.423397,0.423397),(0.661664,0.391831))
162	(((((cat_3:9,cheetah_3:9)_3:5,(tiger_3:7,lion_3:7)_3:7)_3:40,dog_1:54)_2:40,(human_2:87,mouse_3:87)_2:7)_2:31,opossum_2:125)_2	0.928	((-,-),(-,-),(-,-),(-,-),(-,-),(-,-),(-,-))
163	(((((cat_1:9,cheetah_1:9)_1:5,(tiger_1:7,lion_1:7)_1:7)_1:40,dog_1:54)_1:40,(human_0:87,mouse_0:87)_1:7)_1:31,opossum_1:125)_1	0.6705	((-,-),(-,-),(-,-),(-,-),(-,-),(-,-),(-,-))
164	(((((cat_0:9,cheetah_0:9)_0:5,(tiger_0:7,lion_0:7)_0:7)_0:40,dog_0:54)_0:40,(human_0:87,mouse_0:87)_0:7)_0:31,opossum_6:125)_1	0.997	((-,-),(-,-),(-,-),(-,-),(-,-),(-,-),(-,-))
165	(((((cat_1:9,cheetah_1:9)_1:5,(tiger_1:7,lion_1:7)_1:7)_1:40,dog_1:54)_1:40,(human_1:87,mouse_1:87)_1:7)_1:31,opossum_1:125)_1	0.665	((-,-),(-,-),(-,-),(-,-),(-,-),(-,-),(-,-))
166	(((((cat_1:9,cheetah_3:9)_2:5,(tiger_2:7,lion_2:7)_2:7)_2:40,dog_1:54)_1:40,(human_1:87,mouse_0:87)_1:7)_1:31,opossum_1:125)_1	0.504	((-,-),(-,-),(-,-),(-,-),(-,-),(-,-),(-,-))
167	(((((cat_4:9,cheetah_8:9)_6:5,(tiger_5:7,lion_8:7)_6:7)_6:40,dog_2:54)_5:40,(human_6:87,mouse_12:87)_6:7)_6:31,opossum_1:125)_5	0.005	((0.025814,0.060369),(0.656162,0.697056),(0.305459,0.040587),(0.430740,0.147565),(0.666633,0.697056),(0.769529,0.029833),(0.371923,0.237417))
168	(((((cat_3:9,cheetah_5:9)_4:5,(tiger_3:7,lion_7:7)_4:7)_4:40,dog_1:54)_2:40,(human_0:87,mouse_3:87)_2:7)_2:31,opossum_3:125)_2	0.013	((0.272880,0.115852),(0.614125,0.648439),(0.226562,0.001179),(0.097284,0.497666),(0.783720,0.584639),(0.220160,0.368824),(0.749762,0.245029))
169	(((((cat_2:9,cheetah_3:9)_3:5,(tiger_3:7,lion_3:7)_3:7)_3:40,dog_2:54)_3:40,(human_3:87,mouse_3:87)_3:7)_3:31,opossum_2:125)_3	0.871	((-,-),(-,-),(-,-),(-,-),(-,-),(-,-),(-,-))
170	(((((cat_1:9,cheetah_1:9)_1:5,(tiger_1:7,lion_2:7)_1:7)_1:40,dog_1:54)_1:40,(human_1:87,mouse_2:87)_1:7)_1:31,opossum_1:125)_1	0.677	((-,-),(-,-),(-,-),(-,-),(-,-),(-,-),(-,-))
171	(((((cat_1:9,cheetah_2:9)_1:5,(tiger_1:7,lion_2:7)_1:7)_1:40,dog_0:54)_1:40,(human_1:87,mouse_0:87)_1:7)_1:31,opossum_1:125)_1	0.396	((-,-),(-,-),(-,-),(-,-),(-,-),(-,-),(-,-))
172	(((((cat_0:9,cheetah_4:9)_3:5,(tiger_3:7,lion_4:7)_3:7)_3:40,dog_0:54)_1:40,(human_0:87,mouse_0:87)_1:7)_1:31,opossum_1:125)_1	0.006	((0.000240,0.087693),(0.589780,0.618746),(0.618746,0.069304),(0.022572,0.335043),(0.693995,0.545357),(0.423397,0.423397),(0.661664,0.391831))
173	(((((cat_2:9,cheetah_3:9)_3:5,(tiger_3:7,lion_4:7)_3:7)_3:40,dog_0:54)_2:40,(human_0:87,mouse_16:87)_3:7)_3:31,opossum_2:125)_3	0.004	((0.219402,0.644497),(0.589780,0.618746),(0.618746,0.069304),(0.213133,0.142062),(0.528372,0.618746),(0.127146,0.000027),(0.800846,0.899712))
174	(((((cat_0:9,cheetah_2:9)_1:5,(tiger_0:7,lion_2:7)_1:7)_1:40,dog_0:54)_1:40,(human_0:87,mouse_0:87)_1:7)_1:31,opossum_1:125)_1	0.039	((0.084909,0.029358),(0.533049,0.545357),(0.067497,0.023168),(0.693995,0.335043),(0.693995,0.545357),(0.423397,0.423397),(0.661664,0.391831))
175	(((((cat_0:9,cheetah_2:9)_2:5,(tiger_2:7,lion_2:7)_2:7)_2:40,dog_0:54)_1:40,(human_0:87,mouse_0:87)_1:7)_1:31,opossum_1:125)_1	0.245	((-,-),(-,-),(-,-),(-,-),(-,-),(-,-),(-,-))
176	(((((cat_1:9,cheetah_1:9)_1:5,(tiger_0:7,lion_1:7)_1:7)_1:40,dog_2:54)_1:40,(human_1:87,mouse_1:87)_1:7)_1:31,opossum_1:125)_1	0.649	((-,-),(-,-),(-,-),(-,-),(-,-),(-,-),(-,-))
177	(((((cat_2:9,cheetah_2:9)_2:5,(tiger_3:7,lion_2:7)_2:7)_2:40,dog_1:54)_1:40,(human_0:87,mouse_1:87)_1:7)_1:31,opossum_1:125)_1	0.733	((-,-),(-,-),(-,-),(-,-),(-,-),(-,-),(-,-))
178	(((((cat_1:9,cheetah_1:9)_1:5,(tiger_1:7,lion_1:7)_1:7)_1:40,dog_1:54)_1:40,(human_1:87,mouse_1:87)_1:7)_1:31,opossum_1:125)_1	0.665	((-,-),(-,-),(-,-),(-,-),(-,-),(-,-),(-,-))
179	(((((cat_1:9,cheetah_1:9)_1:5,(tiger_1:7,lion_1:7)_1:7)_1:40,dog_0:54)_1:40,(human_0:87,mouse_0:87)_1:7)_1:31,opossum_1:125)_1	0.593	((-,-),(-,-),(-,-),(-,-),(-,-),(-,-),(-,-))
180	(((((cat_1:9,cheetah_1:9)_1:5,(tiger_1:7,lion_1:7)_1:7)_1:40,dog_1:54)_1:40,(human_1:87,mouse_1:87)_1:7)_1:31,opossum_1:125)_1	0.665	((-,-),(-,-),(-,-),(-,-),(-,-),(-,-),(-,-))
181	(((((cat_2:9,cheetah_2:9)_2:5,(tiger_1:7,lion_2:7)_2:7)_2:40,dog_2:54)_2:40,(human_3:87,mouse_4:87)_3:7)_3:31,opossum_3:125)_3	0.902	((-,-),(-,-),(-,-),(-,-),(-,-),(-,-),(-,-))
182	(((((cat_1:9,cheetah_1:9)_1:5,(tiger_1:7,lion_1:7)_1:7)_1:40,dog_1:54)_1:40,(human_1:87,mouse_1:87)_1:7)_1:31,opossum_1:125)_1	0.665	((-,-),(-,-),(-,-),(-,-),(-,-),(-,-),(-,-))
183	(((((cat_1:9,cheetah_1:9)_1:5,(tiger_1:7,lion_1:7)_1:7)_1:40,dog_1:54)_1:40,(human_2:87,mouse_1:87)_1:7)_1:31,opossum_1:125)_1	0.9065	((-,-),(-,-),(-,-),(-,-),(-,-),(-,-),(-,-))
184	(((((cat_0:9,cheetah_0:9)_0:5,(tiger_0:7,lion_0:7)_0:7)_0:40,dog_0:54)_0:40,(human_0:87,mouse_0:87)_0:7)_0:31,opossum_16:125)_2	0.731	((-,-),(-,-),(-,-),(-,-),(-,-),(-,-),(-,-))
185	(((((cat_1:9,cheetah_0:9)_1:5,(tiger_1:7,lion_0:7)_1:7)_1:40,dog_0:54)_1:40,(human_0:87,mouse_0:87)_1:7)_1:31,opossum_4:125)_1	0.337	((-,-),(-,-),(-,-),(-,-),(-,-),(-,-),(-,-))
186	(((((cat_6:9,cheetah_7:9)_6:5,(tiger_5:7,lion_7:7)_6:7)_6:40,dog_9:54)_6:40,(human_1:87,mouse_4:87)_4:7)_4:31,opossum_3:125)_4	0.265	((-,-),(-,-),(-,-),(-,-),(-,-),(-,-),(-,-))
187	(((((cat_5:9,cheetah_6:9)_5:5,(tiger_5:7,lion_5:7)_5:7)_5:40,dog_4:54)_4:40,(human_0:87,mouse_5:87)_3:7)_3:31,opossum_1:125)_3	0.43	((-,-),(-,-),(-,-),(-,-),(-,-),(-,-),(-,-))
188	(((((cat_1:9,cheetah_2:9)_2:5,(tiger_1:7,lion_3:7)_2:7)_2:40,dog_3:54)_2:40,(human_1:87,mouse_1:87)_2:7)_2:31,opossum_2:125)_2	0.293	((-,-),(-,-),(-,-),(-,-),(-,-),(-,-),(-,-))
189	(((((cat_1:9,cheetah_1:9)_1:5,(tiger_1:7,lion_0:7)_1:7)_1:40,dog_0:54)_1:40,(human_0:87,mouse_1:87)_1:7)_1:31,opossum_5:125)_2	0.709	((-,-),(-,-),(-,-),(-,-),(-,-),(-,-),(-,-))
190	(((((cat_1:9,cheetah_1:9)_1:5,(tiger_1:7,lion_1:7)_1:7)_1:40,dog_0:54)_1:40,(human_1:87,mouse_0:87)_1:7)_1:31,opossum_1:125)_1	0.579	((-,-),(-,-),(-,-),(-,-),(-,-),(-,-),(-,-))
191	(((((cat_2:9,cheetah_2:9)_2:5,(tiger_1:7,lion_1:7)_1:7)_2:40,dog_2:54)_2:40,(human_1:87,mouse_3:87)_2:7)_2:31,opossum_1:125)_2	0.84	((-,-),(-,-),(-,-),(-,-),(-,-),(-,-),(-,-))
192	(((((cat_1:9,cheetah_1:9)_1:5,(tiger_1:7,lion_1:7)_1:7)_1:40,dog_1:54)_1:40,(human_2:87,mouse_1:87)_1:7)_1:31,opossum_1:125)_1	0.9065	((-,-),(-,-),(-,-),(-,-),(-,-),(-,-),(-,-))
193	(((((cat_3:9,cheetah_3:9)_3:5,(tiger_3:7,lion_2:7)_3:7)_3:40,dog_2:54)_2:40,(human_3:87,mouse_0:87)_2:7)_2:31,opossum_2:125)_2	0.683	((-,-),(-,-),(-,-),(-,-),(-,-),(-,-),(-,-))
194	(((((cat_1:9,cheetah_1:9)_1:5,(tiger_1:7,lion_2:7)_1:7)_1:40,dog_1:54)_1:40,(human_1:87,mouse_1:87)_1:7)_1:31,opossum_1:125)_1	0.717	((-,-),(-,-),(-,-),(-,-),(-,-),(-,-),(-,-))
195	(((((cat_2:9,cheetah_1:9)_2:5,(tiger_2:7,lion_2:7)_2:7)_2:40,dog_2:54)_2:40,(human_1:87,mouse_2:87)_2:7)_2:31,opossum_1:125)_2	0.661	((-,-),(-,-),(-,-),(-,-),(-,-),(-,-),(-,-))
196	(((((cat_0:9,cheetah_1:9)_1:5,(tiger_0:7,lion_1:7)_1:7)_1:40,dog_0:54)_1:40,(human_0:87,mouse_0:87)_1:7)_1:31,opossum_1:125)_1	0.165	((-,-),(-,-),(-,-),(-,-),(-,-),(-,-),(-,-))
197	(((((cat_2:9,cheetah_5:9)_3:5,(tiger_0:7,lion_5:7)_3:7)_3:40,dog_0:54)_1:40,(human_1:87,mouse_0:87)_1:7)_1:31,opossum_2:125)_1	0	((0.219402,0.018286),(0.589780,0.618746),(0.000106,0.011680),(0.022572,0.335043),(0.693995,0.545357),(0.805958,0.423397),(0.661664,0.182249))
198	(((((cat_0:9,cheetah_2:9)_1:5,(tiger_0:7,lion_2:7)_1:7)_1:40,dog_3:54)_1:40,(human_1:87,mouse_0:87)_1:7)_1:31,opossum_1:125)_1	0.027	((0.084909,0.029358),(0.533049,0.545357),(0.067497,0.023168),(0.693995,0.034505),(0.693995,0.545357),(0.805958,0.423397),(0.661664,0.391831))
199	(((((cat_1:9,cheetah_2:9)_1:5,(tiger_1:7,lion_2:7)_1:7)_1:40,dog_1:54)_1:40,(human_1:87,mouse_1:87)_1:7)_1:31,opossum_1:125)_1	0.497	((-,-),(-,-),(-,-),(-,-),(-,-),(-,-),(-,-))
200	(((((cat_1:9,cheetah_1:9)_1:5,(tiger_1:7,lion_3:7)_1:7)_1:40,dog_1:54)_1:40,(human_0:87,mouse_1:87)_1:7)_1:31,opossum_6:125)_2	0.366	((-,-),(-,-),(-,-),(-,-),(-,-),(-,-),(-,-))
201	(((((cat_2:9,cheetah_4:9)_4:5,(tiger_5:7,lion_5:7)_5:7)_4:40,dog_7:54)_5:40,(human_4:87,mouse_8:87)_5:7)_5:31,opossum_2:125)_5	0.27	((-,-),(-,-),(-,-),(-,-),(-,-),(-,-),(-,-))
202	(((((cat_1:9,cheetah_1:9)_1:5,(tiger_1:7,lion_3:7)_1:7)_1:40,dog_0:54)_1:40,(human_0:87,mouse_0:87)_1:7)_1:31,opossum_1:125)_1	0.339	((-,-),(-,-),(-,-),(-,-),(-,-),(-,-),(-,-))
203	(((((cat_8:9,cheetah_9:9)_9:5,(tiger_9:7,lion_9:7)_9:7)_9:40,dog_3:54)_5:40,(human_5:87,mouse_4:87)_4:7)_4:31,opossum_2:125)_4	0.513	((-,-),(-,-),(-,-),(-,-),(-,-),(-,-),(-,-))
204	(((((cat_0:9,cheetah_1:9)_1:5,(tiger_0:7,lion_1:7)_1:7)_1:40,dog_0:54)_1:40,(human_0:87,mouse_0:87)_1:7)_1:31,opossum_3:125)_1	0.351	((-,-),(-,-),(-,-),(-,-),(-,-),(-,-),(-,-))
205	(((((cat_0:9,cheetah_0:9)_0:5,(tiger_0:7,lion_0:7)_0:7)_0:40,dog_0:54)_0:40,(human_0:87,mouse_3:87)_1:7)_1:31,opossum_3:125)_1	0.956	((-,-),(-,-),(-,-),(-,-),(-,-),(-,-),(-,-))
206	(((((cat_0:9,cheetah_0:9)_0:5,(tiger_0:7,lion_0:7)_0:7)_0:40,dog_0:54)_0:40,(human_0:87,mouse_1:87)_1:7)_1:31,opossum_1:125)_1	0.7195	((-,-),(-,-),(-,-),(-,-),(-,-),(-,-),(-,-))
207	(((((cat_1:9,cheetah_1:9)_1:5,(tiger_1:7,lion_0:7)_1:7)_1:40,dog_1:54)_1:40,(human_1:87,mouse_1:87)_1:7)_1:31,opossum_1:125)_1	0.3835	((-,-),(-,-),(-,-),(-,-),(-,-),(-,-),(-,-))
208	(((((cat_0:9,cheetah_0:9)_0:5,(tiger_0:7,lion_0:7)_0:7)_0:40,dog_1:54)_1:40,(human_0:87,mouse_0:87)_1:7)_1:31,opossum_6:125)_2	0.955	((-,-),(-,-),(-,-),(-,-),(-,-),(-,-),(-,-))
209	(((((cat_0:9,cheetah_1:9)_1:5,(tiger_0:7,lion_0:7)_0:7)_1:40,dog_0:54)_1:40,(human_0:87,mouse_0:87)_1:7)_1:31,opossum_1:125)_1	0.182	((-,-),(-,-),(-,-),(-,-),(-,-),(-,-),(-,-))
210	(((((cat_1:9,cheetah_2:9)_1:5,(tiger_1:7,lion_1:7)_1:7)_1:40,dog_1:54)_1:40,(human_0:87,mouse_3:87)_1:7)_1:31,opossum_1:125)_1	0.704	((-,-),(-,-),(-,-),(-,-),(-,-),(-,-),(-,-))
211	(((((cat_1:9,cheetah_2:9)_1:5,(tiger_0:7,lion_1:7)_1:7)_1:40,dog_0:54)_1:40,(human_0:87,mouse_1:87)_1:7)_1:31,opossum_1:125)_1	0.338	((-,-),(-,-),(-,-),(-,-),(-,-),(-,-),(-,-))
212	(((((cat_2:9,cheetah_2:9)_2:5,(tiger_1:7,lion_2:7)_2:7)_2:40,dog_1:54)_2:40,(human_1:87,mouse_3:87)_2:7)_2:31,opossum_1:125)_2	0.777	((-,-),(-,-),(-,-),(-,-),(-,-),(-,-),(-,-))
213	(((((cat_6:9,cheetah_8:9)_6:5,(tiger_4:7,lion_7:7)_6:7)_6:40,dog_6:54)_5:40,(human_2:87,mouse_7:87)_4:7)_4:31,opossum_1:125)_4	0.062	((-,-),(-,-),(-,-),(-,-),(-,-),(-,-),(-,-))
214	(((((cat_12:9,cheetah_15:9)_13:5,(tiger_14:7,lion_15:7)_14:7)_13:40,dog_10:54)_9:40,(human_1:87,mouse_5:87)_5:7)_5:31,opossum_3:125)_5	0.042	((0.536656,0.090630),(0.754100,0.264307),(0.805486,0.279796),(0.092868,0.622211),(0.026634,0.674361),(0.114124,0.745596),(0.853591,0.782661))
215	(((((cat_0:9,cheetah_0:9)_0:5,(tiger_0:7,lion_0:7)_0:7)_0:40,dog_0:54)_0:40,(human_1:87,mouse_17:87)_2:7)_2:31,opossum_2:125)_2	0.072	((-,-),(-,-),(-,-),(-,-),(-,-),(-,-),(-,-))
216	(((((cat_1:9,cheetah_1:9)_1:5,(tiger_1:7,lion_1:7)_1:7)_1:40,dog_0:54)_1:40,(human_0:87,mouse_3:87)_1:7)_1:31,opossum_1:125)_1	0.897	((-,-),(-,-),(-,-),(-,-),(-,-),(-,-),(-,-))
217	(((((cat_1:9,cheetah_1:9)_1:5,(tiger_1:7,lion_1:7)_1:7)_1:40,dog_1:54)_1:40,(human_0:87,mouse_0:87)_1:7)_1:31,opossum_1:125)_1	0.6705	((-,-),(-,-),(-,-),(-,-),(-,-),(-,-),(-,-))
218	(((((cat_4:9,cheetah_3:9)_4:5,(tiger_5:7,lion_4:7)_4:7)_4:40,dog_2:54)_3:40,(human_3:87,mouse_5:87)_3:7)_3:31,opossum_1:125)_3	0.589	((-,-),(-,-),(-,-),(-,-),(-,-),(-,-),(-,-))
219	(((((cat_4:9,cheetah_4:9)_4:5,(tiger_4:7,lion_4:7)_4:7)_4:40,dog_2:54)_4:40,(human_9:87,mouse_15:87)_8:7)_8:31,opossum_12:125)_9	0.757	((-,-),(-,-),(-,-),(-,-),(-,-),(-,-),(-,-))
220	(((((cat_0:9,cheetah_0:9)_0:5,(tiger_0:7,lion_0:7)_0:7)_0:40,dog_0:54)_0:40,(human_0:87,mouse_1:87)_1:7)_1:31,opossum_1:125)_1	0.7195	((-,-),(-,-),(-,-),(-,-),(-,-),(-,-),(-,-))
221	(((((cat_0:9,cheetah_0:9)_0:5,(tiger_0:7,lion_0:7)_0:7)_0:40,dog_0:54)_0:40,(human_0:87,mouse_0:87)_0:7)_0:31,opossum_3:125)_1	1	((-,-),(-,-),(-,-),(-,-),(-,-),(-,-),(-,-))
222	(((((cat_0:9,cheetah_0:9)_0:5,(tiger_0:7,lion_0:7)_0:7)_0:40,dog_0:54)_0:40,(human_0:87,mouse_3:87)_1:7)_1:31,opossum_3:125)_1	0.956	((-,-),(-,-),(-,-),(-,-),(-,-),(-,-),(-,-))
223	(((((cat_0:9,cheetah_0:9)_0:5,(tiger_0:7,lion_0:7)_0:7)_0:40,dog_0:54)_0:40,(human_0:87,mouse_1:87)_1:7)_1:31,opossum_1:125)_1	0.7195	((-,-),(-,-),(-,-),(-,-),(-,-),(-,-),(-,-))
224	(((((cat_1:9,cheetah_1:9)_1:5,(tiger_2:7,lion_1:7)_1:7)_1:40,dog_0:54)_1:40,(human_0:87,mouse_0:87)_1:7)_1:31,opossum_3:125)_1	0.71	((-,-),(-,-),(-,-),(-,-),(-,-),(-,-),(-,-))
225	(((((cat_2:9,cheetah_3:9)_3:5,(tiger_3:7,lion_3:7)_3:7)_3:40,dog_0:54)_1:40,(human_0:87,mouse_2:87)_1:7)_1:31,opossum_1:125)_1	0.479	((-,-),(-,-),(-,-),(-,-),(-,-),(-,-),(-,-))
226	(((((cat_0:9,cheetah_1:9)_1:5,(tiger_0:7,lion_0:7)_0:7)_1:40,dog_1:54)_2:40,(human_1:87,mouse_7:87)_4:7)_4:31,opossum_25:125)_7	0.008	((0.084909,0.557185),(0.533049,0.067497),(0.500000,0.500000),(0.434212,0.497666),(0.227418,0.648439),(0.188365,0.118191),(0.066781,0.000157))
227	(((((cat_1:9,cheetah_3:9)_2:5,(tiger_1:7,lion_2:7)_2:7)_2:40,dog_1:54)_1:40,(human_0:87,mouse_2:87)_1:7)_1:31,opossum_1:125)_1	0.239	((-,-),(-,-),(-,-),(-,-),(-,-),(-,-),(-,-))
228	(((((cat_6:9,cheetah_7:9)_6:5,(tiger_5:7,lion_6:7)_6:7)_6:40,dog_1:54)_3:40,(human_0:87,mouse_2:87)_2:7)_2:31,opossum_1:125)_2	0.173	((-,-),(-,-),(-,-),(-,-),(-,-),(-,-),(-,-))
229	(((((cat_2:9,cheetah_2:9)_2:5,(tiger_2:7,lion_2:7)_2:7)_2:40,dog_1:54)_2:40,(human_1:87,mouse_2:87)_2:7)_2:31,opossum_1:125)_2	0.812	((-,-),(-,-),(-,-),(-,-),(-,-),(-,-),(-,-))
230	(((((cat_1:9,cheetah_1:9)_1:5,(tiger_1:7,lion_1:7)_1:7)_1:40,dog_1:54)_1:40,(human_0:87,mouse_0:87)_1:7)_1:31,opossum_1:125)_1	0.6705	((-,-),(-,-),(-,-),(-,-),(-,-),(-,-),(-,-))
231	(((((cat_1:9,cheetah_2:9)_1:5,(tiger_2:7,lion_1:7)_1:7)_1:40,dog_1:54)_1:40,(human_1:87,mouse_1:87)_1:7)_1:31,opossum_1:125)_1	0.497	((-,-),(-,-),(-,-),(-,-),(-,-),(-,-),(-,-))
232	(((((cat_5:9,cheetah_5:9)_5:5,(tiger_5:7,lion_4:7)_5:7)_5:40,dog_2:54)_3:40,(human_3:87,mouse_6:87)_3:7)_3:31,opossum_1:125)_3	0.639	((-,-),(-,-),(-,-),(-,-),(-,-),(-,-),(-,-))
233	(((((cat_9:9,cheetah_10:9)_9:5,(tiger_9:7,lion_7:7)_9:7)_9:40,dog_8:54)_10:40,(human_4:87,mouse_30:87)_12:7)_12:31,opossum_17:125)_13	0.007	((0.782469,0.239732),(0.705864,0.750050),(0.750050,0.034311),(0.743358,0.513841),(0.489459,0.786939),(0.020642,0.000135),(0.745263,0.303919))
234	(((((cat_2:9,cheetah_2:9)_2:5,(tiger_2:7,lion_2:7)_2:7)_2:40,dog_3:54)_2:40,(human_1:87,mouse_3:87)_2:7)_2:31,opossum_1:125)_2	0.945	((-,-),(-,-),(-,-),(-,-),(-,-),(-,-),(-,-))
235	(((((cat_1:9,cheetah_2:9)_2:5,(tiger_1:7,lion_2:7)_2:7)_2:40,dog_2:54)_2:40,(human_0:87,mouse_1:87)_1:7)_1:31,opossum_1:125)_1	0.425	((-,-),(-,-),(-,-),(-,-),(-,-),(-,-),(-,-))
236	(((((cat_2:9,cheetah_2:9)_2:5,(tiger_2:7,lion_2:7)_2:7)_2:40,dog_2:54)_2:40,(human_0:87,mouse_3:87)_2:7)_2:31,opossum_2:125)_2	0.932	((-,-),(-,-),(-,-),(-,-),(-,-),(-,-),(-,-))
237	(((((cat_1:9,cheetah_1:9)_1:5,(tiger_1:7,lion_1:7)_1:7)_1:40,dog_1:54)_1:40,(human_0:87,mouse_1:87)_1:7)_1:31,opossum_1:125)_1	0.641	((-,-),(-,-),(-,-),(-,-),(-,-),(-,-),(-,-))
238	(((((cat_1:9,cheetah_1:9)_1:5,(tiger_1:7,lion_1:7)_1:7)_1:40,dog_1:54)_1:40,(human_0:87,mouse_2:87)_1:7)_1:31,opossum_1:125)_1	0.881	((-,-),(-,-),(-,-),(-,-),(-,-),(-,-),(-,-))
239	(((((cat_1:9,cheetah_1:9)_1:5,(tiger_1:7,lion_1:7)_1:7)_1:40,dog_1:54)_1:40,(human_1:87,mouse_1:87)_1:7)_1:31,opossum_1:125)_1	0.665	((-,-),(-,-),(-,-),(-,-),(-,-),(-,-),(-,-))
240	(((((cat_2:9,cheetah_2:9)_2:5,(tiger_2:7,lion_3:7)_2:7)_2:40,dog_3:54)_2:40,(human_1:87,mouse_3:87)_2:7)_2:31,opossum_1:125)_2	0.783	((-,-),(-,-),(-,-),(-,-),(-,-),(-,-),(-,-))
241	(((((cat_2:9,cheetah_2:9)_2:5,(tiger_2:7,lion_2:7)_2:7)_2:40,dog_2:54)_2:40,(human_2:87,mouse_2:87)_2:7)_2:31,opossum_1:125)_2	0.803	((-,-),(-,-),(-,-),(-,-),(-,-),(-,-),(-,-))
242	(((((cat_2:9,cheetah_1:9)_2:5,(tiger_1:7,lion_3:7)_2:7)_2:40,dog_1:54)_1:40,(human_1:87,mouse_0:87)_1:7)_1:31,opossum_2:125)_1	0.268	((-,-),(-,-),(-,-),(-,-),(-,-),(-,-),(-,-))
243	(((((cat_1:9,cheetah_1:9)_1:5,(tiger_0:7,lion_1:7)_1:7)_1:40,dog_1:54)_1:40,(human_1:87,mouse_1:87)_1:7)_1:31,opossum_2:125)_1	0.69	((-,-),(-,-),(-,-),(-,-),(-,-),(-,-),(-,-))
244	(((((cat_1:9,cheetah_1:9)_1:5,(tiger_3:7,lion_3:7)_3:7)_2:40,dog_2:54)_2:40,(human_0:87,mouse_5:87)_2:7)_2:31,opossum_3:125)_2	0.364	((-,-),(-,-),(-,-),(-,-),(-,-),(-,-),(-,-))
245	(((((cat_4:9,cheetah_4:9)_4:5,(tiger_4:7,lion_4:7)_4:7)_4:40,dog_3:54)_3:40,(human_1:87,mouse_7:87)_3:7)_3:31,opossum_3:125)_3	0.879	((-,-),(-,-),(-,-),(-,-),(-,-),(-,-),(-,-))
246	(((((cat_2:9,cheetah_2:9)_2:5,(tiger_2:7,lion_2:7)_2:7)_2:40,dog_2:54)_2:40,(human_0:87,mouse_1:87)_1:7)_1:31,opossum_1:125)_1	0.8	((-,-),(-,-),(-,-),(-,-),(-,-),(-,-),(-,-))
247	(((((cat_0:9,cheetah_0:9)_0:5,(tiger_1:7,lion_1:7)_1:7)_1:40,dog_1:54)_1:40,(human_0:87,mouse_0:87)_1:7)_1:31,opossum_1:125)_1	0.399	((-,-),(-,-),(-,-),(-,-),(-,-),(-,-),(-,-))
248	(((((cat_1:9,cheetah_1:9)_1:5,(tiger_1:7,lion_1:7)_1:7)_1:40,dog_1:54)_1:40,(human_1:87,mouse_0:87)_1:7)_1:31,opossum_1:125)_1	0.641	((-,-),(-,-),(-,-),(-,-),(-,-),(-,-),(-,-))
249	(((((cat_0:9,cheetah_1:9)_1:5,(tiger_0:7,lion_1:7)_1:7)_1:40,dog_1:54)_1:40,(human_1:87,mouse_0:87)_1:7)_1:31,opossum_13:125)_3	0.132	((-,-),(-,-),(-,-),(-,-),(-,-),(-,-),(-,-))
250	(((((cat_1:9,cheetah_1:9)_1:5,(tiger_1:7,lion_1:7)_1:7)_1:40,dog_5:54)_2:40,(human_2:87,mouse_3:87)_2:7)_2:31,opossum_1:125)_2	0.886	((-,-),(-,-),(-,-),(-,-),(-,-),(-,-),(-,-))
251	(((((cat_3:9,cheetah_2:9)_3:5,(tiger_2:7,lion_3:7)_3:7)_3:40,dog_3:54)_3:40,(human_3:87,mouse_4:87)_3:7)_3:31,opossum_1:125)_3	0.713	((-,-),(-,-),(-,-),(-,-),(-,-),(-,-),(-,-))
252	(((((cat_0:9,cheetah_2:9)_1:5,(tiger_1:7,lion_2:7)_1:7)_1:40,dog_1:54)_1:40,(human_2:87,mouse_2:87)_2:7)_2:31,opossum_3:125)_2	0.281	((-,-),(-,-),(-,-),(-,-),(-,-),(-,-),(-,-))
253	(((((cat_0:9,cheetah_1:9)_1:5,(tiger_0:7,lion_1:7)_1:7)_1:40,dog_1:54)_1:40,(human_1:87,mouse_1:87)_1:7)_1:31,opossum_1:125)_1	0.194	((-,-),(-,-),(-,-),(-,-),(-,-),(-,-),(-,-))
254	(((((cat_10:9,cheetah_12:9)_10:5,(tiger_7:7,lion_13:7)_10:7)_10:40,dog_2:54)_4:40,(human_1:87,mouse_3:87)_3:7)_3:31,opossum_2:125)_3	0.001	((0.795431,0.125449),(0.719582,0.763799),(0.005295,0.012947),(0.001330,0.292532),(0.303908,0.618746),(0.474053,0.662024),(0.800846,0.899712))
255	(((((cat_1:9,cheetah_1:9)_1:5,(tiger_1:7,lion_1:7)_1:7)_1:40,dog_1:54)_1:40,(human_1:87,mouse_1:87)_1:7)_1:31,opossum_1:125)_1	0.665	((-,-),(-,-),(-,-),(-,-),(-,-),(-,-),(-,-))
256	(((((cat_2:9,cheetah_1:9)_2:5,(tiger_1:7,lion_2:7)_2:7)_2:40,dog_7:54)_3:40,(human_0:87,mouse_6:87)_3:7)_3:31,opossum_1:125)_3	0.069	((-,-),(-,-),(-,-),(-,-),(-,-),(-,-),(-,-))
257	(((((cat_1:9,cheetah_1:9)_1:5,(tiger_0:7,lion_1:7)_1:7)_1:40,dog_1:54)_1:40,(human_1:87,mouse_19:87)_3:7)_3:31,opossum_2:125)_3	0.011	((0.557185,0.557185),(0.533049,0.545357),(0.067497,0.545357),(0.693995,0.735790),(0.167715,0.618746),(0.474053,0.000002),(0.800846,0.899712))
258	(((((cat_1:9,cheetah_1:9)_1:5,(tiger_1:7,lion_1:7)_1:7)_1:40,dog_2:54)_1:40,(human_1:87,mouse_1:87)_1:7)_1:31,opossum_1:125)_1	0.89	((-,-),(-,-),(-,-),(-,-),(-,-),(-,-),(-,-))
259	(((((cat_1:9,cheetah_1:9)_1:5,(tiger_1:7,lion_0:7)_1:7)_1:40,dog_1:54)_1:40,(human_1:87,mouse_1:87)_1:7)_1:31,opossum_1:125)_1	0.3835	((-,-),(-,-),(-,-),(-,-),(-,-),(-,-),(-,-))
260	(((((cat_3:9,cheetah_3:9)_3:5,(tiger_5:7,lion_4:7)_4:7)_4:40,dog_4:54)_4:40,(human_6:87,mouse_7:87)_4:7)_4:31,opossum_1:125)_4	0.595	((-,-),(-,-),(-,-),(-,-),(-,-),(-,-),(-,-))
261	(((((cat_1:9,cheetah_1:9)_1:5,(tiger_1:7,lion_1:7)_1:7)_1:40,dog_1:54)_1:40,(human_0:87,mouse_4:87)_1:7)_1:31,opossum_2:125)_1	0.94	((-,-),(-,-),(-,-),(-,-),(-,-),(-,-),(-,-))
262	(((((cat_1:9,cheetah_2:9)_2:5,(tiger_0:7,lion_2:7)_2:7)_2:40,dog_2:54)_2:40,(human_1:87,mouse_10:87)_4:7)_4:31,opossum_12:125)_5	0.018	((0.157328,0.604755),(0.562858,0.584639),(0.001430,0.584639),(0.783720,0.820982),(0.227418,0.648439),(0.188365,0.013974),(0.587036,0.024226))
263	(((((cat_1:9,cheetah_1:9)_1:5,(tiger_1:7,lion_1:7)_1:7)_1:40,dog_1:54)_1:40,(human_0:87,mouse_1:87)_1:7)_1:31,opossum_1:125)_1	0.641	((-,-),(-,-),(-,-),(-,-),(-,-),(-,-),(-,-))
264	(((((cat_3:9,cheetah_3:9)_3:5,(tiger_3:7,lion_3:7)_3:7)_3:40,dog_2:54)_2:40,(human_0:87,mouse_5:87)_2:7)_2:31,opossum_1:125)_2	0.786	((-,-),(-,-),(-,-),(-,-),(-,-),(-,-),(-,-))
265	(((((cat_3:9,cheetah_3:9)_3:5,(tiger_2:7,lion_3:7)_3:7)_3:40,dog_6:54)_4:40,(human_4:87,mouse_8:87)_4:7)_4:31,opossum_3:125)_4	0.804	((-,-),(-,-),(-,-),(-,-),(-,-),(-,-),(-,-))
266	(((((cat_2:9,cheetah_2:9)_2:5,(tiger_1:7,lion_2:7)_2:7)_2:40,dog_1:54)_2:40,(human_5:87,mouse_5:87)_3:7)_3:31,opossum_2:125)_3	0.792	((-,-),(-,-),(-,-),(-,-),(-,-),(-,-),(-,-))
267	(((((cat_1:9,cheetah_0:9)_1:5,(tiger_1:7,lion_1:7)_1:7)_1:40,dog_1:54)_1:40,(human_1:87,mouse_2:87)_1:7)_1:31,opossum_2:125)_1	0.675	((-,-),(-,-),(-,-),(-,-),(-,-),(-,-),(-,-))
268	(((((cat_2:9,cheetah_2:9)_2:5,(tiger_0:7,lion_2:7)_2:7)_2:40,dog_1:54)_2:40,(human_3:87,mouse_1:87)_2:7)_2:31,opossum_1:125)_2	0.318	((-,-),(-,-),(-,-),(-,-),(-,-),(-,-),(-,-))
269	(((((cat_2:9,cheetah_2:9)_2:5,(tiger_2:7,lion_2:7)_2:7)_2:40,dog_1:54)_2:40,(human_2:87,mouse_2:87)_2:7)_2:31,opossum_1:125)_2	0.799	((-,-),(-,-),(-,-),(-,-),(-,-),(-,-),(-,-))
270	(((((cat_1:9,cheetah_4:9)_2:5,(tiger_1:7,lion_4:7)_2:7)_2:40,dog_1:54)_2:40,(human_1:87,mouse_13:87)_3:7)_3:31,opossum_3:125)_3	0.001	((0.157328,0.008261),(0.562858,0.584639),(0.127055,0.005187),(0.783720,0.497666),(0.528372,0.618746),(0.474053,0.000344),(0.800846,0.528830))
271	(((((cat_2:9,cheetah_2:9)_2:5,(tiger_2:7,lion_2:7)_2:7)_2:40,dog_2:54)_2:40,(human_1:87,mouse_4:87)_2:7)_2:31,opossum_1:125)_2	0.95	((-,-),(-,-),(-,-),(-,-),(-,-),(-,-),(-,-))
272	(((((cat_2:9,cheetah_0:9)_1:5,(tiger_2:7,lion_0:7)_1:7)_1:40,dog_1:54)_1:40,(human_2:87,mouse_2:87)_2:7)_2:31,opossum_2:125)_2	0.039	((0.029358,0.084909),(0.533049,0.545357),(0.023168,0.067497),(0.693995,0.735790),(0.434212,0.584639),(0.576883,0.576883),(0.749762,0.414706))
273	(((((cat_1:9,cheetah_2:9)_2:5,(tiger_2:7,lion_2:7)_2:7)_2:40,dog_2:54)_2:40,(human_2:87,mouse_2:87)_2:7)_2:31,opossum_1:125)_2	0.651	((-,-),(-,-),(-,-),(-,-),(-,-),(-,-),(-,-))
274	(((((cat_1:9,cheetah_1:9)_1:5,(tiger_1:7,lion_1:7)_1:7)_1:40,dog_1:54)_1:40,(human_1:87,mouse_1:87)_1:7)_1:31,opossum_1:125)_1	0.665	((-,-),(-,-),(-,-),(-,-),(-,-),(-,-),(-,-))
275	(((((cat_1:9,cheetah_1:9)_1:5,(tiger_1:7,lion_1:7)_1:7)_1:40,dog_1:54)_1:40,(human_1:87,mouse_1:87)_1:7)_1:31,opossum_2:125)_1	0.9255	((-,-),(-,-),(-,-),(-,-),(-,-),(-,-),(-,-))
276	(((((cat_4:9,cheetah_7:9)_6:5,(tiger_6:7,lion_7:7)_6:7)_6:40,dog_2:54)_4:40,(human_3:87,mouse_11:87)_4:7)_4:31,opossum_1:125)_4	0.039	((0.025814,0.169026),(0.656162,0.697056),(0.697056,0.135247),(0.127279,0.292532),(0.856976,0.648439),(0.901577,0.006890),(0.832542,0.350109))
277	(((((cat_1:9,cheetah_3:9)_2:5,(tiger_2:7,lion_3:7)_2:7)_2:40,dog_0:54)_1:40,(human_0:87,mouse_0:87)_1:7)_1:31,opossum_1:125)_1	0.17	((-,-),(-,-),(-,-),(-,-),(-,-),(-,-),(-,-))
278	(((((cat_0:9,cheetah_0:9)_0:5,(tiger_0:7,lion_1:7)_1:7)_1:40,dog_0:54)_1:40,(human_0:87,mouse_0:87)_1:7)_1:31,opossum_1:125)_1	0.15	((-,-),(-,-),(-,-),(-,-),(-,-),(-,-),(-,-))
279	(((((cat_3:9,cheetah_3:9)_3:5,(tiger_2:7,lion_2:7)_2:7)_2:40,dog_2:54)_2:40,(human_1:87,mouse_2:87)_2:7)_2:31,opossum_1:125)_2	0.864	((-,-),(-,-),(-,-),(-,-),(-,-),(-,-),(-,-))
280	(((((cat_1:9,cheetah_1:9)_1:5,(tiger_1:7,lion_1:7)_1:7)_1:40,dog_0:54)_1:40,(human_0:87,mouse_6:87)_1:7)_1:31,opossum_1:125)_1	0.697	((-,-),(-,-),(-,-),(-,-),(-,-),(-,-),(-,-))
281	(((((cat_0:9,cheetah_1:9)_1:5,(tiger_1:7,lion_1:7)_1:7)_1:40,dog_0:54)_1:40,(human_0:87,mouse_2:87)_1:7)_1:31,opossum_1:125)_1	0.566	((-,-),(-,-),(-,-),(-,-),(-,-),(-,-),(-,-))
282	(((((cat_2:9,cheetah_4:9)_3:5,(tiger_2:7,lion_3:7)_3:7)_3:40,dog_4:54)_3:40,(human_1:87,mouse_4:87)_3:7)_3:31,opossum_1:125)_3	0.307	((-,-),(-,-),(-,-),(-,-),(-,-),(-,-),(-,-))
283	(((((cat_0:9,cheetah_4:9)_2:5,(tiger_0:7,lion_4:7)_2:7)_2:40,dog_0:54)_1:40,(human_0:87,mouse_0:87)_1:7)_1:31,opossum_1:125)_1	0	((0.002430,0.008261),(0.562858,0.584639),(0.001430,0.005187),(0.103687,0.335043),(0.693995,0.545357),(0.423397,0.423397),(0.661664,0.391831))
284	(((((cat_0:9,cheetah_1:9)_1:5,(tiger_1:7,lion_1:7)_1:7)_1:40,dog_1:54)_1:40,(human_0:87,mouse_0:87)_1:7)_1:31,opossum_1:125)_1	0.419	((-,-),(-,-),(-,-),(-,-),(-,-),(-,-),(-,-))
285	(((((cat_0:9,cheetah_1:9)_1:5,(tiger_0:7,lion_1:7)_1:7)_1:40,dog_1:54)_1:40,(human_0:87,mouse_1:87)_1:7)_1:31,opossum_1:125)_1	0.193	((-,-),(-,-),(-,-),(-,-),(-,-),(-,-),(-,-))
286	(((((cat_1:9,cheetah_1:9)_1:5,(tiger_1:7,lion_1:7)_1:7)_1:40,dog_1:54)_1:40,(human_0:87,mouse_3:87)_1:7)_1:31,opossum_1:125)_1	0.944	((-,-),(-,-),(-,-),(-,-),(-,-),(-,-),(-,-))
287	(((((cat_1:9,cheetah_3:9)_2:5,(tiger_1:7,lion_2:7)_2:7)_2:40,dog_1:54)_1:40,(human_0:87,mouse_2:87)_1:7)_1:31,opossum_1:125)_1	0.239	((-,-),(-,-),(-,-),(-,-),(-,-),(-,-),(-,-))
288	(((((cat_0:9,cheetah_1:9)_1:5,(tiger_1:7,lion_1:7)_1:7)_1:40,dog_1:54)_1:40,(human_2:87,mouse_10:87)_3:7)_3:31,opossum_5:125)_3	0.462	((-,-),(-,-),(-,-),(-,-),(-,-),(-,-),(-,-))
289	(((((cat_1:9,cheetah_1:9)_1:5,(tiger_1:7,lion_1:7)_1:7)_1:40,dog_0:54)_1:40,(human_0:87,mouse_2:87)_1:7)_1:31,opossum_1:125)_1	0.815	((-,-),(-,-),(-,-),(-,-),(-,-),(-,-),(-,-))
290	(((((cat_2:9,cheetah_2:9)_2:5,(tiger_2:7,lion_2:7)_2:7)_2:40,dog_0:54)_2:40,(human_1:87,mouse_3:87)_2:7)_2:31,opossum_4:125)_2	0.922	((-,-),(-,-),(-,-),(-,-),(-,-),(-,-),(-,-))
291	(((((cat_3:9,cheetah_4:9)_3:5,(tiger_1:7,lion_3:7)_3:7)_3:40,dog_1:54)_3:40,(human_5:87,mouse_7:87)_4:7)_4:31,opossum_1:125)_4	0.113	((-,-),(-,-),(-,-),(-,-),(-,-),(-,-),(-,-))
292	(((((cat_1:9,cheetah_1:9)_1:5,(tiger_1:7,lion_1:7)_1:7)_1:40,dog_0:54)_1:40,(human_0:87,mouse_3:87)_1:7)_1:31,opossum_2:125)_1	0.915	((-,-),(-,-),(-,-),(-,-),(-,-),(-,-),(-,-))
293	(((((cat_1:9,cheetah_1:9)_1:5,(tiger_1:7,lion_1:7)_1:7)_1:40,dog_0:54)_1:40,(human_0:87,mouse_2:87)_1:7)_1:31,opossum_2:125)_1	0.796	((-,-),(-,-),(-,-),(-,-),(-,-),(-,-),(-,-))
294	(((((cat_2:9,cheetah_3:9)_3:5,(tiger_3:7,lion_6:7)_3:7)_3:40,dog_3:54)_3:40,(human_1:87,mouse_10:87)_4:7)_4:31,opossum_5:125)_4	0.032	((0.219402,0.644497),(0.589780,0.618746),(0.618746,0.000534),(0.830074,0.859352),(0.590367,0.648439),(0.188365,0.013974),(0.832542,0.466268))
295	(((((cat_2:9,cheetah_2:9)_2:5,(tiger_2:7,lion_3:7)_2:7)_2:40,dog_3:54)_2:40,(human_1:87,mouse_3:87)_2:7)_2:31,opossum_2:125)_2	0.815	((-,-),(-,-),(-,-),(-,-),(-,-),(-,-),(-,-))
296	(((((cat_0:9,cheetah_0:9)_0:5,(tiger_0:7,lion_0:7)_0:7)_0:40,dog_0:54)_0:40,(human_0:87,mouse_1:87)_1:7)_1:31,opossum_6:125)_2	0.988	((-,-),(-,-),(-,-),(-,-),(-,-),(-,-),(-,-))
297	(((((cat_2:9,cheetah_3:9)_2:5,(tiger_2:7,lion_2:7)_2:7)_2:40,dog_0:54)_1:40,(human_0:87,mouse_0:87)_1:7)_1:31,opossum_2:125)_1	0.641	((-,-),(-,-),(-,-),(-,-),(-,-),(-,-),(-,-))
298	(((((cat_0:9,cheetah_0:9)_0:5,(tiger_0:7,lion_0:7)_0:7)_0:40,dog_0:54)_0:40,(human_0:87,mouse_0:87)_0:7)_0:31,opossum_4:125)_1	1	((-,-),(-,-),(-,-),(-,-),(-,-),(-,-),(-,-))
299	(((((cat_0:9,cheetah_0:9)_0:5,(tiger_0:7,lion_0:7)_0:7)_0:40,dog_0:54)_0:40,(human_0:87,mouse_0:87)_0:7)_0:31,opossum_6:125)_1	0.997	((-,-),(-,-),(-,-),(-,-),(-,-),(-,-),(-,-))
300	(((((cat_1:9,cheetah_1:9)_1:5,(tiger_1:7,lion_1:7)_1:7)_1:40,dog_0:54)_1:40,(human_8:87,mouse_1:87)_2:7)_2:31,opossum_1:125)_2	0.678	((-,-),(-,-),(-,-),(-,-),(-,-),(-,-),(-,-))
301	(((((cat_1:9,cheetah_2:9)_1:5,(tiger_1:7,lion_1:7)_1:7)_1:40,dog_1:54)_1:40,(human_0:87,mouse_1:87)_1:7)_1:31,opossum_12:125)_3	0.524	((-,-),(-,-),(-,-),(-,-),(-,-),(-,-),(-,-))
302	(((((cat_0:9,cheetah_0:9)_0:5,(tiger_0:7,lion_0:7)_0:7)_0:40,dog_0:54)_0:40,(human_0:87,mouse_0:87)_0:7)_0:31,opossum_3:125)_1	1	((-,-),(-,-),(-,-),(-,-),(-,-),(-,-),(-,-))
303	(((((cat_0:9,cheetah_5:9)_2:5,(tiger_1:7,lion_4:7)_2:7)_2:40,dog_0:54)_1:40,(human_0:87,mouse_0:87)_1:7)_1:31,opossum_1:125)_1	0	((0.002430,0.000372),(0.562858,0.584639),(0.127055,0.005187),(0.103687,0.335043),(0.693995,0.545357),(0.423397,0.423397),(0.661664,0.391831))
304	(((((cat_1:9,cheetah_2:9)_2:5,(tiger_1:7,lion_2:7)_2:7)_2:40,dog_1:54)_2:40,(human_1:87,mouse_3:87)_2:7)_2:31,opossum_3:125)_2	0.592	((-,-),(-,-),(-,-),(-,-),(-,-),(-,-),(-,-))
305	(((((cat_0:9,cheetah_0:9)_0:5,(tiger_0:7,lion_0:7)_0:7)_0:40,dog_0:54)_0:40,(human_0:87,mouse_0:87)_0:7)_0:31,opossum_4:125)_1	1	((-,-),(-,-),(-,-),(-,-),(-,-),(-,-),(-,-))
306	(((((cat_0:9,cheetah_0:9)_0:5,(tiger_2:7,lion_0:7)_1:7)_1:40,dog_0:54)_1:40,(human_0:87,mouse_0:87)_1:7)_1:31,opossum_1:125)_1	0.109	((-,-),(-,-),(-,-),(-,-),(-,-),(-,-),(-,-))
307	(((((cat_4:9,cheetah_5:9)_4:5,(tiger_4:7,lion_6:7)_4:7)_4:40,dog_3:54)_3:40,(human_1:87,mouse_0:87)_2:7)_2:31,opossum_1:125)_2	0.251	((-,-),(-,-),(-,-),(-,-),(-,-),(-,-),(-,-))
308	(((((cat_0:9,cheetah_2:9)_1:5,(tiger_2:7,lion_1:7)_1:7)_1:40,dog_1:54)_1:40,(human_0:87,mouse_4:87)_1:7)_1:31,opossum_1:125)_1	0.104	((-,-),(-,-),(-,-),(-,-),(-,-),(-,-),(-,-))
309	(((((cat_1:9,cheetah_1:9)_1:5,(tiger_0:7,lion_1:7)_1:7)_1:40,dog_0:54)_1:40,(human_0:87,mouse_1:87)_1:7)_1:31,opossum_1:125)_1	0.326	((-,-),(-,-),(-,-),(-,-),(-,-),(-,-),(-,-))
310	(((((cat_1:9,cheetah_0:9)_1:5,(tiger_1:7,lion_0:7)_1:7)_1:40,dog_0:54)_1:40,(human_0:87,mouse_1:87)_1:7)_1:31,opossum_1:125)_1	0.153	((-,-),(-,-),(-,-),(-,-),(-,-),(-,-),(-,-))
311	(((((cat_1:9,cheetah_2:9)_1:5,(tiger_1:7,lion_2:7)_1:7)_1:40,dog_1:54)_1:40,(human_0:87,mouse_0:87)_1:7)_1:31,opossum_2:125)_1	0.44	((-,-),(-,-),(-,-),(-,-),(-,-),(-,-),(-,-))
312	(((((cat_1:9,cheetah_0:9)_1:5,(tiger_1:7,lion_1:7)_1:7)_1:40,dog_1:54)_1:40,(human_1:87,mouse_1:87)_1:7)_1:31,opossum_2:125)_1	0.711	((-,-),(-,-),(-,-),(-,-),(-,-),(-,-),(-,-))
313	(((((cat_1:9,cheetah_1:9)_1:5,(tiger_1:7,lion_1:7)_1:7)_1:40,dog_1:54)_1:40,(human_1:87,mouse_0:87)_1:7)_1:31,opossum_1:125)_1	0.641	((-,-),(-,-),(-,-),(-,-),(-,-),(-,-),(-,-))
314	(((((cat_1:9,cheetah_1:9)_1:5,(tiger_1:7,lion_1:7)_1:7)_1:40,dog_1:54)_1:40,(human_1:87,mouse_1:87)_1:7)_1:31,opossum_1:125)_1	0.665	((-,-),(-,-),(-,-),(-,-),(-,-),(-,-),(-,-))
315	(((((cat_1:9,cheetah_1:9)_1:5,(tiger_1:7,lion_1:7)_1:7)_1:40,dog_1:54)_1:40,(human_0:87,mouse_1:87)_1:7)_1:31,opossum_1:125)_1	0.641	((-,-),(-,-),(-,-),(-,-),(-,-),(-,-),(-,-))
316	(((((cat_2:9,cheetah_3:9)_2:5,(tiger_3:7,lion_2:7)_2:7)_2:40,dog_3:54)_2:40,(human_2:87,mouse_2:87)_2:7)_2:31,opossum_1:125)_2	0.675	((-,-),(-,-),(-,-),(-,-),(-,-),(-,-),(-,-))
317	(((((cat_1:9,cheetah_1:9)_1:5,(tiger_1:7,lion_1:7)_1:7)_1:40,dog_2:54)_2:40,(human_2:87,mouse_2:87)_2:7)_2:31,opossum_3:125)_2	0.991	((-,-),(-,-),(-,-),(-,-),(-,-),(-,-),(-,-))
318	(((((cat_9:9,cheetah_15:9)_12:5,(tiger_11:7,lion_16:7)_12:7)_12:40,dog_6:54)_9:40,(human_2:87,mouse_31:87)_9:7)_9:31,opossum_3:125)_8	0	((0.015891,0.033815),(0.743586,0.786939),(0.462769,0.002642),(0.142126,0.280267),(0.908818,0.750050),(0.017786,0.000002),(0.484992,0.234026))
319	(((((cat_4:9,cheetah_3:9)_4:5,(tiger_5:7,lion_3:7)_4:7)_4:40,dog_5:54)_4:40,(human_2:87,mouse_4:87)_3:7)_3:31,opossum_1:125)_3	0.379	((-,-),(-,-),(-,-),(-,-),(-,-),(-,-),(-,-))
320	(((((cat_1:9,cheetah_1:9)_1:5,(tiger_1:7,lion_1:7)_1:7)_1:40,dog_1:54)_1:40,(human_2:87,mouse_0:87)_1:7)_1:31,opossum_1:125)_1	0.881	((-,-),(-,-),(-,-),(-,-),(-,-),(-,-),(-,-))
321	(((((cat_2:9,cheetah_2:9)_2:5,(tiger_2:7,lion_2:7)_2:7)_2:40,dog_1:54)_2:40,(human_1:87,mouse_2:87)_2:7)_2:31,opossum_1:125)_2	0.812	((-,-),(-,-),(-,-),(-,-),(-,-),(-,-),(-,-))
322	(((((cat_3:9,cheetah_3:9)_3:5,(tiger_3:7,lion_3:7)_3:7)_3:40,dog_3:54)_3:40,(human_2:87,mouse_3:87)_3:7)_3:31,opossum_2:125)_3	0.954	((-,-),(-,-),(-,-),(-,-),(-,-),(-,-),(-,-))
323	(((((cat_0:9,cheetah_0:9)_0:5,(tiger_1:7,lion_1:7)_1:7)_1:40,dog_1:54)_1:40,(human_1:87,mouse_1:87)_1:7)_1:31,opossum_1:125)_1	0.382	((-,-),(-,-),(-,-),(-,-),(-,-),(-,-),(-,-))
324	(((((cat_2:9,cheetah_2:9)_2:5,(tiger_2:7,lion_1:7)_2:7)_2:40,dog_1:54)_1:40,(human_0:87,mouse_2:87)_1:7)_1:31,opossum_2:125)_1	0.531	((-,-),(-,-),(-,-),(-,-),(-,-),(-,-),(-,-))
325	(((((cat_5:9,cheetah_7:9)_7:5,(tiger_7:7,lion_12:7)_8:7)_7:40,dog_2:54)_6:40,(human_5:87,mouse_24:87)_8:7)_8:31,opossum_4:125)_7	0	((0.034074,0.750112),(0.674316,0.155933),(0.368811,0.000692),(0.474879,0.045563),(0.394081,0.734539),(0.453738,0.000090),(0.453663,0.596097))
326	(((((cat_2:9,cheetah_2:9)_2:5,(tiger_2:7,lion_2:7)_2:7)_2:40,dog_0:54)_2:40,(human_1:87,mouse_6:87)_3:7)_3:31,opossum_4:125)_3	0.823	((-,-),(-,-),(-,-),(-,-),(-,-),(-,-),(-,-))
327	(((((cat_4:9,cheetah_3:9)_4:5,(tiger_4:7,lion_3:7)_4:7)_4:40,dog_3:54)_4:40,(human_3:87,mouse_12:87)_5:7)_5:31,opossum_4:125)_5	0.461	((-,-),(-,-),(-,-),(-,-),(-,-),(-,-),(-,-))
328	(((((cat_0:9,cheetah_0:9)_0:5,(tiger_1:7,lion_0:7)_1:7)_1:40,dog_1:54)_1:40,(human_1:87,mouse_3:87)_1:7)_1:31,opossum_1:125)_1	0.373	((-,-),(-,-),(-,-),(-,-),(-,-),(-,-),(-,-))
329	(((((cat_2:9,cheetah_1:9)_2:5,(tiger_3:7,lion_3:7)_3:7)_2:40,dog_1:54)_1:40,(human_1:87,mouse_1:87)_1:7)_1:31,opossum_1:125)_1	0.576	((-,-),(-,-),(-,-),(-,-),(-,-),(-,-),(-,-))
330	(((((cat_3:9,cheetah_3:9)_3:5,(tiger_4:7,lion_3:7)_3:7)_3:40,dog_3:54)_3:40,(human_0:87,mouse_27:87)_4:7)_4:31,opossum_3:125)_4	0.001	((0.644497,0.644497),(0.589780,0.618746),(0.069304,0.618746),(0.830074,0.859352),(0.590367,0.648439),(0.046691,0.000000),(0.832542,0.916344))
331	(((((cat_1:9,cheetah_0:9)_1:5,(tiger_1:7,lion_0:7)_1:7)_1:40,dog_1:54)_1:40,(human_1:87,mouse_2:87)_1:7)_1:31,opossum_1:125)_1	0.385	((-,-),(-,-),(-,-),(-,-),(-,-),(-,-),(-,-))
332	(((((cat_2:9,cheetah_2:9)_2:5,(tiger_3:7,lion_4:7)_3:7)_2:40,dog_0:54)_2:40,(human_3:87,mouse_3:87)_2:7)_2:31,opossum_1:125)_2	0.394	((-,-),(-,-),(-,-),(-,-),(-,-),(-,-),(-,-))
333	(((((cat_0:9,cheetah_0:9)_0:5,(tiger_0:7,lion_0:7)_0:7)_0:40,dog_1:54)_1:40,(human_1:87,mouse_2:87)_1:7)_1:31,opossum_1:125)_1	0.874	((-,-),(-,-),(-,-),(-,-),(-,-),(-,-),(-,-))
334	(((((cat_0:9,cheetah_2:9)_1:5,(tiger_0:7,lion_1:7)_1:7)_1:40,dog_0:54)_1:40,(human_0:87,mouse_0:87)_1:7)_1:31,opossum_1:125)_1	0.138	((-,-),(-,-),(-,-),(-,-),(-,-),(-,-),(-,-))
335	(((((cat_0:9,cheetah_0:9)_0:5,(tiger_0:7,lion_0:7)_0:7)_0:40,dog_0:54)_0:40,(human_0:87,mouse_0:87)_0:7)_0:31,opossum_12:125)_2	0.933	((-,-),(-,-),(-,-),(-,-),(-,-),(-,-),(-,-))
336	(((((cat_1:9,cheetah_2:9)_2:5,(tiger_2:7,lion_2:7)_2:7)_2:40,dog_0:54)_1:40,(human_0:87,mouse_0:87)_1:7)_1:31,opossum_1:125)_1	0.545	((-,-),(-,-),(-,-),(-,-),(-,-),(-,-),(-,-))
337	(((((cat_0:9,cheetah_1:9)_1:5,(tiger_0:7,lion_1:7)_1:7)_1:40,dog_0:54)_1:40,(human_0:87,mouse_0:87)_1:7)_1:31,opossum_1:125)_1	0.165	((-,-),(-,-),(-,-),(-,-),(-,-),(-,-),(-,-))
338	(((((cat_0:9,cheetah_0:9)_0:5,(tiger_1:7,lion_0:7)_1:7)_1:40,dog_0:54)_1:40,(human_0:87,mouse_2:87)_1:7)_1:31,opossum_5:125)_2	0.259	((-,-),(-,-),(-,-),(-,-),(-,-),(-,-),(-,-))
339	(((((cat_0:9,cheetah_0:9)_0:5,(tiger_1:7,lion_0:7)_1:7)_1:40,dog_0:54)_1:40,(human_0:87,mouse_0:87)_1:7)_1:31,opossum_3:125)_1	0.326	((-,-),(-,-),(-,-),(-,-),(-,-),(-,-),(-,-))
340	(((((cat_1:9,cheetah_1:9)_1:5,(tiger_1:7,lion_1:7)_1:7)_1:40,dog_1:54)_1:40,(human_1:87,mouse_2:87)_1:7)_1:31,opossum_1:125)_1	0.9065	((-,-),(-,-),(-,-),(-,-),(-,-),(-,-),(-,-))
341	(((((cat_6:9,cheetah_12:9)_8:5,(tiger_2:7,lion_12:7)_8:7)_8:40,dog_8:54)_7:40,(human_2:87,mouse_12:87)_6:7)_6:31,opossum_1:125)_5	0	((0.042930,0.001591),(0.690827,0.734539),(0.000000,0.000692),(0.510612,0.573346),(0.474879,0.697056),(0.149667,0.029833),(0.371923,0.237417))
342	(((((cat_0:9,cheetah_2:9)_1:5,(tiger_0:7,lion_3:7)_1:7)_1:40,dog_0:54)_1:40,(human_0:87,mouse_0:87)_1:7)_1:31,opossum_1:125)_1	0.01	((0.084909,0.029358),(0.533049,0.545357),(0.067497,0.001076),(0.693995,0.335043),(0.693995,0.545357),(0.423397,0.423397),(0.661664,0.391831))
343	(((((cat_0:9,cheetah_2:9)_1:5,(tiger_0:7,lion_2:7)_1:7)_1:40,dog_0:54)_1:40,(human_0:87,mouse_0:87)_1:7)_1:31,opossum_1:125)_1	0.039	((0.084909,0.029358),(0.533049,0.545357),(0.067497,0.023168),(0.693995,0.335043),(0.693995,0.545357),(0.423397,0.423397),(0.661664,0.391831))
344	(((((cat_0:9,cheetah_1:9)_1:5,(tiger_2:7,lion_1:7)_1:7)_1:40,dog_0:54)_1:40,(human_0:87,mouse_0:87)_1:7)_1:31,opossum_1:125)_1	0.352	((-,-),(-,-),(-,-),(-,-),(-,-),(-,-),(-,-))
345	(((((cat_2:9,cheetah_3:9)_2:5,(tiger_1:7,lion_3:7)_2:7)_2:40,dog_1:54)_1:40,(human_0:87,mouse_0:87)_1:7)_1:31,opossum_2:125)_1	0.233	((-,-),(-,-),(-,-),(-,-),(-,-),(-,-),(-,-))
346	(((((cat_3:9,cheetah_3:9)_3:5,(tiger_2:7,lion_1:7)_2:7)_3:40,dog_1:54)_3:40,(human_2:87,mouse_12:87)_4:7)_4:31,opossum_3:125)_4	0.132	((-,-),(-,-),(-,-),(-,-),(-,-),(-,-),(-,-))
347	(((((cat_9:9,cheetah_13:9)_10:5,(tiger_8:7,lion_13:7)_10:7)_10:40,dog_6:54)_7:40,(human_9:87,mouse_6:87)_6:7)_6:31,opossum_1:125)_5	0.006	((0.477667,0.022831),(0.719582,0.763799),(0.041121,0.012947),(0.099019,0.911379),(0.474879,0.697056),(0.208090,0.769529),(0.371923,0.237417))
348	(((((cat_2:9,cheetah_2:9)_2:5,(tiger_1:7,lion_2:7)_2:7)_2:40,dog_1:54)_2:40,(human_2:87,mouse_2:87)_2:7)_2:31,opossum_2:125)_2	0.571	((-,-),(-,-),(-,-),(-,-),(-,-),(-,-),(-,-))
349	(((((cat_4:9,cheetah_6:9)_4:5,(tiger_4:7,lion_3:7)_4:7)_4:40,dog_4:54)_4:40,(human_6:87,mouse_5:87)_4:7)_4:31,opossum_1:125)_4	0.385	((-,-),(-,-),(-,-),(-,-),(-,-),(-,-),(-,-))
350	(((((cat_2:9,cheetah_4:9)_4:5,(tiger_6:7,lion_4:7)_4:7)_4:40,dog_6:54)_4:40,(human_5:87,mouse_3:87)_4:7)_4:31,opossum_1:125)_4	0.121	((-,-),(-,-),(-,-),(-,-),(-,-),(-,-),(-,-))
351	(((((cat_1:9,cheetah_3:9)_2:5,(tiger_2:7,lion_3:7)_2:7)_2:40,dog_2:54)_2:40,(human_2:87,mouse_4:87)_2:7)_2:31,opossum_1:125)_2	0.336	((-,-),(-,-),(-,-),(-,-),(-,-),(-,-),(-,-))
352	(((((cat_1:9,cheetah_1:9)_1:5,(tiger_1:7,lion_1:7)_1:7)_1:40,dog_1:54)_1:40,(human_2:87,mouse_1:87)_1:7)_1:31,opossum_1:125)_1	0.9065	((-,-),(-,-),(-,-),(-,-),(-,-),(-,-),(-,-))
353	(((((cat_1:9,cheetah_1:9)_1:5,(tiger_1:7,lion_1:7)_1:7)_1:40,dog_1:54)_1:40,(human_1:87,mouse_0:87)_1:7)_1:31,opossum_1:125)_1	0.641	((-,-),(-,-),(-,-),(-,-),(-,-),(-,-),(-,-))
354	(((((cat_2:9,cheetah_4:9)_2:5,(tiger_2:7,lion_3:7)_2:7)_2:40,dog_0:54)_1:40,(human_0:87,mouse_1:87)_1:7)_1:31,opossum_1:125)_1	0.19	((-,-),(-,-),(-,-),(-,-),(-,-),(-,-),(-,-))
355	(((((cat_0:9,cheetah_1:9)_1:5,(tiger_0:7,lion_1:7)_1:7)_1:40,dog_0:54)_1:40,(human_0:87,mouse_0:87)_1:7)_1:31,opossum_1:125)_1	0.165	((-,-),(-,-),(-,-),(-,-),(-,-),(-,-),(-,-))
356	(((((cat_0:9,cheetah_0:9)_0:5,(tiger_0:7,lion_0:7)_0:7)_0:40,dog_2:54)_1:40,(human_0:87,mouse_1:87)_1:7)_1:31,opossum_1:125)_1	0.803	((-,-),(-,-),(-,-),(-,-),(-,-),(-,-),(-,-))
357	(((((cat_0:9,cheetah_1:9)_1:5,(tiger_0:7,lion_1:7)_1:7)_1:40,dog_1:54)_1:40,(human_1:87,mouse_0:87)_1:7)_1:31,opossum_1:125)_1	0.193	((-,-),(-,-),(-,-),(-,-),(-,-),(-,-),(-,-))
358	(((((cat_0:9,cheetah_0:9)_0:5,(tiger_0:7,lion_1:7)_1:7)_1:40,dog_0:54)_1:40,(human_0:87,mouse_1:87)_1:7)_1:31,opossum_4:125)_1	0.326	((-,-),(-,-),(-,-),(-,-),(-,-),(-,-),(-,-))
359	(((((cat_7:9,cheetah_10:9)_9:5,(tiger_13:7,lion_8:7)_9:7)_9:40,dog_2:54)_5:40,(human_5:87,mouse_4:87)_4:7)_4:31,opossum_1:125)_4	0.004	((0.052240,0.239732),(0.705864,0.750050),(0.001029,0.395860),(0.026634,0.147565),(0.375099,0.648439),(0.392381,0.712337),(0.832542,0.350109))
360	(((((cat_1:9,cheetah_0:9)_1:5,(tiger_0:7,lion_0:7)_0:7)_1:40,dog_0:54)_1:40,(human_1:87,mouse_1:87)_1:7)_1:31,opossum_1:125)_1	0.17	((-,-),(-,-),(-,-),(-,-),(-,-),(-,-),(-,-))
361	(((((cat_5:9,cheetah_5:9)_5:5,(tiger_6:7,lion_6:7)_6:7)_5:40,dog_1:54)_3:40,(human_3:87,mouse_3:87)_3:7)_3:31,opossum_1:125)_3	0.558	((-,-),(-,-),(-,-),(-,-),(-,-),(-,-),(-,-))
362	(((((cat_7:9,cheetah_8:9)_8:5,(tiger_8:7,lion_8:7)_8:7)_8:40,dog_0:54)_5:40,(human_3:87,mouse_14:87)_5:7)_5:31,opossum_1:125)_4	0.008	((0.425828,0.767499),(0.690827,0.734539),(0.734539,0.734539),(0.097847,0.002119),(0.874339,0.674361),(0.589697,0.002700),(0.317956,0.350109))
363	(((((cat_3:9,cheetah_3:9)_3:5,(tiger_2:7,lion_3:7)_3:7)_3:40,dog_0:54)_1:40,(human_1:87,mouse_0:87)_1:7)_1:31,opossum_1:125)_1	0.488	((-,-),(-,-),(-,-),(-,-),(-,-),(-,-),(-,-))
364	(((((cat_0:9,cheetah_1:9)_1:5,(tiger_1:7,lion_1:7)_1:7)_1:40,dog_1:54)_1:40,(human_0:87,mouse_1:87)_1:7)_1:31,opossum_1:125)_1	0.4	((-,-),(-,-),(-,-),(-,-),(-,-),(-,-),(-,-))
365	(((((cat_4:9,cheetah_6:9)_6:5,(tiger_6:7,lion_6:7)_6:7)_6:40,dog_4:54)_5:40,(human_3:87,mouse_4:87)_4:7)_4:31,opossum_2:125)_4	0.631	((-,-),(-,-),(-,-),(-,-),(-,-),(-,-),(-,-))
366	(((((cat_1:9,cheetah_1:9)_1:5,(tiger_1:7,lion_1:7)_1:7)_1:40,dog_0:54)_1:40,(human_1:87,mouse_1:87)_1:7)_1:31,opossum_1:125)_1	0.58	((-,-),(-,-),(-,-),(-,-),(-,-),(-,-),(-,-))
367	(((((cat_1:9,cheetah_1:9)_1:5,(tiger_1:7,lion_1:7)_1:7)_1:40,dog_1:54)_1:40,(human_1:87,mouse_0:87)_1:7)_1:31,opossum_1:125)_1	0.641	((-,-),(-,-),(-,-),(-,-),(-,-),(-,-),(-,-))
368	(((((cat_0:9,cheetah_1:9)_1:5,(tiger_1:7,lion_1:7)_1:7)_1:40,dog_0:54)_1:40,(human_1:87,mouse_1:87)_1:7)_1:31,opossum_1:125)_1	0.35	((-,-),(-,-),(-,-),(-,-),(-,-),(-,-),(-,-))
369	(((((cat_3:9,cheetah_3:9)_3:5,(tiger_4:7,lion_4:7)_4:7)_3:40,dog_0:54)_1:40,(human_0:87,mouse_0:87)_1:7)_1:31,opossum_2:125)_1	0.449	((-,-),(-,-),(-,-),(-,-),(-,-),(-,-),(-,-))
370	(((((cat_0:9,cheetah_1:9)_1:5,(tiger_0:7,lion_1:7)_1:7)_1:40,dog_0:54)_1:40,(human_1:87,mouse_2:87)_1:7)_1:31,opossum_2:125)_1	0.284	((-,-),(-,-),(-,-),(-,-),(-,-),(-,-),(-,-))
371	(((((cat_1:9,cheetah_1:9)_1:5,(tiger_1:7,lion_1:7)_1:7)_1:40,dog_0:54)_1:40,(human_0:87,mouse_2:87)_1:7)_1:31,opossum_1:125)_1	0.815	((-,-),(-,-),(-,-),(-,-),(-,-),(-,-),(-,-))
372	(((((cat_2:9,cheetah_2:9)_2:5,(tiger_1:7,lion_2:7)_2:7)_2:40,dog_0:54)_2:40,(human_1:87,mouse_5:87)_2:7)_2:31,opossum_2:125)_2	0.545	((-,-),(-,-),(-,-),(-,-),(-,-),(-,-),(-,-))
373	(((((cat_1:9,cheetah_3:9)_3:5,(tiger_3:7,lion_3:7)_3:7)_3:40,dog_1:54)_2:40,(human_1:87,mouse_2:87)_2:7)_2:31,opossum_2:125)_2	0.466	((-,-),(-,-),(-,-),(-,-),(-,-),(-,-),(-,-))
374	(((((cat_1:9,cheetah_1:9)_1:5,(tiger_0:7,lion_1:7)_1:7)_1:40,dog_0:54)_1:40,(human_0:87,mouse_0:87)_1:7)_1:31,opossum_2:125)_1	0.596	((-,-),(-,-),(-,-),(-,-),(-,-),(-,-),(-,-))
375	(((((cat_2:9,cheetah_2:9)_2:5,(tiger_3:7,lion_1:7)_2:7)_2:40,dog_1:54)_1:40,(human_0:87,mouse_3:87)_1:7)_1:31,opossum_1:125)_1	0.35	((-,-),(-,-),(-,-),(-,-),(-,-),(-,-),(-,-))
376	(((((cat_2:9,cheetah_2:9)_2:5,(tiger_1:7,lion_2:7)_2:7)_2:40,dog_1:54)_2:40,(human_0:87,mouse_3:87)_2:7)_2:31,opossum_2:125)_2	0.698	((-,-),(-,-),(-,-),(-,-),(-,-),(-,-),(-,-))
377	(((((cat_3:9,cheetah_3:9)_3:5,(tiger_4:7,lion_4:7)_4:7)_3:40,dog_3:54)_3:40,(human_2:87,mouse_17:87)_4:7)_4:31,opossum_1:125)_4	0.094	((-,-),(-,-),(-,-),(-,-),(-,-),(-,-),(-,-))
378	(((((cat_1:9,cheetah_1:9)_1:5,(tiger_1:7,lion_1:7)_1:7)_1:40,dog_0:54)_1:40,(human_0:87,mouse_0:87)_1:7)_1:31,opossum_5:125)_2	0.95	((-,-),(-,-),(-,-),(-,-),(-,-),(-,-),(-,-))
379	(((((cat_1:9,cheetah_5:9)_2:5,(tiger_2:7,lion_2:7)_2:7)_2:40,dog_1:54)_2:40,(human_2:87,mouse_4:87)_2:7)_2:31,opossum_1:125)_2	0.077	((-,-),(-,-),(-,-),(-,-),(-,-),(-,-),(-,-))
380	(((((cat_0:9,cheetah_1:9)_1:5,(tiger_0:7,lion_1:7)_1:7)_1:40,dog_1:54)_1:40,(human_0:87,mouse_0:87)_1:7)_1:31,opossum_1:125)_1	0.207	((-,-),(-,-),(-,-),(-,-),(-,-),(-,-),(-,-))
381	(((((cat_0:9,cheetah_0:9)_0:5,(tiger_0:7,lion_0:7)_0:7)_0:40,dog_0:54)_0:40,(human_0:87,mouse_0:87)_0:7)_0:31,opossum_3:125)_1	1	((-,-),(-,-),(-,-),(-,-),(-,-),(-,-),(-,-))
382	(((((cat_1:9,cheetah_1:9)_1:5,(tiger_1:7,lion_1:7)_1:7)_1:40,dog_1:54)_1:40,(human_1:87,mouse_1:87)_1:7)_1:31,opossum_1:125)_1	0.665	((-,-),(-,-),(-,-),(-,-),(-,-),(-,-),(-,-))
383	(((((cat_0:9,cheetah_0:9)_0:5,(tiger_0:7,lion_0:7)_0:7)_0:40,dog_0:54)_0:40,(human_1:87,mouse_0:87)_1:7)_1:31,opossum_1:125)_1	0.7195	((-,-),(-,-),(-,-),(-,-),(-,-),(-,-),(-,-))
384	(((((cat_1:9,cheetah_1:9)_1:5,(tiger_1:7,lion_1:7)_1:7)_1:40,dog_0:54)_1:40,(human_0:87,mouse_0:87)_1:7)_1:31,opossum_1:125)_1	0.593	((-,-),(-,-),(-,-),(-,-),(-,-),(-,-),(-,-))
385	(((((cat_1:9,cheetah_1:9)_1:5,(tiger_2:7,lion_2:7)_2:7)_1:40,dog_0:54)_1:40,(human_0:87,mouse_0:87)_1:7)_1:31,opossum_1:125)_1	0.656	((-,-),(-,-),(-,-),(-,-),(-,-),(-,-),(-,-))
386	(((((cat_1:9,cheetah_1:9)_1:5,(tiger_1:7,lion_1:7)_1:7)_1:40,dog_0:54)_1:40,(human_1:87,mouse_0:87)_1:7)_1:31,opossum_3:125)_1	0.958	((-,-),(-,-),(-,-),(-,-),(-,-),(-,-),(-,-))
387	(((((cat_1:9,cheetah_0:9)_1:5,(tiger_1:7,lion_0:7)_1:7)_1:40,dog_1:54)_1:40,(human_1:87,mouse_1:87)_1:7)_1:31,opossum_1:125)_1	0.194	((-,-),(-,-),(-,-),(-,-),(-,-),(-,-),(-,-))
388	(((((cat_3:9,cheetah_15:9)_10:5,(tiger_8:7,lion_14:7)_10:7)_10:40,dog_8:54)_8:40,(human_3:87,mouse_9:87)_6:7)_6:31,opossum_1:125)_5	0	((0.000000,0.000403),(0.719582,0.763799),(0.041121,0.001461),(0.274122,0.751850),(0.206620,0.697056),(0.382873,0.208090),(0.371923,0.237417))
389	(((((cat_2:9,cheetah_4:9)_3:5,(tiger_0:7,lion_3:7)_3:7)_3:40,dog_3:54)_4:40,(human_4:87,mouse_16:87)_6:7)_6:31,opossum_5:125)_6	0.003	((0.219402,0.087693),(0.589780,0.618746),(0.000106,0.618746),(0.590367,0.644869),(0.323390,0.697056),(0.625676,0.002134),(0.868473,0.934078))
390	(((((cat_0:9,cheetah_1:9)_1:5,(tiger_0:7,lion_1:7)_1:7)_1:40,dog_2:54)_1:40,(human_0:87,mouse_1:87)_1:7)_1:31,opossum_10:125)_2	0.186	((-,-),(-,-),(-,-),(-,-),(-,-),(-,-),(-,-))
391	(((((cat_2:9,cheetah_5:9)_4:5,(tiger_4:7,lion_6:7)_4:7)_4:40,dog_1:54)_2:40,(human_2:87,mouse_2:87)_2:7)_2:31,opossum_1:125)_2	0.05	((0.011762,0.115852),(0.614125,0.648439),(0.648439,0.020022),(0.097284,0.497666),(0.783720,0.584639),(0.576883,0.576883),(0.749762,0.866931))
392	(((((cat_2:9,cheetah_2:9)_2:5,(tiger_3:7,lion_3:7)_3:7)_2:40,dog_0:54)_1:40,(human_0:87,mouse_1:87)_1:7)_1:31,opossum_3:125)_1	0.642	((-,-),(-,-),(-,-),(-,-),(-,-),(-,-),(-,-))
393	(((((cat_0:9,cheetah_1:9)_1:5,(tiger_0:7,lion_1:7)_1:7)_1:40,dog_2:54)_1:40,(human_0:87,mouse_1:87)_1:7)_1:31,opossum_1:125)_1	0.323	((-,-),(-,-),(-,-),(-,-),(-,-),(-,-),(-,-))
394	(((((cat_0:9,cheetah_1:9)_1:5,(tiger_0:7,lion_1:7)_1:7)_1:40,dog_1:54)_1:40,(human_1:87,mouse_2:87)_1:7)_1:31,opossum_1:125)_1	0.385	((-,-),(-,-),(-,-),(-,-),(-,-),(-,-),(-,-))
395	(((((cat_0:9,cheetah_1:9)_1:5,(tiger_2:7,lion_1:7)_1:7)_1:40,dog_1:54)_1:40,(human_0:87,mouse_1:87)_1:7)_1:31,opossum_3:125)_1	0.464	((-,-),(-,-),(-,-),(-,-),(-,-),(-,-),(-,-))
396	(((((cat_44:9,cheetah_24:9)_35:5,(tiger_46:7,lion_33:7)_37:7)_35:40,dog_23:54)_28:40,(human_14:87,mouse_44:87)_26:7)_26:31,opossum_16:125)_24	0.001	((0.000128,0.000001),(0.862883,0.221538),(0.000039,0.030556),(0.086989,0.296886),(0.550249,0.866029),(0.022459,0.003725),(0.479160,0.254790))
397	(((((cat_3:9,cheetah_3:9)_3:5,(tiger_2:7,lion_3:7)_3:7)_3:40,dog_1:54)_1:40,(human_0:87,mouse_1:87)_1:7)_1:31,opossum_1:125)_1	0.646	((-,-),(-,-),(-,-),(-,-),(-,-),(-,-),(-,-))
398	(((((cat_1:9,cheetah_1:9)_1:5,(tiger_1:7,lion_1:7)_1:7)_1:40,dog_2:54)_1:40,(human_0:87,mouse_1:87)_1:7)_1:31,opossum_10:125)_2	0.917	((-,-),(-,-),(-,-),(-,-),(-,-),(-,-),(-,-))
399	(((((cat_1:9,cheetah_1:9)_1:5,(tiger_1:7,lion_1:7)_1:7)_1:40,dog_0:54)_1:40,(human_2:87,mouse_1:87)_1:7)_1:31,opossum_1:125)_1	0.857	((-,-),(-,-),(-,-),(-,-),(-,-),(-,-),(-,-))
400	(((((cat_0:9,cheetah_1:9)_1:5,(tiger_1:7,lion_1:7)_1:7)_1:40,dog_0:54)_1:40,(human_1:87,mouse_1:87)_1:7)_1:31,opossum_1:125)_1	0.35	((-,-),(-,-),(-,-),(-,-),(-,-),(-,-),(-,-))
401	(((((cat_8:9,cheetah_9:9)_8:5,(tiger_8:7,lion_8:7)_8:7)_8:40,dog_8:54)_8:40,(human_9:87,mouse_11:87)_8:7)_8:31,opossum_1:125)_7	0.563	((-,-),(-,-),(-,-),(-,-),(-,-),(-,-),(-,-))
402	(((((cat_0:9,cheetah_0:9)_0:5,(tiger_0:7,lion_0:7)_0:7)_0:40,dog_0:54)_0:40,(human_0:87,mouse_0:87)_0:7)_0:31,opossum_5:125)_1	0.998	((-,-),(-,-),(-,-),(-,-),(-,-),(-,-),(-,-))
403	(((((cat_2:9,cheetah_2:9)_2:5,(tiger_1:7,lion_2:7)_2:7)_2:40,dog_2:54)_2:40,(human_1:87,mouse_2:87)_2:7)_2:31,opossum_11:125)_3	0.751	((-,-),(-,-),(-,-),(-,-),(-,-),(-,-),(-,-))
404	(((((cat_2:9,cheetah_3:9)_3:5,(tiger_4:7,lion_3:7)_3:7)_3:40,dog_1:54)_2:40,(human_1:87,mouse_2:87)_2:7)_2:31,opossum_2:125)_2	0.588	((-,-),(-,-),(-,-),(-,-),(-,-),(-,-),(-,-))
405	(((((cat_2:9,cheetah_1:9)_2:5,(tiger_2:7,lion_2:7)_2:7)_2:40,dog_2:54)_2:40,(human_2:87,mouse_1:87)_2:7)_2:31,opossum_1:125)_2	0.661	((-,-),(-,-),(-,-),(-,-),(-,-),(-,-),(-,-))
406	(((((cat_1:9,cheetah_1:9)_1:5,(tiger_1:7,lion_1:7)_1:7)_1:40,dog_1:54)_1:40,(human_1:87,mouse_1:87)_1:7)_1:31,opossum_0:125)_1	0.7015	((-,-),(-,-),(-,-),(-,-),(-,-),(-,-),(-,-))
407	(((((cat_1:9,cheetah_1:9)_1:5,(tiger_1:7,lion_1:7)_1:7)_1:40,dog_1:54)_1:40,(human_1:87,mouse_1:87)_1:7)_1:31,opossum_1:125)_1	0.665	((-,-),(-,-),(-,-),(-,-),(-,-),(-,-),(-,-))
408	(((((cat_1:9,cheetah_1:9)_1:5,(tiger_1:7,lion_1:7)_1:7)_1:40,dog_1:54)_1:40,(human_1:87,mouse_1:87)_1:7)_1:31,opossum_1:125)_1	0.665	((-,-),(-,-),(-,-),(-,-),(-,-),(-,-),(-,-))
409	(((((cat_2:9,cheetah_2:9)_2:5,(tiger_1:7,lion_1:7)_1:7)_2:40,dog_1:54)_2:40,(human_2:87,mouse_2:87)_2:7)_2:31,opossum_1:125)_2	0.679	((-,-),(-,-),(-,-),(-,-),(-,-),(-,-),(-,-))
410	(((((cat_0:9,cheetah_0:9)_0:5,(tiger_1:7,lion_0:7)_1:7)_1:40,dog_0:54)_1:40,(human_1:87,mouse_0:87)_1:7)_1:31,opossum_1:125)_1	0.143	((-,-),(-,-),(-,-),(-,-),(-,-),(-,-),(-,-))
411	(((((cat_1:9,cheetah_1:9)_1:5,(tiger_1:7,lion_1:7)_1:7)_1:40,dog_0:54)_1:40,(human_1:87,mouse_1:87)_1:7)_1:31,opossum_1:125)_1	0.58	((-,-),(-,-),(-,-),(-,-),(-,-),(-,-),(-,-))
412	(((((cat_1:9,cheetah_1:9)_1:5,(tiger_1:7,lion_1:7)_1:7)_1:40,dog_1:54)_1:40,(human_1:87,mouse_1:87)_1:7)_1:31,opossum_1:125)_1	0.665	((-,-),(-,-),(-,-),(-,-),(-,-),(-,-),(-,-))
413	(((((cat_1:9,cheetah_0:9)_1:5,(tiger_0:7,lion_0:7)_0:7)_1:40,dog_1:54)_1:40,(human_1:87,mouse_1:87)_1:7)_1:31,opossum_1:125)_1	0.209	((-,-),(-,-),(-,-),(-,-),(-,-),(-,-),(-,-))
414	(((((cat_1:9,cheetah_1:9)_1:5,(tiger_1:7,lion_1:7)_1:7)_1:40,dog_0:54)_1:40,(human_1:87,mouse_1:87)_1:7)_1:31,opossum_1:125)_1	0.58	((-,-),(-,-),(-,-),(-,-),(-,-),(-,-),(-,-))
415	(((((cat_1:9,cheetah_1:9)_1:5,(tiger_1:7,lion_1:7)_1:7)_1:40,dog_1:54)_1:40,(human_1:87,mouse_1:87)_1:7)_1:31,opossum_1:125)_1	0.665	((-,-),(-,-),(-,-),(-,-),(-,-),(-,-),(-,-))
416	(((((cat_2:9,cheetah_2:9)_2:5,(tiger_2:7,lion_2:7)_2:7)_2:40,dog_2:54)_2:40,(human_2:87,mouse_2:87)_2:7)_2:31,opossum_1:125)_2	0.803	((-,-),(-,-),(-,-),(-,-),(-,-),(-,-),(-,-))
417	(((((cat_1:9,cheetah_1:9)_1:5,(tiger_1:7,lion_1:7)_1:7)_1:40,dog_1:54)_1:40,(human_1:87,mouse_1:87)_1:7)_1:31,opossum_1:125)_1	0.665	((-,-),(-,-),(-,-),(-,-),(-,-),(-,-),(-,-))
418	(((((cat_2:9,cheetah_2:9)_2:5,(tiger_2:7,lion_2:7)_2:7)_2:40,dog_2:54)_2:40,(human_2:87,mouse_2:87)_2:7)_2:31,opossum_1:125)_2	0.803	((-,-),(-,-),(-,-),(-,-),(-,-),(-,-),(-,-))
419	(((((cat_3:9,cheetah_5:9)_5:5,(tiger_5:7,lion_5:7)_5:7)_5:40,dog_0:54)_3:40,(human_2:87,mouse_4:87)_3:7)_3:31,opossum_3:125)_3	0.209	((-,-),(-,-),(-,-),(-,-),(-,-),(-,-),(-,-))
420	(((((cat_0:9,cheetah_1:9)_1:5,(tiger_0:7,lion_1:7)_1:7)_1:40,dog_1:54)_1:40,(human_0:87,mouse_1:87)_1:7)_1:31,opossum_1:125)_1	0.193	((-,-),(-,-),(-,-),(-,-),(-,-),(-,-),(-,-))
421	(((((cat_1:9,cheetah_1:9)_1:5,(tiger_1:7,lion_0:7)_1:7)_1:40,dog_1:54)_1:40,(human_1:87,mouse_1:87)_1:7)_1:31,opossum_1:125)_1	0.3835	((-,-),(-,-),(-,-),(-,-),(-,-),(-,-),(-,-))
422	(((((cat_1:9,cheetah_1:9)_1:5,(tiger_1:7,lion_1:7)_1:7)_1:40,dog_1:54)_1:40,(human_1:87,mouse_1:87)_1:7)_1:31,opossum_1:125)_1	0.665	((-,-),(-,-),(-,-),(-,-),(-,-),(-,-),(-,-))
423	(((((cat_1:9,cheetah_1:9)_1:5,(tiger_1:7,lion_1:7)_1:7)_1:40,dog_0:54)_1:40,(human_1:87,mouse_6:87)_2:7)_2:31,opossum_2:125)_2	0.88	((-,-),(-,-),(-,-),(-,-),(-,-),(-,-),(-,-))
424	(((((cat_2:9,cheetah_2:9)_2:5,(tiger_2:7,lion_2:7)_2:7)_2:40,dog_2:54)_2:40,(human_2:87,mouse_2:87)_2:7)_2:31,opossum_1:125)_2	0.803	((-,-),(-,-),(-,-),(-,-),(-,-),(-,-),(-,-))
425	(((((cat_0:9,cheetah_0:9)_0:5,(tiger_1:7,lion_1:7)_1:7)_1:40,dog_1:54)_1:40,(human_1:87,mouse_1:87)_1:7)_1:31,opossum_1:125)_1	0.382	((-,-),(-,-),(-,-),(-,-),(-,-),(-,-),(-,-))
426	(((((cat_1:9,cheetah_1:9)_1:5,(tiger_1:7,lion_1:7)_1:7)_1:40,dog_1:54)_1:40,(human_1:87,mouse_1:87)_1:7)_1:31,opossum_1:125)_1	0.665	((-,-),(-,-),(-,-),(-,-),(-,-),(-,-),(-,-))
427	(((((cat_1:9,cheetah_0:9)_1:5,(tiger_0:7,lion_0:7)_0:7)_1:40,dog_1:54)_1:40,(human_1:87,mouse_1:87)_1:7)_1:31,opossum_1:125)_1	0.209	((-,-),(-,-),(-,-),(-,-),(-,-),(-,-),(-,-))
428	(((((cat_1:9,cheetah_1:9)_1:5,(tiger_1:7,lion_1:7)_1:7)_1:40,dog_1:54)_1:40,(human_1:87,mouse_1:87)_1:7)_1:31,opossum_1:125)_1	0.665	((-,-),(-,-),(-,-),(-,-),(-,-),(-,-),(-,-))
429	(((((cat_1:9,cheetah_1:9)_1:5,(tiger_1:7,lion_1:7)_1:7)_1:40,dog_1:54)_1:40,(human_1:87,mouse_1:87)_1:7)_1:31,opossum_1:125)_1	0.665	((-,-),(-,-),(-,-),(-,-),(-,-),(-,-),(-,-))
430	(((((cat_1:9,cheetah_2:9)_1:5,(tiger_1:7,lion_1:7)_1:7)_1:40,dog_1:54)_1:40,(human_1:87,mouse_1:87)_1:7)_1:31,opossum_1:125)_1	0.727	((-,-),(-,-),(-,-),(-,-),(-,-),(-,-),(-,-))
431	(((((cat_1:9,cheetah_1:9)_1:5,(tiger_1:7,lion_1:7)_1:7)_1:40,dog_0:54)_1:40,(human_1:87,mouse_1:87)_1:7)_1:31,opossum_1:125)_1	0.58	((-,-),(-,-),(-,-),(-,-),(-,-),(-,-),(-,-))
432	(((((cat_1:9,cheetah_1:9)_1:5,(tiger_1:7,lion_1:7)_1:7)_1:40,dog_1:54)_1:40,(human_1:87,mouse_1:87)_1:7)_1:31,opossum_1:125)_1	0.665	((-,-),(-,-),(-,-),(-,-),(-,-),(-,-),(-,-))
433	(((((cat_1:9,cheetah_1:9)_1:5,(tiger_0:7,lion_1:7)_1:7)_1:40,dog_0:54)_1:40,(human_0:87,mouse_1:87)_1:7)_1:31,opossum_1:125)_1	0.326	((-,-),(-,-),(-,-),(-,-),(-,-),(-,-),(-,-))
434	(((((cat_0:9,cheetah_0:9)_0:5,(tiger_0:7,lion_0:7)_0:7)_0:40,dog_0:54)_0:40,(human_1:87,mouse_1:87)_1:7)_1:31,opossum_1:125)_1	0.7325	((-,-),(-,-),(-,-),(-,-),(-,-),(-,-),(-,-))
435	(((((cat_0:9,cheetah_0:9)_0:5,(tiger_2:7,lion_0:7)_1:7)_1:40,dog_1:54)_1:40,(human_1:87,mouse_1:87)_1:7)_1:31,opossum_1:125)_1	0.155	((-,-),(-,-),(-,-),(-,-),(-,-),(-,-),(-,-))
436	(((((cat_0:9,cheetah_0:9)_0:5,(tiger_0:7,lion_0:7)_0:7)_0:40,dog_0:54)_0:40,(human_0:87,mouse_0:87)_0:7)_0:31,opossum_4:125)_1	1	((-,-),(-,-),(-,-),(-,-),(-,-),(-,-),(-,-))
437	(((((cat_1:9,cheetah_0:9)_1:5,(tiger_0:7,lion_1:7)_1:7)_1:40,dog_1:54)_1:40,(human_1:87,mouse_1:87)_1:7)_1:31,opossum_1:125)_1	0.194	((-,-),(-,-),(-,-),(-,-),(-,-),(-,-),(-,-))
438	(((((cat_1:9,cheetah_1:9)_1:5,(tiger_1:7,lion_1:7)_1:7)_1:40,dog_1:54)_1:40,(human_1:87,mouse_1:87)_1:7)_1:31,opossum_1:125)_1	0.665	((-,-),(-,-),(-,-),(-,-),(-,-),(-,-),(-,-))
439	(((((cat_1:9,cheetah_0:9)_1:5,(tiger_0:7,lion_1:7)_1:7)_1:40,dog_1:54)_1:40,(human_3:87,mouse_1:87)_1:7)_1:31,opossum_1:125)_1	0.403	((-,-),(-,-),(-,-),(-,-),(-,-),(-,-),(-,-))
440	(((((cat_1:9,cheetah_1:9)_1:5,(tiger_1:7,lion_1:7)_1:7)_1:40,dog_1:54)_1:40,(human_1:87,mouse_1:87)_1:7)_1:31,opossum_1:125)_1	0.665	((-,-),(-,-),(-,-),(-,-),(-,-),(-,-),(-,-))
441	(((((cat_1:9,cheetah_1:9)_1:5,(tiger_1:7,lion_1:7)_1:7)_1:40,dog_1:54)_1:40,(human_1:87,mouse_1:87)_1:7)_1:31,opossum_1:125)_1	0.665	((-,-),(-,-),(-,-),(-,-),(-,-),(-,-),(-,-))
442	(((((cat_1:9,cheetah_1:9)_1:5,(tiger_1:7,lion_1:7)_1:7)_1:40,dog_1:54)_1:40,(human_1:87,mouse_1:87)_1:7)_1:31,opossum_1:125)_1	0.665	((-,-),(-,-),(-,-),(-,-),(-,-),(-,-),(-,-))
443	(((((cat_2:9,cheetah_2:9)_2:5,(tiger_2:7,lion_2:7)_2:7)_2:40,dog_1:54)_2:40,(human_2:87,mouse_3:87)_2:7)_2:31,opossum_1:125)_2	0.956	((-,-),(-,-),(-,-),(-,-),(-,-),(-,-),(-,-))
444	(((((cat_1:9,cheetah_1:9)_1:5,(tiger_1:7,lion_1:7)_1:7)_1:40,dog_0:54)_1:40,(human_1:87,mouse_0:87)_1:7)_1:31,opossum_1:125)_1	0.579	((-,-),(-,-),(-,-),(-,-),(-,-),(-,-),(-,-))
445	(((((cat_1:9,cheetah_1:9)_1:5,(tiger_1:7,lion_1:7)_1:7)_1:40,dog_1:54)_1:40,(human_1:87,mouse_1:87)_1:7)_1:31,opossum_2:125)_1	0.9255	((-,-),(-,-),(-,-),(-,-),(-,-),(-,-),(-,-))
446	(((((cat_1:9,cheetah_1:9)_1:5,(tiger_1:7,lion_1:7)_1:7)_1:40,dog_1:54)_1:40,(human_1:87,mouse_1:87)_1:7)_1:31,opossum_1:125)_1	0.665	((-,-),(-,-),(-,-),(-,-),(-,-),(-,-),(-,-))
447	(((((cat_2:9,cheetah_2:9)_2:5,(tiger_2:7,lion_2:7)_2:7)_2:40,dog_2:54)_2:40,(human_4:87,mouse_8:87)_3:7)_3:31,opossum_2:125)_3	0.961	((-,-),(-,-),(-,-),(-,-),(-,-),(-,-),(-,-))
448	(((((cat_1:9,cheetah_1:9)_1:5,(tiger_1:7,lion_1:7)_1:7)_1:40,dog_1:54)_1:40,(human_1:87,mouse_1:87)_1:7)_1:31,opossum_1:125)_1	0.665	((-,-),(-,-),(-,-),(-,-),(-,-),(-,-),(-,-))
449	(((((cat_2:9,cheetah_2:9)_2:5,(tiger_2:7,lion_2:7)_2:7)_2:40,dog_2:54)_2:40,(human_2:87,mouse_2:87)_2:7)_2:31,opossum_1:125)_2	0.803	((-,-),(-,-),(-,-),(-,-),(-,-),(-,-),(-,-))
450	(((((cat_1:9,cheetah_1:9)_1:5,(tiger_1:7,lion_0:7)_1:7)_1:40,dog_1:54)_1:40,(human_1:87,mouse_1:87)_1:7)_1:31,opossum_1:125)_1	0.3835	((-,-),(-,-),(-,-),(-,-),(-,-),(-,-),(-,-))
451	(((((cat_1:9,cheetah_1:9)_1:5,(tiger_1:7,lion_1:7)_1:7)_1:40,dog_1:54)_1:40,(human_1:87,mouse_1:87)_1:7)_1:31,opossum_1:125)_1	0.665	((-,-),(-,-),(-,-),(-,-),(-,-),(-,-),(-,-))
452	(((((cat_4:9,cheetah_3:9)_3:5,(tiger_3:7,lion_2:7)_3:7)_3:40,dog_4:54)_3:40,(human_4:87,mouse_5:87)_3:7)_3:31,opossum_1:125)_3	0.615	((-,-),(-,-),(-,-),(-,-),(-,-),(-,-),(-,-))
453	(((((cat_3:9,cheetah_3:9)_3:5,(tiger_3:7,lion_2:7)_3:7)_3:40,dog_3:54)_3:40,(human_3:87,mouse_3:87)_3:7)_3:31,opossum_1:125)_3	0.815	((-,-),(-,-),(-,-),(-,-),(-,-),(-,-),(-,-))
454	(((((cat_1:9,cheetah_0:9)_1:5,(tiger_0:7,lion_0:7)_0:7)_1:40,dog_0:54)_1:40,(human_0:87,mouse_1:87)_1:7)_1:31,opossum_1:125)_1	0.164	((-,-),(-,-),(-,-),(-,-),(-,-),(-,-),(-,-))
455	(((((cat_1:9,cheetah_0:9)_1:5,(tiger_0:7,lion_0:7)_0:7)_1:40,dog_1:54)_1:40,(human_1:87,mouse_1:87)_1:7)_1:31,opossum_2:125)_1	0.426	((-,-),(-,-),(-,-),(-,-),(-,-),(-,-),(-,-))
456	(((((cat_1:9,cheetah_1:9)_1:5,(tiger_1:7,lion_1:7)_1:7)_1:40,dog_1:54)_1:40,(human_1:87,mouse_1:87)_1:7)_1:31,opossum_1:125)_1	0.665	((-,-),(-,-),(-,-),(-,-),(-,-),(-,-),(-,-))
457	(((((cat_1:9,cheetah_1:9)_1:5,(tiger_1:7,lion_1:7)_1:7)_1:40,dog_1:54)_1:40,(human_2:87,mouse_1:87)_1:7)_1:31,opossum_1:125)_1	0.9065	((-,-),(-,-),(-,-),(-,-),(-,-),(-,-),(-,-))
458	(((((cat_2:9,cheetah_2:9)_2:5,(tiger_2:7,lion_2:7)_2:7)_2:40,dog_2:54)_2:40,(human_2:87,mouse_2:87)_2:7)_2:31,opossum_1:125)_2	0.803	((-,-),(-,-),(-,-),(-,-),(-,-),(-,-),(-,-))
459	(((((cat_1:9,cheetah_1:9)_1:5,(tiger_1:7,lion_1:7)_1:7)_1:40,dog_1:54)_1:40,(human_1:87,mouse_1:87)_1:7)_1:31,opossum_1:125)_1	0.665	((-,-),(-,-),(-,-),(-,-),(-,-),(-,-),(-,-))
460	(((((cat_2:9,cheetah_2:9)_2:5,(tiger_2:7,lion_2:7)_2:7)_2:40,dog_1:54)_2:40,(human_2:87,mouse_2:87)_2:7)_2:31,opossum_1:125)_2	0.799	((-,-),(-,-),(-,-),(-,-),(-,-),(-,-),(-,-))
461	(((((cat_1:9,cheetah_0:9)_1:5,(tiger_1:7,lion_1:7)_1:7)_1:40,dog_1:54)_1:40,(human_1:87,mouse_1:87)_1:7)_1:31,opossum_1:125)_1	0.403	((-,-),(-,-),(-,-),(-,-),(-,-),(-,-),(-,-))
462	(((((cat_1:9,cheetah_1:9)_1:5,(tiger_1:7,lion_1:7)_1:7)_1:40,dog_1:54)_1:40,(human_1:87,mouse_1:87)_1:7)_1:31,opossum_1:125)_1	0.665	((-,-),(-,-),(-,-),(-,-),(-,-),(-,-),(-,-))
463	(((((cat_1:9,cheetah_1:9)_1:5,(tiger_1:7,lion_1:7)_1:7)_1:40,dog_1:54)_1:40,(human_1:87,mouse_1:87)_1:7)_1:31,opossum_1:125)_1	0.665	((-,-),(-,-),(-,-),(-,-),(-,-),(-,-),(-,-))
464	(((((cat_1:9,cheetah_1:9)_1:5,(tiger_1:7,lion_1:7)_1:7)_1:40,dog_1:54)_1:40,(human_1:87,mouse_1:87)_1:7)_1:31,opossum_1:125)_1	0.665	((-,-),(-,-),(-,-),(-,-),(-,-),(-,-),(-,-))
465	(((((cat_1:9,cheetah_1:9)_1:5,(tiger_1:7,lion_0:7)_1:7)_1:40,dog_1:54)_1:40,(human_1:87,mouse_1:87)_1:7)_1:31,opossum_1:125)_1	0.3835	((-,-),(-,-),(-,-),(-,-),(-,-),(-,-),(-,-))
466	(((((cat_2:9,cheetah_0:9)_1:5,(tiger_0:7,lion_0:7)_0:7)_1:40,dog_2:54)_2:40,(human_2:87,mouse_2:87)_2:7)_2:31,opossum_1:125)_2	0.115	((-,-),(-,-),(-,-),(-,-),(-,-),(-,-),(-,-))
467	(((((cat_2:9,cheetah_2:9)_2:5,(tiger_2:7,lion_2:7)_2:7)_2:40,dog_2:54)_2:40,(human_2:87,mouse_2:87)_2:7)_2:31,opossum_1:125)_2	0.803	((-,-),(-,-),(-,-),(-,-),(-,-),(-,-),(-,-))
468	(((((cat_1:9,cheetah_1:9)_1:5,(tiger_1:7,lion_1:7)_1:7)_1:40,dog_1:54)_1:40,(human_1:87,mouse_1:87)_1:7)_1:31,opossum_1:125)_1	0.665	((-,-),(-,-),(-,-),(-,-),(-,-),(-,-),(-,-))
469	(((((cat_1:9,cheetah_1:9)_1:5,(tiger_1:7,lion_1:7)_1:7)_1:40,dog_1:54)_1:40,(human_1:87,mouse_1:87)_1:7)_1:31,opossum_1:125)_1	0.665	((-,-),(-,-),(-,-),(-,-),(-,-),(-,-),(-,-))
470	(((((cat_1:9,cheetah_1:9)_1:5,(tiger_1:7,lion_1:7)_1:7)_1:40,dog_1:54)_1:40,(human_1:87,mouse_1:87)_1:7)_1:31,opossum_1:125)_1	0.665	((-,-),(-,-),(-,-),(-,-),(-,-),(-,-),(-,-))
471	(((((cat_1:9,cheetah_1:9)_1:5,(tiger_1:7,lion_1:7)_1:7)_1:40,dog_1:54)_1:40,(human_1:87,mouse_1:87)_1:7)_1:31,opossum_1:125)_1	0.665	((-,-),(-,-),(-,-),(-,-),(-,-),(-,-),(-,-))
472	(((((cat_1:9,cheetah_1:9)_1:5,(tiger_1:7,lion_1:7)_1:7)_1:40,dog_1:54)_1:40,(human_1:87,mouse_0:87)_1:7)_1:31,opossum_1:125)_1	0.641	((-,-),(-,-),(-,-),(-,-),(-,-),(-,-),(-,-))
473	(((((cat_0:9,cheetah_0:9)_0:5,(tiger_0:7,lion_0:7)_0:7)_0:40,dog_1:54)_1:40,(human_1:87,mouse_1:87)_1:7)_1:31,opossum_1:125)_1	0.6025	((-,-),(-,-),(-,-),(-,-),(-,-),(-,-),(-,-))
474	(((((cat_1:9,cheetah_0:9)_1:5,(tiger_1:7,lion_0:7)_1:7)_1:40,dog_1:54)_1:40,(human_1:87,mouse_1:87)_1:7)_1:31,opossum_1:125)_1	0.194	((-,-),(-,-),(-,-),(-,-),(-,-),(-,-),(-,-))
475	(((((cat_1:9,cheetah_1:9)_1:5,(tiger_1:7,lion_1:7)_1:7)_1:40,dog_1:54)_1:40,(human_1:87,mouse_1:87)_1:7)_1:31,opossum_1:125)_1	0.665	((-,-),(-,-),(-,-),(-,-),(-,-),(-,-),(-,-))
476	(((((cat_1:9,cheetah_0:9)_1:5,(tiger_1:7,lion_0:7)_1:7)_1:40,dog_1:54)_1:40,(human_1:87,mouse_2:87)_1:7)_1:31,opossum_1:125)_1	0.385	((-,-),(-,-),(-,-),(-,-),(-,-),(-,-),(-,-))
477	(((((cat_1:9,cheetah_1:9)_1:5,(tiger_1:7,lion_1:7)_1:7)_1:40,dog_1:54)_1:40,(human_1:87,mouse_1:87)_1:7)_1:31,opossum_1:125)_1	0.665	((-,-),(-,-),(-,-),(-,-),(-,-),(-,-),(-,-))
478	(((((cat_1:9,cheetah_1:9)_1:5,(tiger_1:7,lion_1:7)_1:7)_1:40,dog_1:54)_1:40,(human_1:87,mouse_1:87)_1:7)_1:31,opossum_1:125)_1	0.665	((-,-),(-,-),(-,-),(-,-),(-,-),(-,-),(-,-))
479	(((((cat_2:9,cheetah_2:9)_2:5,(tiger_2:7,lion_2:7)_2:7)_2:40,dog_2:54)_2:40,(human_2:87,mouse_2:87)_2:7)_2:31,opossum_1:125)_2	0.803	((-,-),(-,-),(-,-),(-,-),(-,-),(-,-),(-,-))
480	(((((cat_2:9,cheetah_2:9)_2:5,(tiger_2:7,lion_2:7)_2:7)_2:40,dog_1:54)_1:40,(human_1:87,mouse_1:87)_1:7)_1:31,opossum_1:125)_1	0.8535	((-,-),(-,-),(-,-),(-,-),(-,-),(-,-),(-,-))
481	(((((cat_1:9,cheetah_0:9)_1:5,(tiger_1:7,lion_0:7)_1:7)_1:40,dog_1:54)_1:40,(human_1:87,mouse_1:87)_1:7)_1:31,opossum_1:125)_1	0.194	((-,-),(-,-),(-,-),(-,-),(-,-),(-,-),(-,-))
482	(((((cat_1:9,cheetah_0:9)_1:5,(tiger_1:7,lion_0:7)_1:7)_1:40,dog_1:54)_1:40,(human_1:87,mouse_1:87)_1:7)_1:31,opossum_1:125)_1	0.194	((-,-),(-,-),(-,-),(-,-),(-,-),(-,-),(-,-))
483	(((((cat_1:9,cheetah_1:9)_1:5,(tiger_1:7,lion_1:7)_1:7)_1:40,dog_1:54)_1:40,(human_1:87,mouse_1:87)_1:7)_1:31,opossum_1:125)_1	0.665	((-,-),(-,-),(-,-),(-,-),(-,-),(-,-),(-,-))
484	(((((cat_1:9,cheetah_0:9)_1:5,(tiger_0:7,lion_0:7)_0:7)_1:40,dog_1:54)_1:40,(human_1:87,mouse_1:87)_1:7)_1:31,opossum_1:125)_1	0.209	((-,-),(-,-),(-,-),(-,-),(-,-),(-,-),(-,-))
485	(((((cat_1:9,cheetah_1:9)_1:5,(tiger_1:7,lion_1:7)_1:7)_1:40,dog_1:54)_1:40,(human_1:87,mouse_1:87)_1:7)_1:31,opossum_1:125)_1	0.665	((-,-),(-,-),(-,-),(-,-),(-,-),(-,-),(-,-))
486	(((((cat_2:9,cheetah_2:9)_2:5,(tiger_2:7,lion_2:7)_2:7)_2:40,dog_2:54)_2:40,(human_2:87,mouse_2:87)_2:7)_2:31,opossum_1:125)_2	0.803	((-,-),(-,-),(-,-),(-,-),(-,-),(-,-),(-,-))
487	(((((cat_2:9,cheetah_2:9)_2:5,(tiger_2:7,lion_2:7)_2:7)_2:40,dog_2:54)_2:40,(human_2:87,mouse_2:87)_2:7)_2:31,opossum_1:125)_2	0.803	((-,-),(-,-),(-,-),(-,-),(-,-),(-,-),(-,-))
488	(((((cat_1:9,cheetah_0:9)_1:5,(tiger_0:7,lion_0:7)_0:7)_1:40,dog_1:54)_1:40,(human_1:87,mouse_1:87)_1:7)_1:31,opossum_1:125)_1	0.209	((-,-),(-,-),(-,-),(-,-),(-,-),(-,-),(-,-))
489	(((((cat_1:9,cheetah_1:9)_1:5,(tiger_1:7,lion_0:7)_1:7)_1:40,dog_2:54)_1:40,(human_2:87,mouse_1:87)_1:7)_1:31,opossum_1:125)_1	0.585	((-,-),(-,-),(-,-),(-,-),(-,-),(-,-),(-,-))
490	(((((cat_1:9,cheetah_0:9)_1:5,(tiger_1:7,lion_1:7)_1:7)_1:40,dog_1:54)_1:40,(human_1:87,mouse_1:87)_1:7)_1:31,opossum_1:125)_1	0.403	((-,-),(-,-),(-,-),(-,-),(-,-),(-,-),(-,-))
491	(((((cat_1:9,cheetah_1:9)_1:5,(tiger_1:7,lion_1:7)_1:7)_1:40,dog_1:54)_1:40,(human_1:87,mouse_1:87)_1:7)_1:31,opossum_1:125)_1	0.665	((-,-),(-,-),(-,-),(-,-),(-,-),(-,-),(-,-))
492	(((((cat_1:9,cheetah_1:9)_1:5,(tiger_1:7,lion_1:7)_1:7)_1:40,dog_0:54)_1:40,(human_1:87,mouse_1:87)_1:7)_1:31,opossum_1:125)_1	0.58	((-,-),(-,-),(-,-),(-,-),(-,-),(-,-),(-,-))
493	(((((cat_2:9,cheetah_1:9)_2:5,(tiger_1:7,lion_2:7)_2:7)_2:40,dog_2:54)_2:40,(human_2:87,mouse_2:87)_2:7)_2:31,opossum_1:125)_2	0.422	((-,-),(-,-),(-,-),(-,-),(-,-),(-,-),(-,-))
494	(((((cat_1:9,cheetah_1:9)_1:5,(tiger_2:7,lion_2:7)_2:7)_1:40,dog_2:54)_1:40,(human_1:87,mouse_1:87)_1:7)_1:31,opossum_1:125)_1	0.694	((-,-),(-,-),(-,-),(-,-),(-,-),(-,-),(-,-))
495	(((((cat_1:9,cheetah_1:9)_1:5,(tiger_1:7,lion_1:7)_1:7)_1:40,dog_1:54)_1:40,(human_1:87,mouse_1:87)_1:7)_1:31,opossum_1:125)_1	0.665	((-,-),(-,-),(-,-),(-,-),(-,-),(-,-),(-,-))
496	(((((cat_1:9,cheetah_1:9)_1:5,(tiger_1:7,lion_1:7)_1:7)_1:40,dog_1:54)_1:40,(human_1:87,mouse_1:87)_1:7)_1:31,opossum_1:125)_1	0.665	((-,-),(-,-),(-,-),(-,-),(-,-),(-,-),(-,-))
497	(((((cat_1:9,cheetah_1:9)_1:5,(tiger_2:7,lion_2:7)_2:7)_2:40,dog_2:54)_2:40,(human_2:87,mouse_2:87)_2:7)_2:31,opossum_2:125)_2	0.636	((-,-),(-,-),(-,-),(-,-),(-,-),(-,-),(-,-))
498	(((((cat_1:9,cheetah_1:9)_1:5,(tiger_1:7,lion_1:7)_1:7)_1:40,dog_0:54)_1:40,(human_2:87,mouse_1:87)_1:7)_1:31,opossum_1:125)_1	0.857	((-,-),(-,-),(-,-),(-,-),(-,-),(-,-),(-,-))
499	(((((cat_1:9,cheetah_1:9)_1:5,(tiger_1:7,lion_1:7)_1:7)_1:40,dog_1:54)_1:40,(human_1:87,mouse_1:87)_1:7)_1:31,opossum_1:125)_1	0.665	((-,-),(-,-),(-,-),(-,-),(-,-),(-,-),(-,-))
500	(((((cat_1:9,cheetah_0:9)_1:5,(tiger_0:7,lion_0:7)_0:7)_1:40,dog_1:54)_1:40,(human_1:87,mouse_1:87)_1:7)_1:31,opossum_1:125)_1	0.209	((-,-),(-,-),(-,-),(-,-),(-,-),(-,-),(-,-))
501	(((((cat_1:9,cheetah_1:9)_1:5,(tiger_1:7,lion_1:7)_1:7)_1:40,dog_1:54)_1:40,(human_3:87,mouse_1:87)_1:7)_1:31,opossum_1:125)_1	0.975	((-,-),(-,-),(-,-),(-,-),(-,-),(-,-),(-,-))
502	(((((cat_0:9,cheetah_0:9)_0:5,(tiger_0:7,lion_0:7)_0:7)_0:40,dog_0:54)_0:40,(human_1:87,mouse_1:87)_1:7)_1:31,opossum_1:125)_1	0.7325	((-,-),(-,-),(-,-),(-,-),(-,-),(-,-),(-,-))
503	(((((cat_1:9,cheetah_1:9)_1:5,(tiger_1:7,lion_1:7)_1:7)_1:40,dog_1:54)_1:40,(human_1:87,mouse_1:87)_1:7)_1:31,opossum_1:125)_1	0.665	((-,-),(-,-),(-,-),(-,-),(-,-),(-,-),(-,-))
504	(((((cat_2:9,cheetah_1:9)_1:5,(tiger_1:7,lion_0:7)_1:7)_1:40,dog_2:54)_2:40,(human_2:87,mouse_2:87)_2:7)_2:31,opossum_1:125)_2	0.31	((-,-),(-,-),(-,-),(-,-),(-,-),(-,-),(-,-))
505	(((((cat_1:9,cheetah_1:9)_1:5,(tiger_0:7,lion_1:7)_1:7)_1:40,dog_0:54)_1:40,(human_1:87,mouse_1:87)_1:7)_1:31,opossum_1:125)_1	0.326	((-,-),(-,-),(-,-),(-,-),(-,-),(-,-),(-,-))
506	(((((cat_1:9,cheetah_1:9)_1:5,(tiger_1:7,lion_1:7)_1:7)_1:40,dog_1:54)_1:40,(human_1:87,mouse_1:87)_1:7)_1:31,opossum_1:125)_1	0.665	((-,-),(-,-),(-,-),(-,-),(-,-),(-,-),(-,-))
507	(((((cat_2:9,cheetah_2:9)_2:5,(tiger_2:7,lion_2:7)_2:7)_2:40,dog_2:54)_2:40,(human_2:87,mouse_2:87)_2:7)_2:31,opossum_1:125)_2	0.803	((-,-),(-,-),(-,-),(-,-),(-,-),(-,-),(-,-))
508	(((((cat_1:9,cheetah_1:9)_1:5,(tiger_1:7,lion_1:7)_1:7)_1:40,dog_1:54)_1:40,(human_1:87,mouse_1:87)_1:7)_1:31,opossum_1:125)_1	0.665	((-,-),(-,-),(-,-),(-,-),(-,-),(-,-),(-,-))
509	(((((cat_1:9,cheetah_1:9)_1:5,(tiger_1:7,lion_1:7)_1:7)_1:40,dog_1:54)_1:40,(human_1:87,mouse_1:87)_1:7)_1:31,opossum_1:125)_1	0.665	((-,-),(-,-),(-,-),(-,-),(-,-),(-,-),(-,-))
510	(((((cat_1:9,cheetah_1:9)_1:5,(tiger_1:7,lion_0:7)_1:7)_1:40,dog_1:54)_1:40,(human_1:87,mouse_1:87)_1:7)_1:31,opossum_1:125)_1	0.3835	((-,-),(-,-),(-,-),(-,-),(-,-),(-,-),(-,-))
511	(((((cat_0:9,cheetah_1:9)_1:5,(tiger_1:7,lion_1:7)_1:7)_1:40,dog_1:54)_1:40,(human_1:87,mouse_1:87)_1:7)_1:31,opossum_1:125)_1	0.403	((-,-),(-,-),(-,-),(-,-),(-,-),(-,-),(-,-))
512	(((((cat_0:9,cheetah_0:9)_0:5,(tiger_0:7,lion_0:7)_0:7)_0:40,dog_0:54)_0:40,(human_1:87,mouse_0:87)_1:7)_1:31,opossum_1:125)_1	0.7195	((-,-),(-,-),(-,-),(-,-),(-,-),(-,-),(-,-))
513	(((((cat_1:9,cheetah_0:9)_1:5,(tiger_0:7,lion_0:7)_0:7)_1:40,dog_1:54)_1:40,(human_1:87,mouse_1:87)_1:7)_1:31,opossum_1:125)_1	0.209	((-,-),(-,-),(-,-),(-,-),(-,-),(-,-),(-,-))
514	(((((cat_0:9,cheetah_1:9)_1:5,(tiger_1:7,lion_1:7)_1:7)_1:40,dog_1:54)_1:40,(human_1:87,mouse_1:87)_1:7)_1:31,opossum_1:125)_1	0.403	((-,-),(-,-),(-,-),(-,-),(-,-),(-,-),(-,-))
515	(((((cat_1:9,cheetah_0:9)_1:5,(tiger_1:7,lion_1:7)_1:7)_1:40,dog_1:54)_1:40,(human_1:87,mouse_1:87)_1:7)_1:31,opossum_1:125)_1	0.403	((-,-),(-,-),(-,-),(-,-),(-,-),(-,-),(-,-))
516	(((((cat_1:9,cheetah_1:9)_1:5,(tiger_1:7,lion_1:7)_1:7)_1:40,dog_1:54)_1:40,(human_1:87,mouse_1:87)_1:7)_1:31,opossum_1:125)_1	0.665	((-,-),(-,-),(-,-),(-,-),(-,-),(-,-),(-,-))
517	(((((cat_1:9,cheetah_1:9)_1:5,(tiger_1:7,lion_1:7)_1:7)_1:40,dog_1:54)_1:40,(human_1:87,mouse_1:87)_1:7)_1:31,opossum_1:125)_1	0.665	((-,-),(-,-),(-,-),(-,-),(-,-),(-,-),(-,-))
518	(((((cat_1:9,cheetah_1:9)_1:5,(tiger_1:7,lion_0:7)_1:7)_1:40,dog_0:54)_1:40,(human_0:87,mouse_0:87)_1:7)_1:31,opossum_1:125)_1	0.342	((-,-),(-,-),(-,-),(-,-),(-,-),(-,-),(-,-))
519	(((((cat_1:9,cheetah_1:9)_1:5,(tiger_1:7,lion_1:7)_1:7)_1:40,dog_1:54)_1:40,(human_1:87,mouse_1:87)_1:7)_1:31,opossum_1:125)_1	0.665	((-,-),(-,-),(-,-),(-,-),(-,-),(-,-),(-,-))
520	(((((cat_1:9,cheetah_1:9)_1:5,(tiger_1:7,lion_0:7)_1:7)_1:40,dog_1:54)_1:40,(human_1:87,mouse_1:87)_1:7)_1:31,opossum_1:125)_1	0.3835	((-,-),(-,-),(-,-),(-,-),(-,-),(-,-),(-,-))
521	(((((cat_1:9,cheetah_1:9)_1:5,(tiger_1:7,lion_1:7)_1:7)_1:40,dog_1:54)_1:40,(human_1:87,mouse_1:87)_1:7)_1:31,opossum_1:125)_1	0.665	((-,-),(-,-),(-,-),(-,-),(-,-),(-,-),(-,-))
522	(((((cat_1:9,cheetah_1:9)_1:5,(tiger_1:7,lion_1:7)_1:7)_1:40,dog_1:54)_1:40,(human_1:87,mouse_2:87)_1:7)_1:31,opossum_1:125)_1	0.9065	((-,-),(-,-),(-,-),(-,-),(-,-),(-,-),(-,-))
523	(((((cat_1:9,cheetah_1:9)_1:5,(tiger_1:7,lion_1:7)_1:7)_1:40,dog_1:54)_1:40,(human_1:87,mouse_1:87)_1:7)_1:31,opossum_1:125)_1	0.665	((-,-),(-,-),(-,-),(-,-),(-,-),(-,-),(-,-))
524	(((((cat_0:9,cheetah_0:9)_0:5,(tiger_0:7,lion_0:7)_0:7)_0:40,dog_0:54)_0:40,(human_1:87,mouse_1:87)_1:7)_1:31,opossum_1:125)_1	0.7325	((-,-),(-,-),(-,-),(-,-),(-,-),(-,-),(-,-))
525	(((((cat_0:9,cheetah_0:9)_0:5,(tiger_0:7,lion_0:7)_0:7)_0:40,dog_0:54)_0:40,(human_0:87,mouse_0:87)_0:7)_0:31,opossum_3:125)_1	1	((-,-),(-,-),(-,-),(-,-),(-,-),(-,-),(-,-))
526	(((((cat_1:9,cheetah_0:9)_1:5,(tiger_1:7,lion_1:7)_1:7)_1:40,dog_1:54)_1:40,(human_1:87,mouse_1:87)_1:7)_1:31,opossum_1:125)_1	0.403	((-,-),(-,-),(-,-),(-,-),(-,-),(-,-),(-,-))
527	(((((cat_1:9,cheetah_1:9)_1:5,(tiger_1:7,lion_1:7)_1:7)_1:40,dog_1:54)_1:40,(human_1:87,mouse_1:87)_1:7)_1:31,opossum_1:125)_1	0.665	((-,-),(-,-),(-,-),(-,-),(-,-),(-,-),(-,-))
528	(((((cat_1:9,cheetah_0:9)_1:5,(tiger_0:7,lion_0:7)_0:7)_1:40,dog_0:54)_1:40,(human_1:87,mouse_0:87)_1:7)_1:31,opossum_1:125)_1	0.164	((-,-),(-,-),(-,-),(-,-),(-,-),(-,-),(-,-))
529	(((((cat_0:9,cheetah_1:9)_1:5,(tiger_1:7,lion_0:7)_1:7)_1:40,dog_1:54)_1:40,(human_1:87,mouse_1:87)_1:7)_1:31,opossum_1:125)_1	0.194	((-,-),(-,-),(-,-),(-,-),(-,-),(-,-),(-,-))
530	(((((cat_1:9,cheetah_0:9)_1:5,(tiger_0:7,lion_0:7)_0:7)_1:40,dog_1:54)_1:40,(human_1:87,mouse_0:87)_1:7)_1:31,opossum_1:125)_1	0.207	((-,-),(-,-),(-,-),(-,-),(-,-),(-,-),(-,-))
531	(((((cat_1:9,cheetah_1:9)_1:5,(tiger_1:7,lion_1:7)_1:7)_1:40,dog_1:54)_1:40,(human_0:87,mouse_0:87)_1:7)_1:31,opossum_1:125)_1	0.6705	((-,-),(-,-),(-,-),(-,-),(-,-),(-,-),(-,-))
532	(((((cat_2:9,cheetah_2:9)_2:5,(tiger_2:7,lion_1:7)_2:7)_2:40,dog_2:54)_2:40,(human_2:87,mouse_2:87)_2:7)_2:31,opossum_1:125)_2	0.608	((-,-),(-,-),(-,-),(-,-),(-,-),(-,-),(-,-))
533	(((((cat_1:9,cheetah_1:9)_1:5,(tiger_1:7,lion_1:7)_1:7)_1:40,dog_1:54)_1:40,(human_1:87,mouse_1:87)_1:7)_1:31,opossum_1:125)_1	0.665	((-,-),(-,-),(-,-),(-,-),(-,-),(-,-),(-,-))
534	(((((cat_1:9,cheetah_0:9)_1:5,(tiger_1:7,lion_0:7)_1:7)_1:40,dog_1:54)_1:40,(human_1:87,mouse_1:87)_1:7)_1:31,opossum_1:125)_1	0.194	((-,-),(-,-),(-,-),(-,-),(-,-),(-,-),(-,-))
535	(((((cat_1:9,cheetah_0:9)_1:5,(tiger_0:7,lion_0:7)_0:7)_1:40,dog_0:54)_1:40,(human_0:87,mouse_1:87)_1:7)_1:31,opossum_1:125)_1	0.164	((-,-),(-,-),(-,-),(-,-),(-,-),(-,-),(-,-))
536	(((((cat_1:9,cheetah_0:9)_1:5,(tiger_0:7,lion_1:7)_1:7)_1:40,dog_1:54)_1:40,(human_1:87,mouse_1:87)_1:7)_1:31,opossum_1:125)_1	0.194	((-,-),(-,-),(-,-),(-,-),(-,-),(-,-),(-,-))
537	(((((cat_1:9,cheetah_1:9)_1:5,(tiger_1:7,lion_1:7)_1:7)_1:40,dog_1:54)_1:40,(human_1:87,mouse_0:87)_1:7)_1:31,opossum_1:125)_1	0.641	((-,-),(-,-),(-,-),(-,-),(-,-),(-,-),(-,-))
538	(((((cat_1:9,cheetah_1:9)_1:5,(tiger_1:7,lion_1:7)_1:7)_1:40,dog_1:54)_1:40,(human_1:87,mouse_1:87)_1:7)_1:31,opossum_1:125)_1	0.665	((-,-),(-,-),(-,-),(-,-),(-,-),(-,-),(-,-))
539	(((((cat_2:9,cheetah_2:9)_2:5,(tiger_2:7,lion_2:7)_2:7)_2:40,dog_2:54)_3:40,(human_4:87,mouse_16:87)_5:7)_5:31,opossum_2:125)_5	0.403	((-,-),(-,-),(-,-),(-,-),(-,-),(-,-),(-,-))
540	(((((cat_1:9,cheetah_0:9)_1:5,(tiger_0:7,lion_0:7)_0:7)_1:40,dog_0:54)_1:40,(human_1:87,mouse_1:87)_1:7)_1:31,opossum_1:125)_1	0.17	((-,-),(-,-),(-,-),(-,-),(-,-),(-,-),(-,-))
541	(((((cat_0:9,cheetah_0:9)_0:5,(tiger_0:7,lion_0:7)_0:7)_0:40,dog_1:54)_1:40,(human_2:87,mouse_2:87)_1:7)_1:31,opossum_1:125)_1	0.846	((-,-),(-,-),(-,-),(-,-),(-,-),(-,-),(-,-))
542	(((((cat_1:9,cheetah_1:9)_1:5,(tiger_1:7,lion_0:7)_1:7)_1:40,dog_1:54)_1:40,(human_1:87,mouse_1:87)_1:7)_1:31,opossum_1:125)_1	0.3835	((-,-),(-,-),(-,-),(-,-),(-,-),(-,-),(-,-))
543	(((((cat_1:9,cheetah_1:9)_1:5,(tiger_1:7,lion_1:7)_1:7)_1:40,dog_0:54)_1:40,(human_9:87,mouse_1:87)_2:7)_2:31,opossum_1:125)_2	0.577	((-,-),(-,-),(-,-),(-,-),(-,-),(-,-),(-,-))
544	(((((cat_0:9,cheetah_0:9)_0:5,(tiger_0:7,lion_0:7)_0:7)_0:40,dog_0:54)_0:40,(human_0:87,mouse_0:87)_0:7)_0:31,opossum_26:125)_4	0.103	((-,-),(-,-),(-,-),(-,-),(-,-),(-,-),(-,-))
545	(((((cat_0:9,cheetah_0:9)_0:5,(tiger_0:7,lion_0:7)_0:7)_0:40,dog_0:54)_0:40,(human_0:87,mouse_1:87)_1:7)_1:31,opossum_2:125)_1	0.95	((-,-),(-,-),(-,-),(-,-),(-,-),(-,-),(-,-))
546	(((((cat_0:9,cheetah_1:9)_1:5,(tiger_1:7,lion_1:7)_1:7)_1:40,dog_1:54)_1:40,(human_1:87,mouse_1:87)_1:7)_1:31,opossum_1:125)_1	0.403	((-,-),(-,-),(-,-),(-,-),(-,-),(-,-),(-,-))
547	(((((cat_1:9,cheetah_0:9)_1:5,(tiger_1:7,lion_0:7)_1:7)_1:40,dog_1:54)_1:40,(human_1:87,mouse_1:87)_1:7)_1:31,opossum_1:125)_1	0.194	((-,-),(-,-),(-,-),(-,-),(-,-),(-,-),(-,-))
548	(((((cat_1:9,cheetah_1:9)_1:5,(tiger_1:7,lion_1:7)_1:7)_1:40,dog_1:54)_1:40,(human_1:87,mouse_1:87)_1:7)_1:31,opossum_1:125)_1	0.665	((-,-),(-,-),(-,-),(-,-),(-,-),(-,-),(-,-))
549	(((((cat_2:9,cheetah_2:9)_2:5,(tiger_2:7,lion_2:7)_2:7)_2:40,dog_2:54)_2:40,(human_2:87,mouse_2:87)_2:7)_2:31,opossum_1:125)_2	0.803	((-,-),(-,-),(-,-),(-,-),(-,-),(-,-),(-,-))
550	(((((cat_1:9,cheetah_1:9)_1:5,(tiger_0:7,lion_1:7)_1:7)_1:40,dog_1:54)_1:40,(human_1:87,mouse_2:87)_1:7)_1:31,opossum_1:125)_1	0.673	((-,-),(-,-),(-,-),(-,-),(-,-),(-,-),(-,-))
551	(((((cat_1:9,cheetah_0:9)_1:5,(tiger_1:7,lion_0:7)_1:7)_1:40,dog_0:54)_1:40,(human_1:87,mouse_1:87)_1:7)_1:31,opossum_1:125)_1	0.154	((-,-),(-,-),(-,-),(-,-),(-,-),(-,-),(-,-))
552	(((((cat_1:9,cheetah_1:9)_1:5,(tiger_1:7,lion_1:7)_1:7)_1:40,dog_1:54)_1:40,(human_1:87,mouse_1:87)_1:7)_1:31,opossum_1:125)_1	0.665	((-,-),(-,-),(-,-),(-,-),(-,-),(-,-),(-,-))
553	(((((cat_1:9,cheetah_1:9)_1:5,(tiger_1:7,lion_1:7)_1:7)_1:40,dog_1:54)_1:40,(human_1:87,mouse_1:87)_1:7)_1:31,opossum_1:125)_1	0.665	((-,-),(-,-),(-,-),(-,-),(-,-),(-,-),(-,-))
554	(((((cat_1:9,cheetah_0:9)_1:5,(tiger_0:7,lion_0:7)_0:7)_1:40,dog_1:54)_1:40,(human_1:87,mouse_1:87)_1:7)_1:31,opossum_1:125)_1	0.209	((-,-),(-,-),(-,-),(-,-),(-,-),(-,-),(-,-))
555	(((((cat_1:9,cheetah_1:9)_1:5,(tiger_1:7,lion_1:7)_1:7)_1:40,dog_1:54)_1:40,(human_1:87,mouse_1:87)_1:7)_1:31,opossum_1:125)_1	0.665	((-,-),(-,-),(-,-),(-,-),(-,-),(-,-),(-,-))
556	(((((cat_1:9,cheetah_1:9)_1:5,(tiger_1:7,lion_1:7)_1:7)_1:40,dog_1:54)_1:40,(human_1:87,mouse_1:87)_1:7)_1:31,opossum_1:125)_1	0.665	((-,-),(-,-),(-,-),(-,-),(-,-),(-,-),(-,-))
557	(((((cat_2:9,cheetah_2:9)_2:5,(tiger_2:7,lion_2:7)_2:7)_2:40,dog_2:54)_2:40,(human_2:87,mouse_2:87)_2:7)_2:31,opossum_1:125)_2	0.803	((-,-),(-,-),(-,-),(-,-),(-,-),(-,-),(-,-))
558	(((((cat_1:9,cheetah_1:9)_1:5,(tiger_1:7,lion_1:7)_1:7)_1:40,dog_1:54)_1:40,(human_1:87,mouse_1:87)_1:7)_1:31,opossum_1:125)_1	0.665	((-,-),(-,-),(-,-),(-,-),(-,-),(-,-),(-,-))
559	(((((cat_3:9,cheetah_3:9)_3:5,(tiger_3:7,lion_3:7)_3:7)_3:40,dog_3:54)_3:40,(human_3:87,mouse_2:87)_3:7)_3:31,opossum_1:125)_3	0.944	((-,-),(-,-),(-,-),(-,-),(-,-),(-,-),(-,-))
560	(((((cat_1:9,cheetah_1:9)_1:5,(tiger_1:7,lion_1:7)_1:7)_1:40,dog_1:54)_1:40,(human_1:87,mouse_1:87)_1:7)_1:31,opossum_1:125)_1	0.665	((-,-),(-,-),(-,-),(-,-),(-,-),(-,-),(-,-))
561	(((((cat_1:9,cheetah_1:9)_1:5,(tiger_1:7,lion_1:7)_1:7)_1:40,dog_1:54)_1:40,(human_1:87,mouse_1:87)_1:7)_1:31,opossum_1:125)_1	0.665	((-,-),(-,-),(-,-),(-,-),(-,-),(-,-),(-,-))
562	(((((cat_2:9,cheetah_2:9)_2:5,(tiger_2:7,lion_2:7)_2:7)_2:40,dog_1:54)_2:40,(human_2:87,mouse_2:87)_2:7)_2:31,opossum_1:125)_2	0.799	((-,-),(-,-),(-,-),(-,-),(-,-),(-,-),(-,-))
563	(((((cat_1:9,cheetah_0:9)_1:5,(tiger_1:7,lion_0:7)_1:7)_1:40,dog_1:54)_1:40,(human_1:87,mouse_1:87)_1:7)_1:31,opossum_1:125)_1	0.194	((-,-),(-,-),(-,-),(-,-),(-,-),(-,-),(-,-))
564	(((((cat_1:9,cheetah_1:9)_1:5,(tiger_1:7,lion_1:7)_1:7)_1:40,dog_1:54)_1:40,(human_1:87,mouse_1:87)_1:7)_1:31,opossum_1:125)_1	0.665	((-,-),(-,-),(-,-),(-,-),(-,-),(-,-),(-,-))
565	(((((cat_1:9,cheetah_1:9)_1:5,(tiger_1:7,lion_0:7)_1:7)_1:40,dog_1:54)_1:40,(human_1:87,mouse_1:87)_1:7)_1:31,opossum_1:125)_1	0.3835	((-,-),(-,-),(-,-),(-,-),(-,-),(-,-),(-,-))
566	(((((cat_1:9,cheetah_1:9)_1:5,(tiger_1:7,lion_2:7)_1:7)_1:40,dog_1:54)_1:40,(human_1:87,mouse_1:87)_1:7)_1:31,opossum_1:125)_1	0.717	((-,-),(-,-),(-,-),(-,-),(-,-),(-,-),(-,-))
567	(((((cat_1:9,cheetah_1:9)_1:5,(tiger_1:7,lion_1:7)_1:7)_1:40,dog_1:54)_1:40,(human_1:87,mouse_1:87)_1:7)_1:31,opossum_1:125)_1	0.665	((-,-),(-,-),(-,-),(-,-),(-,-),(-,-),(-,-))
568	(((((cat_2:9,cheetah_1:9)_1:5,(tiger_1:7,lion_1:7)_1:7)_1:40,dog_1:54)_1:40,(human_1:87,mouse_2:87)_1:7)_1:31,opossum_1:125)_1	0.69	((-,-),(-,-),(-,-),(-,-),(-,-),(-,-),(-,-))
569	(((((cat_1:9,cheetah_1:9)_1:5,(tiger_1:7,lion_1:7)_1:7)_1:40,dog_1:54)_1:40,(human_1:87,mouse_1:87)_1:7)_1:31,opossum_1:125)_1	0.665	((-,-),(-,-),(-,-),(-,-),(-,-),(-,-),(-,-))
570	(((((cat_1:9,cheetah_1:9)_1:5,(tiger_1:7,lion_1:7)_1:7)_1:40,dog_1:54)_1:40,(human_1:87,mouse_1:87)_1:7)_1:31,opossum_1:125)_1	0.665	((-,-),(-,-),(-,-),(-,-),(-,-),(-,-),(-,-))
571	(((((cat_2:9,cheetah_2:9)_2:5,(tiger_0:7,lion_1:7)_1:7)_2:40,dog_1:54)_2:40,(human_3:87,mouse_2:87)_2:7)_2:31,opossum_1:125)_2	0.474	((-,-),(-,-),(-,-),(-,-),(-,-),(-,-),(-,-))
572	(((((cat_0:9,cheetah_0:9)_0:5,(tiger_0:7,lion_0:7)_0:7)_0:40,dog_1:54)_1:40,(human_1:87,mouse_1:87)_1:7)_1:31,opossum_1:125)_1	0.6025	((-,-),(-,-),(-,-),(-,-),(-,-),(-,-),(-,-))
573	(((((cat_1:9,cheetah_1:9)_1:5,(tiger_2:7,lion_1:7)_1:7)_1:40,dog_1:54)_1:40,(human_1:87,mouse_1:87)_1:7)_1:31,opossum_1:125)_1	0.717	((-,-),(-,-),(-,-),(-,-),(-,-),(-,-),(-,-))
574	(((((cat_1:9,cheetah_1:9)_1:5,(tiger_0:7,lion_1:7)_1:7)_1:40,dog_0:54)_1:40,(human_1:87,mouse_1:87)_1:7)_1:31,opossum_1:125)_1	0.326	((-,-),(-,-),(-,-),(-,-),(-,-),(-,-),(-,-))
575	(((((cat_0:9,cheetah_0:9)_0:5,(tiger_2:7,lion_0:7)_1:7)_1:40,dog_0:54)_1:40,(human_0:87,mouse_0:87)_1:7)_1:31,opossum_0:125)_1	0.098	((-,-),(-,-),(-,-),(-,-),(-,-),(-,-),(-,-))
576	(((((cat_1:9,cheetah_1:9)_1:5,(tiger_1:7,lion_1:7)_1:7)_1:40,dog_1:54)_1:40,(human_1:87,mouse_1:87)_1:7)_1:31,opossum_1:125)_1	0.665	((-,-),(-,-),(-,-),(-,-),(-,-),(-,-),(-,-))
577	(((((cat_1:9,cheetah_1:9)_1:5,(tiger_1:7,lion_1:7)_1:7)_1:40,dog_0:54)_1:40,(human_1:87,mouse_1:87)_1:7)_1:31,opossum_1:125)_1	0.58	((-,-),(-,-),(-,-),(-,-),(-,-),(-,-),(-,-))
578	(((((cat_1:9,cheetah_1:9)_1:5,(tiger_1:7,lion_1:7)_1:7)_1:40,dog_1:54)_1:40,(human_1:87,mouse_1:87)_1:7)_1:31,opossum_1:125)_1	0.665	((-,-),(-,-),(-,-),(-,-),(-,-),(-,-),(-,-))
579	(((((cat_1:9,cheetah_1:9)_1:5,(tiger_1:7,lion_1:7)_1:7)_1:40,dog_1:54)_1:40,(human_1:87,mouse_1:87)_1:7)_1:31,opossum_1:125)_1	0.665	((-,-),(-,-),(-,-),(-,-),(-,-),(-,-),(-,-))
580	(((((cat_1:9,cheetah_1:9)_1:5,(tiger_1:7,lion_1:7)_1:7)_1:40,dog_1:54)_1:40,(human_1:87,mouse_1:87)_1:7)_1:31,opossum_1:125)_1	0.665	((-,-),(-,-),(-,-),(-,-),(-,-),(-,-),(-,-))
581	(((((cat_1:9,cheetah_1:9)_1:5,(tiger_1:7,lion_1:7)_1:7)_1:40,dog_2:54)_2:40,(human_3:87,mouse_2:87)_2:7)_2:31,opossum_1:125)_2	0.97	((-,-),(-,-),(-,-),(-,-),(-,-),(-,-),(-,-))
582	(((((cat_2:9,cheetah_1:9)_1:5,(tiger_1:7,lion_1:7)_1:7)_1:40,dog_2:54)_2:40,(human_2:87,mouse_2:87)_2:7)_2:31,opossum_1:125)_2	0.603	((-,-),(-,-),(-,-),(-,-),(-,-),(-,-),(-,-))
583	(((((cat_1:9,cheetah_0:9)_1:5,(tiger_1:7,lion_1:7)_1:7)_1:40,dog_1:54)_1:40,(human_1:87,mouse_1:87)_1:7)_1:31,opossum_1:125)_1	0.403	((-,-),(-,-),(-,-),(-,-),(-,-),(-,-),(-,-))
584	(((((cat_1:9,cheetah_1:9)_1:5,(tiger_1:7,lion_1:7)_1:7)_1:40,dog_1:54)_1:40,(human_1:87,mouse_1:87)_1:7)_1:31,opossum_1:125)_1	0.665	((-,-),(-,-),(-,-),(-,-),(-,-),(-,-),(-,-))
585	(((((cat_1:9,cheetah_0:9)_1:5,(tiger_1:7,lion_0:7)_1:7)_1:40,dog_1:54)_1:40,(human_1:87,mouse_0:87)_1:7)_1:31,opossum_1:125)_1	0.193	((-,-),(-,-),(-,-),(-,-),(-,-),(-,-),(-,-))
586	(((((cat_2:9,cheetah_0:9)_1:5,(tiger_1:7,lion_0:7)_1:7)_1:40,dog_2:54)_2:40,(human_2:87,mouse_2:87)_2:7)_2:31,opossum_1:125)_2	0.108	((-,-),(-,-),(-,-),(-,-),(-,-),(-,-),(-,-))
587	(((((cat_1:9,cheetah_0:9)_1:5,(tiger_1:7,lion_1:7)_1:7)_1:40,dog_1:54)_1:40,(human_1:87,mouse_1:87)_1:7)_1:31,opossum_1:125)_1	0.403	((-,-),(-,-),(-,-),(-,-),(-,-),(-,-),(-,-))
588	(((((cat_1:9,cheetah_1:9)_1:5,(tiger_1:7,lion_1:7)_1:7)_1:40,dog_1:54)_1:40,(human_1:87,mouse_1:87)_1:7)_1:31,opossum_1:125)_1	0.665	((-,-),(-,-),(-,-),(-,-),(-,-),(-,-),(-,-))
589	(((((cat_1:9,cheetah_1:9)_1:5,(tiger_1:7,lion_1:7)_1:7)_1:40,dog_1:54)_1:40,(human_1:87,mouse_1:87)_1:7)_1:31,opossum_1:125)_1	0.665	((-,-),(-,-),(-,-),(-,-),(-,-),(-,-),(-,-))
590	(((((cat_1:9,cheetah_1:9)_1:5,(tiger_1:7,lion_1:7)_1:7)_1:40,dog_1:54)_1:40,(human_1:87,mouse_1:87)_1:7)_1:31,opossum_1:125)_1	0.665	((-,-),(-,-),(-,-),(-,-),(-,-),(-,-),(-,-))
591	(((((cat_1:9,cheetah_1:9)_1:5,(tiger_1:7,lion_1:7)_1:7)_1:40,dog_1:54)_1:40,(human_1:87,mouse_1:87)_1:7)_1:31,opossum_1:125)_1	0.665	((-,-),(-,-),(-,-),(-,-),(-,-),(-,-),(-,-))
592	(((((cat_1:9,cheetah_1:9)_1:5,(tiger_1:7,lion_1:7)_1:7)_1:40,dog_1:54)_1:40,(human_1:87,mouse_1:87)_1:7)_1:31,opossum_1:125)_1	0.665	((-,-),(-,-),(-,-),(-,-),(-,-),(-,-),(-,-))
593	(((((cat_1:9,cheetah_1:9)_1:5,(tiger_1:7,lion_1:7)_1:7)_1:40,dog_1:54)_1:40,(human_1:87,mouse_1:87)_1:7)_1:31,opossum_1:125)_1	0.665	((-,-),(-,-),(-,-),(-,-),(-,-),(-,-),(-,-))
594	(((((cat_0:9,cheetah_0:9)_0:5,(tiger_0:7,lion_0:7)_0:7)_0:40,dog_0:54)_0:40,(human_2:87,mouse_0:87)_1:7)_1:31,opossum_1:125)_1	0.913	((-,-),(-,-),(-,-),(-,-),(-,-),(-,-),(-,-))
595	(((((cat_1:9,cheetah_1:9)_1:5,(tiger_0:7,lion_1:7)_1:7)_1:40,dog_1:54)_1:40,(human_1:87,mouse_1:87)_1:7)_1:31,opossum_1:125)_1	0.3835	((-,-),(-,-),(-,-),(-,-),(-,-),(-,-),(-,-))
596	(((((cat_0:9,cheetah_0:9)_0:5,(tiger_0:7,lion_0:7)_0:7)_0:40,dog_0:54)_0:40,(human_0:87,mouse_1:87)_1:7)_1:31,opossum_1:125)_1	0.7195	((-,-),(-,-),(-,-),(-,-),(-,-),(-,-),(-,-))
597	(((((cat_1:9,cheetah_1:9)_1:5,(tiger_1:7,lion_1:7)_1:7)_1:40,dog_1:54)_1:40,(human_1:87,mouse_1:87)_1:7)_1:31,opossum_1:125)_1	0.665	((-,-),(-,-),(-,-),(-,-),(-,-),(-,-),(-,-))
598	(((((cat_0:9,cheetah_1:9)_1:5,(tiger_1:7,lion_1:7)_1:7)_1:40,dog_0:54)_1:40,(human_1:87,mouse_1:87)_1:7)_1:31,opossum_1:125)_1	0.35	((-,-),(-,-),(-,-),(-,-),(-,-),(-,-),(-,-))
599	(((((cat_1:9,cheetah_1:9)_1:5,(tiger_1:7,lion_1:7)_1:7)_1:40,dog_1:54)_1:40,(human_1:87,mouse_1:87)_1:7)_1:31,opossum_1:125)_1	0.665	((-,-),(-,-),(-,-),(-,-),(-,-),(-,-),(-,-))
600	(((((cat_1:9,cheetah_1:9)_1:5,(tiger_1:7,lion_1:7)_1:7)_1:40,dog_1:54)_1:40,(human_1:87,mouse_1:87)_1:7)_1:31,opossum_0:125)_1	0.7015	((-,-),(-,-),(-,-),(-,-),(-,-),(-,-),(-,-))
601	(((((cat_1:9,cheetah_1:9)_1:5,(tiger_1:7,lion_1:7)_1:7)_1:40,dog_1:54)_1:40,(human_1:87,mouse_1:87)_1:7)_1:31,opossum_1:125)_1	0.665	((-,-),(-,-),(-,-),(-,-),(-,-),(-,-),(-,-))
602	(((((cat_0:9,cheetah_0:9)_0:5,(tiger_0:7,lion_0:7)_0:7)_0:40,dog_0:54)_0:40,(human_1:87,mouse_1:87)_1:7)_1:31,opossum_1:125)_1	0.7325	((-,-),(-,-),(-,-),(-,-),(-,-),(-,-),(-,-))
603	(((((cat_1:9,cheetah_1:9)_1:5,(tiger_0:7,lion_1:7)_1:7)_1:40,dog_1:54)_1:40,(human_1:87,mouse_1:87)_1:7)_1:31,opossum_1:125)_1	0.3835	((-,-),(-,-),(-,-),(-,-),(-,-),(-,-),(-,-))
604	(((((cat_0:9,cheetah_0:9)_0:5,(tiger_0:7,lion_0:7)_0:7)_0:40,dog_0:54)_0:40,(human_1:87,mouse_0:87)_1:7)_1:31,opossum_1:125)_1	0.7195	((-,-),(-,-),(-,-),(-,-),(-,-),(-,-),(-,-))
605	(((((cat_1:9,cheetah_1:9)_1:5,(tiger_1:7,lion_0:7)_1:7)_1:40,dog_0:54)_1:40,(human_0:87,mouse_0:87)_1:7)_1:31,opossum_0:125)_1	0.382	((-,-),(-,-),(-,-),(-,-),(-,-),(-,-),(-,-))
606	(((((cat_1:9,cheetah_1:9)_1:5,(tiger_1:7,lion_1:7)_1:7)_1:40,dog_1:54)_1:40,(human_2:87,mouse_1:87)_1:7)_1:31,opossum_1:125)_1	0.9065	((-,-),(-,-),(-,-),(-,-),(-,-),(-,-),(-,-))
607	(((((cat_1:9,cheetah_1:9)_1:5,(tiger_1:7,lion_1:7)_1:7)_1:40,dog_1:54)_1:40,(human_1:87,mouse_1:87)_1:7)_1:31,opossum_1:125)_1	0.665	((-,-),(-,-),(-,-),(-,-),(-,-),(-,-),(-,-))
608	(((((cat_1:9,cheetah_1:9)_1:5,(tiger_0:7,lion_1:7)_1:7)_1:40,dog_1:54)_1:40,(human_1:87,mouse_1:87)_1:7)_1:31,opossum_1:125)_1	0.3835	((-,-),(-,-),(-,-),(-,-),(-,-),(-,-),(-,-))
609	(((((cat_1:9,cheetah_1:9)_1:5,(tiger_1:7,lion_1:7)_1:7)_1:40,dog_1:54)_1:40,(human_1:87,mouse_1:87)_1:7)_1:31,opossum_1:125)_1	0.665	((-,-),(-,-),(-,-),(-,-),(-,-),(-,-),(-,-))
610	(((((cat_1:9,cheetah_1:9)_1:5,(tiger_1:7,lion_1:7)_1:7)_1:40,dog_1:54)_1:40,(human_1:87,mouse_1:87)_1:7)_1:31,opossum_1:125)_1	0.665	((-,-),(-,-),(-,-),(-,-),(-,-),(-,-),(-,-))
611	(((((cat_1:9,cheetah_1:9)_1:5,(tiger_1:7,lion_1:7)_1:7)_1:40,dog_1:54)_1:40,(human_1:87,mouse_1:87)_1:7)_1:31,opossum_1:125)_1	0.665	((-,-),(-,-),(-,-),(-,-),(-,-),(-,-),(-,-))
612	(((((cat_1:9,cheetah_1:9)_1:5,(tiger_1:7,lion_1:7)_1:7)_1:40,dog_1:54)_1:40,(human_1:87,mouse_1:87)_1:7)_1:31,opossum_1:125)_1	0.665	((-,-),(-,-),(-,-),(-,-),(-,-),(-,-),(-,-))
613	(((((cat_1:9,cheetah_1:9)_1:5,(tiger_1:7,lion_1:7)_1:7)_1:40,dog_1:54)_1:40,(human_1:87,mouse_1:87)_1:7)_1:31,opossum_1:125)_1	0.665	((-,-),(-,-),(-,-),(-,-),(-,-),(-,-),(-,-))
614	(((((cat_1:9,cheetah_1:9)_1:5,(tiger_0:7,lion_1:7)_1:7)_1:40,dog_1:54)_1:40,(human_0:87,mouse_1:87)_1:7)_1:31,opossum_1:125)_1	0.379	((-,-),(-,-),(-,-),(-,-),(-,-),(-,-),(-,-))
615	(((((cat_1:9,cheetah_1:9)_1:5,(tiger_1:7,lion_1:7)_1:7)_1:40,dog_1:54)_1:40,(human_1:87,mouse_1:87)_1:7)_1:31,opossum_1:125)_1	0.665	((-,-),(-,-),(-,-),(-,-),(-,-),(-,-),(-,-))
616	(((((cat_0:9,cheetah_1:9)_1:5,(tiger_0:7,lion_1:7)_1:7)_1:40,dog_1:54)_1:40,(human_0:87,mouse_0:87)_1:7)_1:31,opossum_1:125)_1	0.207	((-,-),(-,-),(-,-),(-,-),(-,-),(-,-),(-,-))
617	(((((cat_0:9,cheetah_1:9)_1:5,(tiger_1:7,lion_0:7)_1:7)_1:40,dog_0:54)_1:40,(human_0:87,mouse_0:87)_1:7)_1:31,opossum_0:125)_1	0.194	((-,-),(-,-),(-,-),(-,-),(-,-),(-,-),(-,-))
618	(((((cat_1:9,cheetah_1:9)_1:5,(tiger_1:7,lion_1:7)_1:7)_1:40,dog_1:54)_1:40,(human_1:87,mouse_1:87)_1:7)_1:31,opossum_1:125)_1	0.665	((-,-),(-,-),(-,-),(-,-),(-,-),(-,-),(-,-))
619	(((((cat_1:9,cheetah_1:9)_1:5,(tiger_1:7,lion_0:7)_1:7)_1:40,dog_1:54)_1:40,(human_1:87,mouse_1:87)_1:7)_1:31,opossum_1:125)_1	0.3835	((-,-),(-,-),(-,-),(-,-),(-,-),(-,-),(-,-))
620	(((((cat_1:9,cheetah_1:9)_1:5,(tiger_1:7,lion_1:7)_1:7)_1:40,dog_1:54)_1:40,(human_1:87,mouse_1:87)_1:7)_1:31,opossum_1:125)_1	0.665	((-,-),(-,-),(-,-),(-,-),(-,-),(-,-),(-,-))
621	(((((cat_1:9,cheetah_1:9)_1:5,(tiger_1:7,lion_1:7)_1:7)_1:40,dog_1:54)_1:40,(human_1:87,mouse_1:87)_1:7)_1:31,opossum_1:125)_1	0.665	((-,-),(-,-),(-,-),(-,-),(-,-),(-,-),(-,-))
622	(((((cat_1:9,cheetah_0:9)_1:5,(tiger_0:7,lion_0:7)_0:7)_1:40,dog_1:54)_1:40,(human_1:87,mouse_1:87)_1:7)_1:31,opossum_1:125)_1	0.209	((-,-),(-,-),(-,-),(-,-),(-,-),(-,-),(-,-))
623	(((((cat_1:9,cheetah_1:9)_1:5,(tiger_1:7,lion_1:7)_1:7)_1:40,dog_1:54)_1:40,(human_1:87,mouse_1:87)_1:7)_1:31,opossum_1:125)_1	0.665	((-,-),(-,-),(-,-),(-,-),(-,-),(-,-),(-,-))
624	(((((cat_0:9,cheetah_0:9)_0:5,(tiger_0:7,lion_0:7)_0:7)_0:40,dog_1:54)_1:40,(human_1:87,mouse_1:87)_1:7)_1:31,opossum_1:125)_1	0.6025	((-,-),(-,-),(-,-),(-,-),(-,-),(-,-),(-,-))
625	(((((cat_2:9,cheetah_2:9)_2:5,(tiger_2:7,lion_1:7)_2:7)_2:40,dog_2:54)_2:40,(human_2:87,mouse_2:87)_2:7)_2:31,opossum_1:125)_2	0.608	((-,-),(-,-),(-,-),(-,-),(-,-),(-,-),(-,-))
626	(((((cat_1:9,cheetah_1:9)_1:5,(tiger_1:7,lion_0:7)_1:7)_1:40,dog_0:54)_1:40,(human_1:87,mouse_1:87)_1:7)_1:31,opossum_1:125)_1	0.326	((-,-),(-,-),(-,-),(-,-),(-,-),(-,-),(-,-))
627	(((((cat_1:9,cheetah_1:9)_1:5,(tiger_1:7,lion_1:7)_1:7)_1:40,dog_1:54)_1:40,(human_1:87,mouse_1:87)_1:7)_1:31,opossum_1:125)_1	0.665	((-,-),(-,-),(-,-),(-,-),(-,-),(-,-),(-,-))
628	(((((cat_1:9,cheetah_1:9)_1:5,(tiger_1:7,lion_1:7)_1:7)_1:40,dog_1:54)_1:40,(human_1:87,mouse_1:87)_1:7)_1:31,opossum_1:125)_1	0.665	((-,-),(-,-),(-,-),(-,-),(-,-),(-,-),(-,-))
629	(((((cat_1:9,cheetah_1:9)_1:5,(tiger_1:7,lion_1:7)_1:7)_1:40,dog_1:54)_1:40,(human_1:87,mouse_1:87)_1:7)_1:31,opossum_1:125)_1	0.665	((-,-),(-,-),(-,-),(-,-),(-,-),(-,-),(-,-))
630	(((((cat_1:9,cheetah_1:9)_1:5,(tiger_1:7,lion_1:7)_1:7)_1:40,dog_1:54)_1:40,(human_1:87,mouse_1:87)_1:7)_1:31,opossum_1:125)_1	0.665	((-,-),(-,-),(-,-),(-,-),(-,-),(-,-),(-,-))
631	(((((cat_1:9,cheetah_1:9)_1:5,(tiger_1:7,lion_1:7)_1:7)_1:40,dog_1:54)_1:40,(human_1:87,mouse_1:87)_1:7)_1:31,opossum_1:125)_1	0.665	((-,-),(-,-),(-,-),(-,-),(-,-),(-,-),(-,-))
632	(((((cat_1:9,cheetah_0:9)_1:5,(tiger_1:7,lion_0:7)_1:7)_1:40,dog_1:54)_1:40,(human_1:87,mouse_1:87)_1:7)_1:31,opossum_1:125)_1	0.194	((-,-),(-,-),(-,-),(-,-),(-,-),(-,-),(-,-))
633	(((((cat_1:9,cheetah_1:9)_1:5,(tiger_1:7,lion_1:7)_1:7)_1:40,dog_1:54)_1:40,(human_1:87,mouse_1:87)_1:7)_1:31,opossum_1:125)_1	0.665	((-,-),(-,-),(-,-),(-,-),(-,-),(-,-),(-,-))
634	(((((cat_1:9,cheetah_0:9)_1:5,(tiger_0:7,lion_0:7)_0:7)_1:40,dog_1:54)_1:40,(human_1:87,mouse_1:87)_1:7)_1:31,opossum_1:125)_1	0.209	((-,-),(-,-),(-,-),(-,-),(-,-),(-,-),(-,-))
635	(((((cat_1:9,cheetah_0:9)_1:5,(tiger_1:7,lion_0:7)_1:7)_1:40,dog_0:54)_1:40,(human_1:87,mouse_1:87)_1:7)_1:31,opossum_1:125)_1	0.154	((-,-),(-,-),(-,-),(-,-),(-,-),(-,-),(-,-))
636	(((((cat_0:9,cheetah_0:9)_0:5,(tiger_0:7,lion_0:7)_0:7)_0:40,dog_0:54)_0:40,(human_0:87,mouse_1:87)_1:7)_1:31,opossum_1:125)_1	0.7195	((-,-),(-,-),(-,-),(-,-),(-,-),(-,-),(-,-))
637	(((((cat_10:9,cheetah_7:9)_8:5,(tiger_6:7,lion_9:7)_8:7)_8:40,dog_8:54)_7:40,(human_5:87,mouse_10:87)_6:7)_6:31,opossum_1:125)_5	0.043	((0.092726,0.425828),(0.690827,0.734539),(0.027858,0.175885),(0.510612,0.573346),(0.474879,0.697056),(0.921776,0.102444),(0.371923,0.237417))
638	(((((cat_1:9,cheetah_1:9)_1:5,(tiger_1:7,lion_1:7)_1:7)_1:40,dog_1:54)_1:40,(human_1:87,mouse_1:87)_1:7)_1:31,opossum_1:125)_1	0.665	((-,-),(-,-),(-,-),(-,-),(-,-),(-,-),(-,-))
639	(((((cat_1:9,cheetah_1:9)_1:5,(tiger_1:7,lion_1:7)_1:7)_1:40,dog_1:54)_1:40,(human_1:87,mouse_1:87)_1:7)_1:31,opossum_1:125)_1	0.665	((-,-),(-,-),(-,-),(-,-),(-,-),(-,-),(-,-))
640	(((((cat_3:9,cheetah_1:9)_2:5,(tiger_1:7,lion_2:7)_2:7)_2:40,dog_2:54)_2:40,(human_2:87,mouse_4:87)_2:7)_2:31,opossum_0:125)_2	0.208	((-,-),(-,-),(-,-),(-,-),(-,-),(-,-),(-,-))
641	(((((cat_1:9,cheetah_1:9)_1:5,(tiger_1:7,lion_1:7)_1:7)_1:40,dog_1:54)_1:40,(human_1:87,mouse_2:87)_1:7)_1:31,opossum_2:125)_1	0.8915	((-,-),(-,-),(-,-),(-,-),(-,-),(-,-),(-,-))
642	(((((cat_1:9,cheetah_1:9)_1:5,(tiger_1:7,lion_1:7)_1:7)_1:40,dog_1:54)_1:40,(human_1:87,mouse_1:87)_1:7)_1:31,opossum_1:125)_1	0.665	((-,-),(-,-),(-,-),(-,-),(-,-),(-,-),(-,-))
643	(((((cat_2:9,cheetah_0:9)_2:5,(tiger_2:7,lion_2:7)_2:7)_2:40,dog_1:54)_2:40,(human_2:87,mouse_2:87)_2:7)_2:31,opossum_1:125)_2	0.296	((-,-),(-,-),(-,-),(-,-),(-,-),(-,-),(-,-))
644	(((((cat_1:9,cheetah_1:9)_1:5,(tiger_1:7,lion_2:7)_1:7)_1:40,dog_1:54)_1:40,(human_2:87,mouse_1:87)_1:7)_1:31,opossum_1:125)_1	0.677	((-,-),(-,-),(-,-),(-,-),(-,-),(-,-),(-,-))
645	(((((cat_3:9,cheetah_4:9)_3:5,(tiger_3:7,lion_3:7)_3:7)_3:40,dog_3:54)_4:40,(human_15:87,mouse_5:87)_5:7)_5:31,opossum_1:125)_4	0.259	((-,-),(-,-),(-,-),(-,-),(-,-),(-,-),(-,-))
646	(((((cat_1:9,cheetah_0:9)_1:5,(tiger_0:7,lion_0:7)_0:7)_1:40,dog_1:54)_1:40,(human_1:87,mouse_1:87)_1:7)_1:31,opossum_1:125)_1	0.209	((-,-),(-,-),(-,-),(-,-),(-,-),(-,-),(-,-))
647	(((((cat_0:9,cheetah_3:9)_2:5,(tiger_5:7,lion_3:7)_3:7)_2:40,dog_0:54)_1:40,(human_0:87,mouse_0:87)_1:7)_1:31,opossum_1:125)_1	0.006	((0.002430,0.058751),(0.562858,0.046349),(0.011680,0.618746),(0.103687,0.335043),(0.693995,0.545357),(0.423397,0.423397),(0.661664,0.391831))
648	(((((cat_2:9,cheetah_1:9)_1:5,(tiger_2:7,lion_1:7)_1:7)_1:40,dog_1:54)_1:40,(human_1:87,mouse_1:87)_1:7)_1:31,opossum_1:125)_1	0.497	((-,-),(-,-),(-,-),(-,-),(-,-),(-,-),(-,-))
649	(((((cat_0:9,cheetah_0:9)_0:5,(tiger_0:7,lion_0:7)_0:7)_0:40,dog_0:54)_0:40,(human_0:87,mouse_0:87)_0:7)_0:31,opossum_3:125)_1	1	((-,-),(-,-),(-,-),(-,-),(-,-),(-,-),(-,-))
650	(((((cat_2:9,cheetah_0:9)_1:5,(tiger_0:7,lion_0:7)_0:7)_1:40,dog_3:54)_2:40,(human_2:87,mouse_2:87)_2:7)_2:31,opossum_1:125)_2	0.122	((-,-),(-,-),(-,-),(-,-),(-,-),(-,-),(-,-))
651	(((((cat_3:9,cheetah_2:9)_3:5,(tiger_5:7,lion_1:7)_3:7)_3:40,dog_4:54)_3:40,(human_0:87,mouse_0:87)_1:7)_1:31,opossum_1:125)_1	0.012	((0.644497,0.219402),(0.589780,0.618746),(0.011680,0.003853),(0.830074,0.370444),(0.022572,0.545357),(0.423397,0.423397),(0.661664,0.391831))
652	(((((cat_4:9,cheetah_16:9)_9:5,(tiger_3:7,lion_18:7)_9:7)_9:40,dog_4:54)_5:40,(human_3:87,mouse_2:87)_3:7)_3:31,opossum_1:125)_3	0	((0.000080,0.000006),(0.705864,0.750050),(0.000000,0.000000),(0.026634,0.683771),(0.086478,0.618746),(0.662024,0.883621),(0.800846,0.706585))
653	(((((cat_3:9,cheetah_13:9)_6:5,(tiger_1:7,lion_12:7)_6:7)_6:40,dog_3:54)_4:40,(human_4:87,mouse_4:87)_4:7)_4:31,opossum_1:125)_4	0	((0.002424,0.000001),(0.656162,0.697056),(0.000001,0.000003),(0.127279,0.644869),(0.856976,0.648439),(0.712337,0.712337),(0.832542,0.350109))
654	(((((cat_2:9,cheetah_1:9)_2:5,(tiger_2:7,lion_3:7)_2:7)_2:40,dog_2:54)_2:40,(human_3:87,mouse_2:87)_2:7)_2:31,opossum_1:125)_2	0.581	((-,-),(-,-),(-,-),(-,-),(-,-),(-,-),(-,-))
655	(((((cat_1:9,cheetah_1:9)_1:5,(tiger_1:7,lion_1:7)_1:7)_1:40,dog_0:54)_1:40,(human_0:87,mouse_0:87)_1:7)_1:31,opossum_1:125)_1	0.593	((-,-),(-,-),(-,-),(-,-),(-,-),(-,-),(-,-))
656	(((((cat_0:9,cheetah_2:9)_2:5,(tiger_3:7,lion_1:7)_2:7)_2:40,dog_2:54)_2:40,(human_0:87,mouse_0:87)_1:7)_1:31,opossum_0:125)_1	0.047	((0.002430,0.604755),(0.562858,0.584639),(0.046349,0.127055),(0.783720,0.820982),(0.103687,0.545357),(0.423397,0.423397),(0.661664,0.767440))
657	(((((cat_1:9,cheetah_1:9)_1:5,(tiger_1:7,lion_1:7)_1:7)_1:40,dog_1:54)_1:40,(human_1:87,mouse_1:87)_1:7)_1:31,opossum_1:125)_1	0.665	((-,-),(-,-),(-,-),(-,-),(-,-),(-,-),(-,-))
658	(((((cat_1:9,cheetah_0:9)_1:5,(tiger_1:7,lion_0:7)_1:7)_1:40,dog_1:54)_1:40,(human_0:87,mouse_0:87)_1:7)_1:31,opossum_2:125)_1	0.398	((-,-),(-,-),(-,-),(-,-),(-,-),(-,-),(-,-))
659	(((((cat_4:9,cheetah_0:9)_2:5,(tiger_2:7,lion_0:7)_2:7)_2:40,dog_4:54)_2:40,(human_1:87,mouse_3:87)_2:7)_2:31,opossum_1:125)_2	0.003	((0.008261,0.002430),(0.562858,0.584639),(0.584639,0.001430),(0.783720,0.070605),(0.783720,0.584639),(0.853678,0.368824),(0.749762,0.866931))
660	(((((cat_7:9,cheetah_13:9)_7:5,(tiger_3:7,lion_5:7)_5:7)_6:40,dog_4:54)_4:40,(human_0:87,mouse_4:87)_3:7)_3:31,opossum_1:125)_3	0	((0.750112,0.000022),(0.099187,0.305459),(0.011421,0.674361),(0.127279,0.880587),(0.303908,0.618746),(0.127146,0.317483),(0.800846,0.706585))
661	(((((cat_1:9,cheetah_1:9)_1:5,(tiger_2:7,lion_2:7)_2:7)_2:40,dog_3:54)_2:40,(human_0:87,mouse_2:87)_2:7)_2:31,opossum_3:125)_2	0.762	((-,-),(-,-),(-,-),(-,-),(-,-),(-,-),(-,-))
662	(((((cat_0:9,cheetah_1:9)_1:5,(tiger_0:7,lion_2:7)_1:7)_1:40,dog_2:54)_1:40,(human_1:87,mouse_1:87)_1:7)_1:31,opossum_1:125)_1	0.128	((-,-),(-,-),(-,-),(-,-),(-,-),(-,-),(-,-))
663	(((((cat_3:9,cheetah_5:9)_4:5,(tiger_3:7,lion_6:7)_4:7)_4:40,dog_3:54)_4:40,(human_3:87,mouse_10:87)_4:7)_4:31,opossum_2:125)_4	0.046	((0.272880,0.115852),(0.614125,0.648439),(0.226562,0.020022),(0.856976,0.644869),(0.856976,0.648439),(0.901577,0.013974),(0.832542,0.752786))
664	(((((cat_2:9,cheetah_0:9)_1:5,(tiger_1:7,lion_0:7)_1:7)_1:40,dog_1:54)_1:40,(human_1:87,mouse_1:87)_1:7)_1:31,opossum_1:125)_1	0.191	((-,-),(-,-),(-,-),(-,-),(-,-),(-,-),(-,-))
665	(((((cat_1:9,cheetah_0:9)_1:5,(tiger_1:7,lion_0:7)_1:7)_1:40,dog_1:54)_1:40,(human_1:87,mouse_1:87)_1:7)_1:31,opossum_1:125)_1	0.194	((-,-),(-,-),(-,-),(-,-),(-,-),(-,-),(-,-))
666	(((((cat_1:9,cheetah_1:9)_1:5,(tiger_1:7,lion_1:7)_1:7)_1:40,dog_1:54)_1:40,(human_1:87,mouse_1:87)_1:7)_1:31,opossum_1:125)_1	0.665	((-,-),(-,-),(-,-),(-,-),(-,-),(-,-),(-,-))
667	(((((cat_1:9,cheetah_0:9)_1:5,(tiger_1:7,lion_0:7)_1:7)_1:40,dog_1:54)_1:40,(human_1:87,mouse_1:87)_1:7)_1:31,opossum_1:125)_1	0.194	((-,-),(-,-),(-,-),(-,-),(-,-),(-,-),(-,-))
668	(((((cat_1:9,cheetah_1:9)_1:5,(tiger_1:7,lion_1:7)_1:7)_1:40,dog_1:54)_1:40,(human_1:87,mouse_1:87)_1:7)_1:31,opossum_1:125)_1	0.665	((-,-),(-,-),(-,-),(-,-),(-,-),(-,-),(-,-))
669	(((((cat_0:9,cheetah_0:9)_0:5,(tiger_0:7,lion_0:7)_0:7)_0:40,dog_1:54)_1:40,(human_1:87,mouse_1:87)_1:7)_1:31,opossum_1:125)_1	0.6025	((-,-),(-,-),(-,-),(-,-),(-,-),(-,-),(-,-))
670	(((((cat_1:9,cheetah_0:9)_1:5,(tiger_1:7,lion_0:7)_1:7)_1:40,dog_1:54)_1:40,(human_1:87,mouse_1:87)_1:7)_1:31,opossum_1:125)_1	0.194	((-,-),(-,-),(-,-),(-,-),(-,-),(-,-),(-,-))
671	(((((cat_1:9,cheetah_0:9)_1:5,(tiger_1:7,lion_0:7)_1:7)_1:40,dog_1:54)_1:40,(human_1:87,mouse_1:87)_1:7)_1:31,opossum_2:125)_1	0.407	((-,-),(-,-),(-,-),(-,-),(-,-),(-,-),(-,-))
672	(((((cat_1:9,cheetah_0:9)_1:5,(tiger_0:7,lion_1:7)_1:7)_1:40,dog_1:54)_1:40,(human_1:87,mouse_1:87)_1:7)_1:31,opossum_1:125)_1	0.194	((-,-),(-,-),(-,-),(-,-),(-,-),(-,-),(-,-))
673	(((((cat_1:9,cheetah_0:9)_1:5,(tiger_1:7,lion_0:7)_1:7)_1:40,dog_1:54)_1:40,(human_1:87,mouse_1:87)_1:7)_1:31,opossum_1:125)_1	0.194	((-,-),(-,-),(-,-),(-,-),(-,-),(-,-),(-,-))
674	(((((cat_1:9,cheetah_0:9)_1:5,(tiger_1:7,lion_0:7)_1:7)_1:40,dog_1:54)_1:40,(human_1:87,mouse_1:87)_1:7)_1:31,opossum_1:125)_1	0.194	((-,-),(-,-),(-,-),(-,-),(-,-),(-,-),(-,-))
675	(((((cat_1:9,cheetah_1:9)_1:5,(tiger_1:7,lion_1:7)_1:7)_1:40,dog_1:54)_1:40,(human_1:87,mouse_1:87)_1:7)_1:31,opossum_1:125)_1	0.665	((-,-),(-,-),(-,-),(-,-),(-,-),(-,-),(-,-))
676	(((((cat_1:9,cheetah_1:9)_1:5,(tiger_1:7,lion_1:7)_1:7)_1:40,dog_1:54)_1:40,(human_1:87,mouse_1:87)_1:7)_1:31,opossum_1:125)_1	0.665	((-,-),(-,-),(-,-),(-,-),(-,-),(-,-),(-,-))
677	(((((cat_1:9,cheetah_0:9)_1:5,(tiger_1:7,lion_0:7)_1:7)_1:40,dog_1:54)_1:40,(human_1:87,mouse_1:87)_1:7)_1:31,opossum_1:125)_1	0.194	((-,-),(-,-),(-,-),(-,-),(-,-),(-,-),(-,-))
678	(((((cat_3:9,cheetah_3:9)_3:5,(tiger_3:7,lion_3:7)_3:7)_3:40,dog_3:54)_3:40,(human_2:87,mouse_3:87)_3:7)_3:31,opossum_1:125)_3	0.944	((-,-),(-,-),(-,-),(-,-),(-,-),(-,-),(-,-))
679	(((((cat_4:9,cheetah_5:9)_5:5,(tiger_4:7,lion_7:7)_5:7)_5:40,dog_4:54)_4:40,(human_4:87,mouse_3:87)_3:7)_3:31,opossum_1:125)_3	0.224	((-,-),(-,-),(-,-),(-,-),(-,-),(-,-),(-,-))
680	(((((cat_3:9,cheetah_2:9)_2:5,(tiger_1:7,lion_3:7)_2:7)_2:40,dog_3:54)_2:40,(human_2:87,mouse_3:87)_2:7)_2:31,opossum_1:125)_2	0.33	((-,-),(-,-),(-,-),(-,-),(-,-),(-,-),(-,-))
681	(((((cat_2:9,cheetah_2:9)_2:5,(tiger_1:7,lion_1:7)_1:7)_1:40,dog_1:54)_1:40,(human_1:87,mouse_1:87)_1:7)_1:31,opossum_1:125)_1	0.726	((-,-),(-,-),(-,-),(-,-),(-,-),(-,-),(-,-))
682	(((((cat_1:9,cheetah_1:9)_1:5,(tiger_1:7,lion_2:7)_1:7)_1:40,dog_2:54)_1:40,(human_1:87,mouse_1:87)_1:7)_1:31,opossum_1:125)_1	0.656	((-,-),(-,-),(-,-),(-,-),(-,-),(-,-),(-,-))
683	(((((cat_1:9,cheetah_1:9)_1:5,(tiger_1:7,lion_2:7)_1:7)_1:40,dog_0:54)_1:40,(human_1:87,mouse_1:87)_1:7)_1:31,opossum_1:125)_1	0.658	((-,-),(-,-),(-,-),(-,-),(-,-),(-,-),(-,-))
684	(((((cat_0:9,cheetah_0:9)_0:5,(tiger_0:7,lion_1:7)_1:7)_1:40,dog_0:54)_1:40,(human_0:87,mouse_0:87)_1:7)_1:31,opossum_1:125)_1	0.15	((-,-),(-,-),(-,-),(-,-),(-,-),(-,-),(-,-))
685	(((((cat_12:9,cheetah_56:9)_31:5,(tiger_12:7,lion_58:7)_32:7)_31:40,dog_37:54)_25:40,(human_1:87,mouse_9:87)_10:7)_11:31,opossum_2:125)_9	0.001	((0.000000,0.000000),(0.852616,0.461123),(0.000000,0.000000),(0.093451,0.009665),(0.000010,0.442545),(0.001317,0.940739),(0.244289,0.058524))
686	(((((cat_0:9,cheetah_0:9)_0:5,(tiger_0:7,lion_1:7)_1:7)_1:40,dog_0:54)_1:40,(human_0:87,mouse_0:87)_1:7)_1:31,opossum_1:125)_1	0.15	((-,-),(-,-),(-,-),(-,-),(-,-),(-,-),(-,-))
687	(((((cat_0:9,cheetah_0:9)_0:5,(tiger_5:7,lion_1:7)_1:7)_1:40,dog_0:54)_1:40,(human_0:87,mouse_0:87)_1:7)_1:31,opossum_1:125)_1	0.006	((0.500000,0.500000),(0.049291,0.545357),(0.000002,0.545357),(0.693995,0.335043),(0.693995,0.545357),(0.423397,0.423397),(0.661664,0.391831))
688	(((((cat_1:9,cheetah_1:9)_1:5,(tiger_1:7,lion_1:7)_1:7)_1:40,dog_1:54)_1:40,(human_1:87,mouse_1:87)_1:7)_1:31,opossum_1:125)_1	0.665	((-,-),(-,-),(-,-),(-,-),(-,-),(-,-),(-,-))
689	(((((cat_1:9,cheetah_1:9)_1:5,(tiger_1:7,lion_1:7)_1:7)_1:40,dog_1:54)_1:40,(human_0:87,mouse_0:87)_1:7)_1:31,opossum_3:125)_1	0.984	((-,-),(-,-),(-,-),(-,-),(-,-),(-,-),(-,-))
690	(((((cat_1:9,cheetah_1:9)_1:5,(tiger_1:7,lion_1:7)_1:7)_1:40,dog_1:54)_1:40,(human_1:87,mouse_1:87)_1:7)_1:31,opossum_1:125)_1	0.665	((-,-),(-,-),(-,-),(-,-),(-,-),(-,-),(-,-))
691	(((((cat_1:9,cheetah_1:9)_1:5,(tiger_1:7,lion_1:7)_1:7)_1:40,dog_1:54)_1:40,(human_1:87,mouse_1:87)_1:7)_1:31,opossum_1:125)_1	0.665	((-,-),(-,-),(-,-),(-,-),(-,-),(-,-),(-,-))
692	(((((cat_1:9,cheetah_1:9)_1:5,(tiger_1:7,lion_1:7)_1:7)_1:40,dog_1:54)_1:40,(human_1:87,mouse_1:87)_1:7)_1:31,opossum_1:125)_1	0.665	((-,-),(-,-),(-,-),(-,-),(-,-),(-,-),(-,-))
693	(((((cat_1:9,cheetah_1:9)_1:5,(tiger_1:7,lion_1:7)_1:7)_1:40,dog_1:54)_1:40,(human_1:87,mouse_1:87)_1:7)_1:31,opossum_1:125)_1	0.665	((-,-),(-,-),(-,-),(-,-),(-,-),(-,-),(-,-))
694	(((((cat_2:9,cheetah_1:9)_1:5,(tiger_1:7,lion_1:7)_1:7)_1:40,dog_1:54)_1:40,(human_1:87,mouse_1:87)_1:7)_1:31,opossum_1:125)_1	0.727	((-,-),(-,-),(-,-),(-,-),(-,-),(-,-),(-,-))
695	(((((cat_1:9,cheetah_1:9)_1:5,(tiger_1:7,lion_1:7)_1:7)_1:40,dog_1:54)_1:40,(human_1:87,mouse_1:87)_1:7)_1:31,opossum_1:125)_1	0.665	((-,-),(-,-),(-,-),(-,-),(-,-),(-,-),(-,-))
696	(((((cat_1:9,cheetah_1:9)_1:5,(tiger_1:7,lion_1:7)_1:7)_1:40,dog_1:54)_1:40,(human_1:87,mouse_1:87)_1:7)_1:31,opossum_1:125)_1	0.665	((-,-),(-,-),(-,-),(-,-),(-,-),(-,-),(-,-))
697	(((((cat_1:9,cheetah_1:9)_1:5,(tiger_0:7,lion_1:7)_1:7)_1:40,dog_1:54)_1:40,(human_1:87,mouse_1:87)_1:7)_1:31,opossum_1:125)_1	0.3835	((-,-),(-,-),(-,-),(-,-),(-,-),(-,-),(-,-))
698	(((((cat_1:9,cheetah_1:9)_1:5,(tiger_1:7,lion_1:7)_1:7)_1:40,dog_1:54)_1:40,(human_1:87,mouse_1:87)_1:7)_1:31,opossum_1:125)_1	0.665	((-,-),(-,-),(-,-),(-,-),(-,-),(-,-),(-,-))
699	(((((cat_1:9,cheetah_1:9)_1:5,(tiger_1:7,lion_1:7)_1:7)_1:40,dog_1:54)_1:40,(human_1:87,mouse_1:87)_1:7)_1:31,opossum_1:125)_1	0.665	((-,-),(-,-),(-,-),(-,-),(-,-),(-,-),(-,-))
700	(((((cat_1:9,cheetah_1:9)_1:5,(tiger_1:7,lion_1:7)_1:7)_1:40,dog_1:54)_1:40,(human_1:87,mouse_1:87)_1:7)_1:31,opossum_1:125)_1	0.665	((-,-),(-,-),(-,-),(-,-),(-,-),(-,-),(-,-))
701	(((((cat_1:9,cheetah_1:9)_1:5,(tiger_0:7,lion_1:7)_1:7)_1:40,dog_1:54)_1:40,(human_1:87,mouse_0:87)_1:7)_1:31,opossum_2:125)_1	0.676	((-,-),(-,-),(-,-),(-,-),(-,-),(-,-),(-,-))
702	(((((cat_1:9,cheetah_1:9)_1:5,(tiger_1:7,lion_1:7)_1:7)_1:40,dog_3:54)_1:40,(human_0:87,mouse_1:87)_1:7)_1:31,opossum_1:125)_1	0.912	((-,-),(-,-),(-,-),(-,-),(-,-),(-,-),(-,-))
703	(((((cat_2:9,cheetah_3:9)_3:5,(tiger_3:7,lion_3:7)_3:7)_3:40,dog_4:54)_3:40,(human_2:87,mouse_1:87)_2:7)_2:31,opossum_1:125)_2	0.803	((-,-),(-,-),(-,-),(-,-),(-,-),(-,-),(-,-))
704	(((((cat_1:9,cheetah_1:9)_1:5,(tiger_1:7,lion_1:7)_1:7)_1:40,dog_1:54)_1:40,(human_1:87,mouse_1:87)_1:7)_1:31,opossum_1:125)_1	0.665	((-,-),(-,-),(-,-),(-,-),(-,-),(-,-),(-,-))
705	(((((cat_1:9,cheetah_1:9)_1:5,(tiger_1:7,lion_0:7)_1:7)_1:40,dog_1:54)_1:40,(human_1:87,mouse_1:87)_1:7)_1:31,opossum_1:125)_1	0.3835	((-,-),(-,-),(-,-),(-,-),(-,-),(-,-),(-,-))
706	(((((cat_1:9,cheetah_1:9)_1:5,(tiger_1:7,lion_1:7)_1:7)_1:40,dog_1:54)_1:40,(human_1:87,mouse_1:87)_1:7)_1:31,opossum_1:125)_1	0.665	((-,-),(-,-),(-,-),(-,-),(-,-),(-,-),(-,-))
707	(((((cat_1:9,cheetah_0:9)_1:5,(tiger_0:7,lion_0:7)_0:7)_1:40,dog_0:54)_1:40,(human_0:87,mouse_0:87)_1:7)_1:31,opossum_1:125)_1	0.182	((-,-),(-,-),(-,-),(-,-),(-,-),(-,-),(-,-))
708	(((((cat_3:9,cheetah_0:9)_1:5,(tiger_0:7,lion_0:7)_0:7)_1:40,dog_0:54)_1:40,(human_0:87,mouse_0:87)_1:7)_1:31,opossum_1:125)_1	0.045	((0.001730,0.084909),(0.533049,0.067497),(0.500000,0.500000),(0.693995,0.335043),(0.693995,0.545357),(0.423397,0.423397),(0.661664,0.391831))
709	(((((cat_1:9,cheetah_1:9)_1:5,(tiger_1:7,lion_1:7)_1:7)_1:40,dog_1:54)_1:40,(human_1:87,mouse_1:87)_1:7)_1:31,opossum_1:125)_1	0.665	((-,-),(-,-),(-,-),(-,-),(-,-),(-,-),(-,-))
710	(((((cat_1:9,cheetah_1:9)_1:5,(tiger_1:7,lion_1:7)_1:7)_1:40,dog_1:54)_1:40,(human_1:87,mouse_0:87)_1:7)_1:31,opossum_1:125)_1	0.641	((-,-),(-,-),(-,-),(-,-),(-,-),(-,-),(-,-))
711	(((((cat_1:9,cheetah_1:9)_1:5,(tiger_1:7,lion_1:7)_1:7)_1:40,dog_1:54)_1:40,(human_1:87,mouse_1:87)_1:7)_1:31,opossum_1:125)_1	0.665	((-,-),(-,-),(-,-),(-,-),(-,-),(-,-),(-,-))
712	(((((cat_1:9,cheetah_1:9)_1:5,(tiger_0:7,lion_1:7)_1:7)_1:40,dog_1:54)_1:40,(human_1:87,mouse_1:87)_1:7)_1:31,opossum_1:125)_1	0.3835	((-,-),(-,-),(-,-),(-,-),(-,-),(-,-),(-,-))
713	(((((cat_1:9,cheetah_1:9)_1:5,(tiger_1:7,lion_1:7)_1:7)_1:40,dog_1:54)_1:40,(human_1:87,mouse_1:87)_1:7)_1:31,opossum_1:125)_1	0.665	((-,-),(-,-),(-,-),(-,-),(-,-),(-,-),(-,-))
714	(((((cat_0:9,cheetah_1:9)_1:5,(tiger_1:7,lion_1:7)_1:7)_1:40,dog_1:54)_1:40,(human_1:87,mouse_1:87)_1:7)_1:31,opossum_1:125)_1	0.403	((-,-),(-,-),(-,-),(-,-),(-,-),(-,-),(-,-))
715	(((((cat_1:9,cheetah_1:9)_1:5,(tiger_1:7,lion_1:7)_1:7)_1:40,dog_1:54)_1:40,(human_1:87,mouse_1:87)_1:7)_1:31,opossum_1:125)_1	0.665	((-,-),(-,-),(-,-),(-,-),(-,-),(-,-),(-,-))
716	(((((cat_1:9,cheetah_1:9)_1:5,(tiger_1:7,lion_1:7)_1:7)_1:40,dog_1:54)_1:40,(human_1:87,mouse_1:87)_1:7)_1:31,opossum_1:125)_1	0.665	((-,-),(-,-),(-,-),(-,-),(-,-),(-,-),(-,-))
717	(((((cat_1:9,cheetah_1:9)_1:5,(tiger_1:7,lion_1:7)_1:7)_1:40,dog_1:54)_1:40,(human_1:87,mouse_1:87)_1:7)_1:31,opossum_1:125)_1	0.665	((-,-),(-,-),(-,-),(-,-),(-,-),(-,-),(-,-))
718	(((((cat_1:9,cheetah_1:9)_1:5,(tiger_1:7,lion_1:7)_1:7)_1:40,dog_1:54)_1:40,(human_2:87,mouse_1:87)_1:7)_1:31,opossum_1:125)_1	0.9065	((-,-),(-,-),(-,-),(-,-),(-,-),(-,-),(-,-))
719	(((((cat_1:9,cheetah_1:9)_1:5,(tiger_1:7,lion_1:7)_1:7)_1:40,dog_1:54)_1:40,(human_1:87,mouse_1:87)_1:7)_1:31,opossum_1:125)_1	0.665	((-,-),(-,-),(-,-),(-,-),(-,-),(-,-),(-,-))
720	(((((cat_2:9,cheetah_2:9)_2:5,(tiger_2:7,lion_2:7)_2:7)_2:40,dog_2:54)_2:40,(human_2:87,mouse_2:87)_2:7)_2:31,opossum_1:125)_2	0.803	((-,-),(-,-),(-,-),(-,-),(-,-),(-,-),(-,-))
721	(((((cat_1:9,cheetah_1:9)_1:5,(tiger_1:7,lion_1:7)_1:7)_1:40,dog_1:54)_1:40,(human_1:87,mouse_1:87)_1:7)_1:31,opossum_1:125)_1	0.665	((-,-),(-,-),(-,-),(-,-),(-,-),(-,-),(-,-))
722	(((((cat_1:9,cheetah_1:9)_1:5,(tiger_1:7,lion_1:7)_1:7)_1:40,dog_1:54)_1:40,(human_1:87,mouse_1:87)_1:7)_1:31,opossum_1:125)_1	0.665	((-,-),(-,-),(-,-),(-,-),(-,-),(-,-),(-,-))
723	(((((cat_1:9,cheetah_1:9)_1:5,(tiger_1:7,lion_1:7)_1:7)_1:40,dog_1:54)_1:40,(human_1:87,mouse_1:87)_1:7)_1:31,opossum_1:125)_1	0.665	((-,-),(-,-),(-,-),(-,-),(-,-),(-,-),(-,-))
724	(((((cat_1:9,cheetah_1:9)_1:5,(tiger_1:7,lion_1:7)_1:7)_1:40,dog_1:54)_1:40,(human_1:87,mouse_1:87)_1:7)_1:31,opossum_1:125)_1	0.665	((-,-),(-,-),(-,-),(-,-),(-,-),(-,-),(-,-))
725	(((((cat_1:9,cheetah_1:9)_1:5,(tiger_1:7,lion_0:7)_1:7)_1:40,dog_1:54)_1:40,(human_1:87,mouse_1:87)_1:7)_1:31,opossum_1:125)_1	0.3835	((-,-),(-,-),(-,-),(-,-),(-,-),(-,-),(-,-))
726	(((((cat_1:9,cheetah_1:9)_1:5,(tiger_1:7,lion_1:7)_1:7)_1:40,dog_1:54)_1:40,(human_1:87,mouse_1:87)_1:7)_1:31,opossum_1:125)_1	0.665	((-,-),(-,-),(-,-),(-,-),(-,-),(-,-),(-,-))
727	(((((cat_1:9,cheetah_1:9)_1:5,(tiger_1:7,lion_1:7)_1:7)_1:40,dog_1:54)_1:40,(human_1:87,mouse_1:87)_1:7)_1:31,opossum_1:125)_1	0.665	((-,-),(-,-),(-,-),(-,-),(-,-),(-,-),(-,-))
728	(((((cat_1:9,cheetah_1:9)_1:5,(tiger_1:7,lion_1:7)_1:7)_1:40,dog_1:54)_1:40,(human_1:87,mouse_1:87)_1:7)_1:31,opossum_1:125)_1	0.665	((-,-),(-,-),(-,-),(-,-),(-,-),(-,-),(-,-))
729	(((((cat_1:9,cheetah_1:9)_1:5,(tiger_1:7,lion_1:7)_1:7)_1:40,dog_1:54)_1:40,(human_1:87,mouse_1:87)_1:7)_1:31,opossum_1:125)_1	0.665	((-,-),(-,-),(-,-),(-,-),(-,-),(-,-),(-,-))
730	(((((cat_1:9,cheetah_0:9)_1:5,(tiger_0:7,lion_0:7)_0:7)_1:40,dog_1:54)_1:40,(human_1:87,mouse_1:87)_1:7)_1:31,opossum_1:125)_1	0.209	((-,-),(-,-),(-,-),(-,-),(-,-),(-,-),(-,-))
731	(((((cat_1:9,cheetah_1:9)_1:5,(tiger_1:7,lion_1:7)_1:7)_1:40,dog_1:54)_1:40,(human_1:87,mouse_1:87)_1:7)_1:31,opossum_1:125)_1	0.665	((-,-),(-,-),(-,-),(-,-),(-,-),(-,-),(-,-))
732	(((((cat_1:9,cheetah_1:9)_1:5,(tiger_1:7,lion_1:7)_1:7)_1:40,dog_1:54)_1:40,(human_1:87,mouse_1:87)_1:7)_1:31,opossum_1:125)_1	0.665	((-,-),(-,-),(-,-),(-,-),(-,-),(-,-),(-,-))
733	(((((cat_1:9,cheetah_1:9)_1:5,(tiger_1:7,lion_1:7)_1:7)_1:40,dog_1:54)_1:40,(human_1:87,mouse_1:87)_1:7)_1:31,opossum_1:125)_1	0.665	((-,-),(-,-),(-,-),(-,-),(-,-),(-,-),(-,-))
734	(((((cat_0:9,cheetah_1:9)_1:5,(tiger_1:7,lion_1:7)_1:7)_1:40,dog_1:54)_1:40,(human_1:87,mouse_1:87)_1:7)_1:31,opossum_1:125)_1	0.403	((-,-),(-,-),(-,-),(-,-),(-,-),(-,-),(-,-))
735	(((((cat_1:9,cheetah_1:9)_1:5,(tiger_1:7,lion_1:7)_1:7)_1:40,dog_1:54)_1:40,(human_1:87,mouse_1:87)_1:7)_1:31,opossum_1:125)_1	0.665	((-,-),(-,-),(-,-),(-,-),(-,-),(-,-),(-,-))
736	(((((cat_1:9,cheetah_1:9)_1:5,(tiger_1:7,lion_1:7)_1:7)_1:40,dog_1:54)_1:40,(human_1:87,mouse_1:87)_1:7)_1:31,opossum_1:125)_1	0.665	((-,-),(-,-),(-,-),(-,-),(-,-),(-,-),(-,-))
737	(((((cat_5:9,cheetah_6:9)_6:5,(tiger_5:7,lion_7:7)_6:7)_6:40,dog_3:54)_6:40,(human_33:87,mouse_7:87)_9:7)_8:31,opossum_1:125)_7	0.001	((0.359509,0.729810),(0.656162,0.697056),(0.305459,0.135247),(0.886555,0.185146),(0.394081,0.175885),(0.000001,0.695146),(0.453663,0.062065))
738	(((((cat_2:9,cheetah_0:9)_1:5,(tiger_1:7,lion_1:7)_1:7)_1:40,dog_1:54)_1:40,(human_3:87,mouse_2:87)_2:7)_2:31,opossum_3:125)_2	0.5	((-,-),(-,-),(-,-),(-,-),(-,-),(-,-),(-,-))
739	(((((cat_0:9,cheetah_0:9)_0:5,(tiger_1:7,lion_0:7)_1:7)_1:40,dog_0:54)_1:40,(human_0:87,mouse_0:87)_1:7)_1:31,opossum_1:125)_1	0.15	((-,-),(-,-),(-,-),(-,-),(-,-),(-,-),(-,-))
740	(((((cat_1:9,cheetah_3:9)_2:5,(tiger_0:7,lion_3:7)_2:7)_2:40,dog_2:54)_2:40,(human_7:87,mouse_3:87)_3:7)_3:31,opossum_1:125)_3	0.011	((0.157328,0.058751),(0.562858,0.584639),(0.001430,0.046349),(0.783720,0.820982),(0.528372,0.618746),(0.037555,0.662024),(0.800846,0.706585))
741	(((((cat_1:9,cheetah_4:9)_3:5,(tiger_3:7,lion_4:7)_3:7)_3:40,dog_2:54)_3:40,(human_24:87,mouse_4:87)_6:7)_6:31,opossum_3:125)_6	0.001	((0.006383,0.087693),(0.589780,0.618746),(0.618746,0.069304),(0.830074,0.588188),(0.129624,0.697056),(0.000006,0.625676),(0.868473,0.563572))
742	(((((cat_0:9,cheetah_2:9)_2:5,(tiger_3:7,lion_2:7)_2:7)_2:40,dog_1:54)_2:40,(human_16:87,mouse_2:87)_3:7)_3:31,opossum_2:125)_3	0.005	((0.002430,0.604755),(0.562858,0.584639),(0.046349,0.584639),(0.783720,0.497666),(0.528372,0.618746),(0.000027,0.883621),(0.800846,0.899712))
743	(((((cat_1:9,cheetah_3:9)_2:5,(tiger_3:7,lion_2:7)_2:7)_2:40,dog_1:54)_2:40,(human_6:87,mouse_3:87)_3:7)_3:31,opossum_2:125)_3	0.262	((-,-),(-,-),(-,-),(-,-),(-,-),(-,-),(-,-))
744	(((((cat_1:9,cheetah_2:9)_1:5,(tiger_0:7,lion_2:7)_1:7)_1:40,dog_1:54)_1:40,(human_5:87,mouse_2:87)_2:7)_2:31,opossum_1:125)_2	0.128	((-,-),(-,-),(-,-),(-,-),(-,-),(-,-),(-,-))
745	(((((cat_7:9,cheetah_20:9)_14:5,(tiger_6:7,lion_32:7)_15:7)_14:40,dog_6:54)_11:40,(human_11:87,mouse_4:87)_11:7)_11:31,opossum_37:125)_15	0	((0.000003,0.000213),(0.763753,0.279796),(0.000000,0.000000),(0.183120,0.067151),(0.917920,0.776027),(0.832694,0.044118),(0.139126,0.000454))
746	(((((cat_1:9,cheetah_1:9)_1:5,(tiger_0:7,lion_2:7)_1:7)_1:40,dog_6:54)_2:40,(human_3:87,mouse_0:87)_2:7)_2:31,opossum_1:125)_2	0.062	((-,-),(-,-),(-,-),(-,-),(-,-),(-,-),(-,-))
747	(((((cat_0:9,cheetah_1:9)_1:5,(tiger_0:7,lion_1:7)_1:7)_1:40,dog_1:54)_1:40,(human_3:87,mouse_6:87)_2:7)_2:31,opossum_2:125)_2	0.327	((-,-),(-,-),(-,-),(-,-),(-,-),(-,-),(-,-))
748	(((((cat_25:9,cheetah_42:9)_32:5,(tiger_15:7,lion_54:7)_32:7)_32:40,dog_28:54)_25:40,(human_25:87,mouse_0:87)_15:7)_16:31,opossum_6:125)_14	0.001	((0.000761,0.000016),(0.855391,0.881134),(0.000000,0.000000),(0.070140,0.449253),(0.006465,0.528030),(0.028400,0.000001),(0.351398,0.108187))
749	(((((cat_1:9,cheetah_1:9)_1:5,(tiger_0:7,lion_2:7)_1:7)_1:40,dog_1:54)_1:40,(human_4:87,mouse_1:87)_2:7)_2:31,opossum_2:125)_2	0.356	((-,-),(-,-),(-,-),(-,-),(-,-),(-,-),(-,-))
750	(((((cat_3:9,cheetah_13:9)_8:5,(tiger_5:7,lion_12:7)_8:7)_8:40,dog_7:54)_7:40,(human_6:87,mouse_2:87)_5:7)_5:31,opossum_4:125)_5	0	((0.000018,0.000171),(0.690827,0.734539),(0.002823,0.000692),(0.510612,0.734277),(0.168076,0.674361),(0.449744,0.336803),(0.853591,0.926770))
751	(((((cat_1:9,cheetah_1:9)_1:5,(tiger_0:7,lion_1:7)_1:7)_1:40,dog_0:54)_1:40,(human_0:87,mouse_2:87)_1:7)_1:31,opossum_1:125)_1	0.534	((-,-),(-,-),(-,-),(-,-),(-,-),(-,-),(-,-))
752	(((((cat_0:9,cheetah_5:9)_2:5,(tiger_0:7,lion_5:7)_2:7)_2:40,dog_0:54)_1:40,(human_0:87,mouse_0:87)_1:7)_1:31,opossum_2:125)_1	0	((0.002430,0.000372),(0.562858,0.584639),(0.001430,0.000186),(0.103687,0.335043),(0.693995,0.545357),(0.423397,0.423397),(0.661664,0.182249))
753	(((((cat_1:9,cheetah_2:9)_2:5,(tiger_1:7,lion_3:7)_2:7)_2:40,dog_0:54)_3:40,(human_22:87,mouse_26:87)_13:7)_12:31,opossum_16:125)_13	0	((0.157328,0.604755),(0.562858,0.584639),(0.127055,0.046349),(0.528372,0.032929),(0.000088,0.248111),(0.035638,0.004438),(0.745263,0.417410))
754	(((((cat_4:9,cheetah_7:9)_6:5,(tiger_4:7,lion_7:7)_6:7)_6:40,dog_18:54)_11:40,(human_10:87,mouse_16:87)_12:7)_12:31,opossum_13:125)_12	0.008	((0.025814,0.169026),(0.656162,0.697056),(0.016325,0.135247),(0.035348,0.019501),(0.766145,0.786939),(0.736473,0.254900),(0.910189,0.610809))
755	(((((cat_1:9,cheetah_5:9)_3:5,(tiger_3:7,lion_2:7)_3:7)_3:40,dog_3:54)_4:40,(human_13:87,mouse_25:87)_9:7)_8:31,opossum_3:125)_7	0.001	((0.006383,0.018286),(0.589780,0.618746),(0.618746,0.179767),(0.590367,0.644869),(0.046184,0.175885),(0.185216,0.000142),(0.453663,0.326748))
756	(((((cat_0:9,cheetah_0:9)_0:5,(tiger_0:7,lion_0:7)_0:7)_0:40,dog_0:54)_0:40,(human_0:87,mouse_28:87)_3:7)_3:31,opossum_4:125)_3	0	((0.500000,0.500000),(0.500000,0.500000),(0.500000,0.500000),(0.500000,0.500000),(0.017150,0.618746),(0.127146,0.000000),(0.800846,0.381172))
757	(((((cat_0:9,cheetah_0:9)_0:5,(tiger_0:7,lion_0:7)_0:7)_0:40,dog_0:54)_0:40,(human_0:87,mouse_9:87)_2:7)_2:31,opossum_4:125)_2	0.554	((-,-),(-,-),(-,-),(-,-),(-,-),(-,-),(-,-))
758	(((((cat_1:9,cheetah_1:9)_1:5,(tiger_1:7,lion_1:7)_1:7)_1:40,dog_1:54)_1:40,(human_1:87,mouse_1:87)_1:7)_1:31,opossum_1:125)_1	0.665	((-,-),(-,-),(-,-),(-,-),(-,-),(-,-),(-,-))
759	(((((cat_0:9,cheetah_0:9)_0:5,(tiger_0:7,lion_0:7)_0:7)_0:40,dog_0:54)_0:40,(human_0:87,mouse_0:87)_0:7)_0:31,opossum_2:125)_1	0.973	((-,-),(-,-),(-,-),(-,-),(-,-),(-,-),(-,-))
760	(((((cat_5:9,cheetah_6:9)_5:5,(tiger_1:7,lion_6:7)_5:7)_5:40,dog_2:54)_5:40,(human_8:87,mouse_34:87)_10:7)_9:31,opossum_5:125)_8	0	((0.705975,0.143008),(0.636171,0.674361),(0.000029,0.113866),(0.874339,0.147565),(0.059354,0.195081),(0.710991,0.000001),(0.484992,0.622397))
761	(((((cat_0:9,cheetah_0:9)_0:5,(tiger_0:7,lion_0:7)_0:7)_0:40,dog_1:54)_1:40,(human_0:87,mouse_0:87)_1:7)_1:31,opossum_1:125)_1	0.615	((-,-),(-,-),(-,-),(-,-),(-,-),(-,-),(-,-))
762	(((((cat_0:9,cheetah_0:9)_0:5,(tiger_3:7,lion_0:7)_1:7)_1:40,dog_0:54)_1:40,(human_0:87,mouse_0:87)_1:7)_1:31,opossum_0:125)_1	0.025	((0.500000,0.500000),(0.049291,0.545357),(0.001076,0.067497),(0.693995,0.335043),(0.693995,0.545357),(0.423397,0.423397),(0.661664,0.767440))
763	(((((cat_3:9,cheetah_9:9)_6:5,(tiger_3:7,lion_8:7)_6:7)_6:40,dog_3:54)_6:40,(human_6:87,mouse_20:87)_8:7)_8:31,opossum_9:125)_8	0	((0.002424,0.006699),(0.656162,0.697056),(0.001184,0.040587),(0.886555,0.185146),(0.394081,0.734539),(0.676397,0.001684),(0.888236,0.526355))
764	(((((cat_0:9,cheetah_4:9)_2:5,(tiger_0:7,lion_4:7)_2:7)_2:40,dog_1:54)_2:40,(human_5:87,mouse_2:87)_2:7)_2:31,opossum_1:125)_2	0	((0.002430,0.008261),(0.562858,0.584639),(0.001430,0.005187),(0.783720,0.497666),(0.783720,0.584639),(0.050066,0.576883),(0.749762,0.866931))
765	(((((cat_1:9,cheetah_1:9)_1:5,(tiger_0:7,lion_2:7)_1:7)_1:40,dog_0:54)_1:40,(human_3:87,mouse_4:87)_2:7)_2:31,opossum_1:125)_2	0.242	((-,-),(-,-),(-,-),(-,-),(-,-),(-,-),(-,-))
766	(((((cat_0:9,cheetah_0:9)_0:5,(tiger_0:7,lion_0:7)_0:7)_0:40,dog_0:54)_0:40,(human_0:87,mouse_0:87)_0:7)_0:31,opossum_2:125)_1	0.973	((-,-),(-,-),(-,-),(-,-),(-,-),(-,-),(-,-))
767	(((((cat_3:9,cheetah_1:9)_3:5,(tiger_1:7,lion_8:7)_3:7)_3:40,dog_4:54)_4:40,(human_5:87,mouse_11:87)_5:7)_5:31,opossum_2:125)_5	0	((0.644497,0.006383),(0.589780,0.618746),(0.003853,0.000002),(0.590367,0.880587),(0.634074,0.674361),(0.745596,0.027847),(0.853591,0.522087))
768	(((((cat_0:9,cheetah_0:9)_0:5,(tiger_0:7,lion_0:7)_0:7)_0:40,dog_1:54)_1:40,(human_1:87,mouse_1:87)_1:7)_1:31,opossum_1:125)_1	0.6025	((-,-),(-,-),(-,-),(-,-),(-,-),(-,-),(-,-))
769	(((((cat_4:9,cheetah_7:9)_6:5,(tiger_4:7,lion_8:7)_6:7)_6:40,dog_3:54)_5:40,(human_4:87,mouse_24:87)_7:7)_7:31,opossum_3:125)_6	0.001	((0.025814,0.169026),(0.656162,0.697056),(0.016325,0.040587),(0.430740,0.348231),(0.361339,0.716985),(0.421309,0.000026),(0.416507,0.563572))
770	(((((cat_3:9,cheetah_2:9)_3:5,(tiger_2:7,lion_7:7)_3:7)_3:40,dog_1:54)_3:40,(human_7:87,mouse_13:87)_6:7)_6:31,opossum_4:125)_6	0.002	((0.644497,0.219402),(0.589780,0.618746),(0.179767,0.000030),(0.830074,0.224109),(0.129624,0.697056),(0.494261,0.017674),(0.868473,0.803880))
771	(((((cat_1:9,cheetah_1:9)_1:5,(tiger_0:7,lion_1:7)_1:7)_1:40,dog_0:54)_1:40,(human_1:87,mouse_0:87)_1:7)_1:31,opossum_2:125)_1	0.584	((-,-),(-,-),(-,-),(-,-),(-,-),(-,-),(-,-))
772	(((((cat_0:9,cheetah_0:9)_0:5,(tiger_3:7,lion_0:7)_1:7)_1:40,dog_0:54)_1:40,(human_0:87,mouse_0:87)_1:7)_1:31,opossum_0:125)_1	0.025	((0.500000,0.500000),(0.049291,0.545357),(0.001076,0.067497),(0.693995,0.335043),(0.693995,0.545357),(0.423397,0.423397),(0.661664,0.767440))
773	(((((cat_0:9,cheetah_0:9)_0:5,(tiger_1:7,lion_0:7)_1:7)_1:40,dog_0:54)_1:40,(human_1:87,mouse_0:87)_1:7)_1:31,opossum_0:125)_1	0.164	((-,-),(-,-),(-,-),(-,-),(-,-),(-,-),(-,-))
774	(((((cat_1:9,cheetah_0:9)_1:5,(tiger_0:7,lion_1:7)_1:7)_1:40,dog_1:54)_1:40,(human_3:87,mouse_2:87)_2:7)_2:31,opossum_1:125)_2	0.424	((-,-),(-,-),(-,-),(-,-),(-,-),(-,-),(-,-))
775	(((((cat_32:9,cheetah_42:9)_30:5,(tiger_4:7,lion_4:7)_5:7)_20:40,dog_11:54)_21:40,(human_46:87,mouse_112:87)_38:7)_33:31,opossum_1:125)_25	0.014	((0.242808,0.000001),(0.000000,0.000000),(0.268233,0.268233),(0.823946,0.007192),(0.003258,0.011380),(0.220776,0.000000),(0.019199,0.000000))
776	(((((cat_0:9,cheetah_0:9)_0:5,(tiger_1:7,lion_0:7)_1:7)_1:40,dog_0:54)_1:40,(human_0:87,mouse_0:87)_1:7)_1:31,opossum_18:125)_3	0.021	((0.500000,0.500000),(0.049291,0.545357),(0.545357,0.067497),(0.693995,0.335043),(0.693995,0.545357),(0.423397,0.423397),(0.062463,0.000066))
777	(((((cat_0:9,cheetah_0:9)_0:5,(tiger_0:7,lion_0:7)_0:7)_0:40,dog_0:54)_0:40,(human_0:87,mouse_0:87)_0:7)_0:31,opossum_4:125)_1	1	((-,-),(-,-),(-,-),(-,-),(-,-),(-,-),(-,-))
778	(((((cat_1:9,cheetah_1:9)_1:5,(tiger_0:7,lion_1:7)_1:7)_1:40,dog_1:54)_1:40,(human_1:87,mouse_0:87)_1:7)_1:31,opossum_1:125)_1	0.379	((-,-),(-,-),(-,-),(-,-),(-,-),(-,-),(-,-))
779	(((((cat_4:9,cheetah_4:9)_4:5,(tiger_6:7,lion_4:7)_4:7)_4:40,dog_6:54)_4:40,(human_2:87,mouse_4:87)_3:7)_3:31,opossum_1:125)_3	0.45	((-,-),(-,-),(-,-),(-,-),(-,-),(-,-),(-,-))
780	(((((cat_1:9,cheetah_1:9)_1:5,(tiger_1:7,lion_1:7)_1:7)_1:40,dog_2:54)_2:40,(human_22:87,mouse_2:87)_4:7)_4:31,opossum_3:125)_4	0.032	((0.557185,0.557185),(0.533049,0.545357),(0.545357,0.545357),(0.434212,0.820982),(0.227418,0.648439),(0.000001,0.541605),(0.832542,0.916344))
781	(((((cat_1:9,cheetah_0:9)_1:5,(tiger_1:7,lion_0:7)_1:7)_1:40,dog_1:54)_1:40,(human_8:87,mouse_1:87)_2:7)_2:31,opossum_1:125)_2	0.128	((-,-),(-,-),(-,-),(-,-),(-,-),(-,-),(-,-))
782	(((((cat_4:9,cheetah_2:9)_3:5,(tiger_3:7,lion_3:7)_3:7)_3:40,dog_1:54)_2:40,(human_15:87,mouse_0:87)_2:7)_2:31,opossum_1:125)_2	0.011	((0.087693,0.219402),(0.589780,0.618746),(0.618746,0.618746),(0.213133,0.497666),(0.783720,0.584639),(0.000008,0.220160),(0.749762,0.866931))
783	(((((cat_4:9,cheetah_4:9)_4:5,(tiger_4:7,lion_4:7)_4:7)_4:40,dog_4:54)_5:40,(human_42:87,mouse_4:87)_9:7)_8:31,opossum_2:125)_7	0	((0.677850,0.677850),(0.614125,0.648439),(0.648439,0.648439),(0.634074,0.683771),(0.186256,0.175885),(0.000000,0.140530),(0.453663,0.154124))
784	(((((cat_1:9,cheetah_1:9)_1:5,(tiger_1:7,lion_1:7)_1:7)_1:40,dog_1:54)_1:40,(human_9:87,mouse_2:87)_2:7)_2:31,opossum_1:125)_2	0.805	((-,-),(-,-),(-,-),(-,-),(-,-),(-,-),(-,-))
785	(((((cat_0:9,cheetah_0:9)_0:5,(tiger_0:7,lion_0:7)_0:7)_0:40,dog_0:54)_0:40,(human_0:87,mouse_0:87)_0:7)_0:31,opossum_2:125)_1	0.973	((-,-),(-,-),(-,-),(-,-),(-,-),(-,-),(-,-))
786	(((((cat_1:9,cheetah_1:9)_1:5,(tiger_1:7,lion_1:7)_1:7)_1:40,dog_1:54)_1:40,(human_1:87,mouse_1:87)_1:7)_1:31,opossum_1:125)_1	0.665	((-,-),(-,-),(-,-),(-,-),(-,-),(-,-),(-,-))
787	(((((cat_1:9,cheetah_1:9)_1:5,(tiger_1:7,lion_1:7)_1:7)_1:40,dog_1:54)_1:40,(human_1:87,mouse_3:87)_1:7)_1:31,opossum_1:125)_1	0.975	((-,-),(-,-),(-,-),(-,-),(-,-),(-,-),(-,-))
788	(((((cat_9:9,cheetah_5:9)_6:5,(tiger_7:7,lion_1:7)_6:7)_6:40,dog_5:54)_9:40,(human_46:87,mouse_30:87)_20:7)_18:31,opossum_7:125)_16	0.001	((0.006699,0.359509),(0.656162,0.697056),(0.135247,0.000001),(0.212222,0.143897),(0.002574,0.100702),(0.000020,0.045542),(0.384033,0.074145))
789	(((((cat_1:9,cheetah_1:9)_1:5,(tiger_1:7,lion_0:7)_1:7)_1:40,dog_1:54)_1:40,(human_1:87,mouse_1:87)_1:7)_1:31,opossum_1:125)_1	0.3835	((-,-),(-,-),(-,-),(-,-),(-,-),(-,-),(-,-))
790	(((((cat_0:9,cheetah_0:9)_0:5,(tiger_0:7,lion_0:7)_0:7)_0:40,dog_0:54)_0:40,(human_13:87,mouse_0:87)_1:7)_1:31,opossum_1:125)_1	0.144	((-,-),(-,-),(-,-),(-,-),(-,-),(-,-),(-,-))
791	(((((cat_2:9,cheetah_2:9)_2:5,(tiger_2:7,lion_2:7)_2:7)_2:40,dog_1:54)_1:40,(human_1:87,mouse_1:87)_1:7)_1:31,opossum_1:125)_1	0.8535	((-,-),(-,-),(-,-),(-,-),(-,-),(-,-),(-,-))
792	(((((cat_0:9,cheetah_2:9)_1:5,(tiger_0:7,lion_1:7)_1:7)_1:40,dog_0:54)_1:40,(human_0:87,mouse_0:87)_1:7)_1:31,opossum_0:125)_1	0.123	((-,-),(-,-),(-,-),(-,-),(-,-),(-,-),(-,-))
793	(((((cat_5:9,cheetah_8:9)_6:5,(tiger_3:7,lion_10:7)_6:7)_6:40,dog_7:54)_6:40,(human_6:87,mouse_3:87)_5:7)_5:31,opossum_1:125)_4	0.001	((0.359509,0.060369),(0.656162,0.697056),(0.001184,0.000261),(0.886555,0.540601),(0.430740,0.674361),(0.449744,0.589697),(0.317956,0.350109))
794	(((((cat_0:9,cheetah_0:9)_0:5,(tiger_0:7,lion_0:7)_0:7)_0:40,dog_0:54)_0:40,(human_0:87,mouse_0:87)_0:7)_0:31,opossum_3:125)_1	1	((-,-),(-,-),(-,-),(-,-),(-,-),(-,-),(-,-))
795	(((((cat_1:9,cheetah_0:9)_1:5,(tiger_1:7,lion_0:7)_1:7)_1:40,dog_1:54)_1:40,(human_0:87,mouse_0:87)_1:7)_1:31,opossum_0:125)_1	0.231	((-,-),(-,-),(-,-),(-,-),(-,-),(-,-),(-,-))
796	(((((cat_0:9,cheetah_0:9)_0:5,(tiger_0:7,lion_0:7)_0:7)_0:40,dog_0:54)_0:40,(human_0:87,mouse_0:87)_0:7)_0:31,opossum_6:125)_1	0.997	((-,-),(-,-),(-,-),(-,-),(-,-),(-,-),(-,-))
797	(((((cat_2:9,cheetah_1:9)_2:5,(tiger_2:7,lion_1:7)_2:7)_2:40,dog_2:54)_2:40,(human_6:87,mouse_0:87)_2:7)_2:31,opossum_0:125)_2	0.18	((-,-),(-,-),(-,-),(-,-),(-,-),(-,-),(-,-))
798	(((((cat_0:9,cheetah_0:9)_0:5,(tiger_0:7,lion_0:7)_0:7)_0:40,dog_0:54)_0:40,(human_0:87,mouse_4:87)_1:7)_1:31,opossum_0:125)_1	0.832	((-,-),(-,-),(-,-),(-,-),(-,-),(-,-),(-,-))
799	(((((cat_0:9,cheetah_0:9)_0:5,(tiger_0:7,lion_0:7)_0:7)_0:40,dog_0:54)_0:40,(human_0:87,mouse_2:87)_1:7)_1:31,opossum_0:125)_1	0.9025	((-,-),(-,-),(-,-),(-,-),(-,-),(-,-),(-,-))
800	(((((cat_0:9,cheetah_0:9)_0:5,(tiger_0:7,lion_0:7)_0:7)_0:40,dog_0:54)_0:40,(human_0:87,mouse_0:87)_0:7)_0:31,opossum_4:125)_1	1	((-,-),(-,-),(-,-),(-,-),(-,-),(-,-),(-,-))
801	(((((cat_12:9,cheetah_26:9)_13:5,(tiger_1:7,lion_10:7)_9:7)_10:40,dog_3:54)_6:40,(human_3:87,mouse_12:87)_6:7)_6:31,opossum_1:125)_5	0	((0.536656,0.000000),(0.005732,0.420332),(0.000000,0.195081),(0.040974,0.185146),(0.886555,0.697056),(0.382873,0.029833),(0.371923,0.237417))
802	(((((cat_3:9,cheetah_0:9)_1:5,(tiger_1:7,lion_2:7)_1:7)_1:40,dog_0:54)_1:40,(human_4:87,mouse_4:87)_2:7)_2:31,opossum_1:125)_2	0.029	((0.001730,0.084909),(0.533049,0.545357),(0.545357,0.023168),(0.693995,0.335043),(0.434212,0.584639),(0.109125,0.109125),(0.749762,0.866931))
803	(((((cat_1:9,cheetah_1:9)_1:5,(tiger_0:7,lion_1:7)_1:7)_1:40,dog_1:54)_1:40,(human_1:87,mouse_2:87)_1:7)_1:31,opossum_1:125)_1	0.673	((-,-),(-,-),(-,-),(-,-),(-,-),(-,-),(-,-))
804	(((((cat_1:9,cheetah_1:9)_1:5,(tiger_0:7,lion_1:7)_1:7)_1:40,dog_1:54)_1:40,(human_2:87,mouse_1:87)_1:7)_1:31,opossum_1:125)_1	0.673	((-,-),(-,-),(-,-),(-,-),(-,-),(-,-),(-,-))
805	(((((cat_1:9,cheetah_1:9)_1:5,(tiger_1:7,lion_1:7)_1:7)_1:40,dog_1:54)_1:40,(human_1:87,mouse_1:87)_1:7)_1:31,opossum_2:125)_1	0.9255	((-,-),(-,-),(-,-),(-,-),(-,-),(-,-),(-,-))
806	(((((cat_0:9,cheetah_1:9)_1:5,(tiger_1:7,lion_0:7)_1:7)_1:40,dog_0:54)_1:40,(human_1:87,mouse_0:87)_1:7)_1:31,opossum_0:125)_1	0.182	((-,-),(-,-),(-,-),(-,-),(-,-),(-,-),(-,-))
807	(((((cat_0:9,cheetah_4:9)_3:5,(tiger_3:7,lion_4:7)_3:7)_3:40,dog_0:54)_2:40,(human_6:87,mouse_1:87)_2:7)_2:31,opossum_0:125)_2	0.002	((0.000240,0.087693),(0.589780,0.618746),(0.618746,0.069304),(0.213133,0.142062),(0.783720,0.584639),(0.022240,0.853678),(0.749762,0.625693))
808	(((((cat_1:9,cheetah_1:9)_1:5,(tiger_0:7,lion_1:7)_1:7)_1:40,dog_1:54)_1:40,(human_0:87,mouse_1:87)_1:7)_1:31,opossum_1:125)_1	0.379	((-,-),(-,-),(-,-),(-,-),(-,-),(-,-),(-,-))
809	(((((cat_0:9,cheetah_0:9)_0:5,(tiger_0:7,lion_0:7)_0:7)_0:40,dog_0:54)_0:40,(human_1:87,mouse_0:87)_1:7)_1:31,opossum_1:125)_1	0.7195	((-,-),(-,-),(-,-),(-,-),(-,-),(-,-),(-,-))
810	(((((cat_1:9,cheetah_0:9)_1:5,(tiger_0:7,lion_0:7)_0:7)_1:40,dog_1:54)_1:40,(human_2:87,mouse_1:87)_1:7)_1:31,opossum_1:125)_1	0.403	((-,-),(-,-),(-,-),(-,-),(-,-),(-,-),(-,-))
811	(((((cat_5:9,cheetah_4:9)_4:5,(tiger_1:7,lion_3:7)_3:7)_4:40,dog_8:54)_5:40,(human_3:87,mouse_5:87)_4:7)_4:31,opossum_2:125)_4	0.075	((-,-),(-,-),(-,-),(-,-),(-,-),(-,-),(-,-))
812	(((((cat_3:9,cheetah_4:9)_3:5,(tiger_2:7,lion_4:7)_3:7)_3:40,dog_2:54)_2:40,(human_3:87,mouse_2:87)_2:7)_2:31,opossum_2:125)_2	0.447	((-,-),(-,-),(-,-),(-,-),(-,-),(-,-),(-,-))
813	(((((cat_0:9,cheetah_1:9)_1:5,(tiger_0:7,lion_1:7)_1:7)_1:40,dog_0:54)_1:40,(human_0:87,mouse_0:87)_1:7)_1:31,opossum_0:125)_1	0.194	((-,-),(-,-),(-,-),(-,-),(-,-),(-,-),(-,-))
814	(((((cat_1:9,cheetah_1:9)_1:5,(tiger_1:7,lion_1:7)_1:7)_1:40,dog_1:54)_1:40,(human_1:87,mouse_1:87)_1:7)_1:31,opossum_1:125)_1	0.665	((-,-),(-,-),(-,-),(-,-),(-,-),(-,-),(-,-))
815	(((((cat_1:9,cheetah_1:9)_1:5,(tiger_1:7,lion_1:7)_1:7)_1:40,dog_1:54)_1:40,(human_1:87,mouse_1:87)_1:7)_1:31,opossum_1:125)_1	0.665	((-,-),(-,-),(-,-),(-,-),(-,-),(-,-),(-,-))
816	(((((cat_1:9,cheetah_1:9)_1:5,(tiger_1:7,lion_1:7)_1:7)_1:40,dog_1:54)_1:40,(human_1:87,mouse_1:87)_1:7)_1:31,opossum_1:125)_1	0.665	((-,-),(-,-),(-,-),(-,-),(-,-),(-,-),(-,-))
817	(((((cat_1:9,cheetah_0:9)_1:5,(tiger_1:7,lion_1:7)_1:7)_1:40,dog_1:54)_1:40,(human_1:87,mouse_1:87)_1:7)_1:31,opossum_1:125)_1	0.403	((-,-),(-,-),(-,-),(-,-),(-,-),(-,-),(-,-))
818	(((((cat_1:9,cheetah_1:9)_1:5,(tiger_1:7,lion_1:7)_1:7)_1:40,dog_1:54)_1:40,(human_1:87,mouse_1:87)_1:7)_1:31,opossum_1:125)_1	0.665	((-,-),(-,-),(-,-),(-,-),(-,-),(-,-),(-,-))
819	(((((cat_1:9,cheetah_1:9)_1:5,(tiger_1:7,lion_1:7)_1:7)_1:40,dog_1:54)_1:40,(human_1:87,mouse_1:87)_1:7)_1:31,opossum_1:125)_1	0.665	((-,-),(-,-),(-,-),(-,-),(-,-),(-,-),(-,-))
820	(((((cat_1:9,cheetah_1:9)_1:5,(tiger_1:7,lion_1:7)_1:7)_1:40,dog_1:54)_1:40,(human_1:87,mouse_1:87)_1:7)_1:31,opossum_0:125)_1	0.7015	((-,-),(-,-),(-,-),(-,-),(-,-),(-,-),(-,-))
821	(((((cat_1:9,cheetah_1:9)_1:5,(tiger_1:7,lion_2:7)_1:7)_1:40,dog_1:54)_1:40,(human_1:87,mouse_1:87)_1:7)_1:31,opossum_1:125)_1	0.717	((-,-),(-,-),(-,-),(-,-),(-,-),(-,-),(-,-))
822	(((((cat_2:9,cheetah_2:9)_2:5,(tiger_2:7,lion_2:7)_2:7)_2:40,dog_2:54)_2:40,(human_2:87,mouse_2:87)_2:7)_2:31,opossum_1:125)_2	0.803	((-,-),(-,-),(-,-),(-,-),(-,-),(-,-),(-,-))
823	(((((cat_1:9,cheetah_1:9)_1:5,(tiger_1:7,lion_1:7)_1:7)_1:40,dog_1:54)_1:40,(human_1:87,mouse_1:87)_1:7)_1:31,opossum_1:125)_1	0.665	((-,-),(-,-),(-,-),(-,-),(-,-),(-,-),(-,-))
824	(((((cat_1:9,cheetah_1:9)_1:5,(tiger_1:7,lion_1:7)_1:7)_1:40,dog_1:54)_1:40,(human_1:87,mouse_1:87)_1:7)_1:31,opossum_1:125)_1	0.665	((-,-),(-,-),(-,-),(-,-),(-,-),(-,-),(-,-))
825	(((((cat_1:9,cheetah_1:9)_1:5,(tiger_0:7,lion_1:7)_1:7)_1:40,dog_1:54)_1:40,(human_1:87,mouse_1:87)_1:7)_1:31,opossum_1:125)_1	0.3835	((-,-),(-,-),(-,-),(-,-),(-,-),(-,-),(-,-))
826	(((((cat_2:9,cheetah_2:9)_2:5,(tiger_2:7,lion_2:7)_2:7)_2:40,dog_2:54)_2:40,(human_2:87,mouse_2:87)_2:7)_2:31,opossum_1:125)_2	0.803	((-,-),(-,-),(-,-),(-,-),(-,-),(-,-),(-,-))
827	(((((cat_1:9,cheetah_1:9)_1:5,(tiger_1:7,lion_1:7)_1:7)_1:40,dog_1:54)_1:40,(human_1:87,mouse_1:87)_1:7)_1:31,opossum_1:125)_1	0.665	((-,-),(-,-),(-,-),(-,-),(-,-),(-,-),(-,-))
828	(((((cat_1:9,cheetah_1:9)_1:5,(tiger_1:7,lion_1:7)_1:7)_1:40,dog_1:54)_1:40,(human_1:87,mouse_1:87)_1:7)_1:31,opossum_1:125)_1	0.665	((-,-),(-,-),(-,-),(-,-),(-,-),(-,-),(-,-))
829	(((((cat_1:9,cheetah_1:9)_1:5,(tiger_1:7,lion_1:7)_1:7)_1:40,dog_1:54)_1:40,(human_1:87,mouse_1:87)_1:7)_1:31,opossum_1:125)_1	0.665	((-,-),(-,-),(-,-),(-,-),(-,-),(-,-),(-,-))
830	(((((cat_0:9,cheetah_1:9)_1:5,(tiger_0:7,lion_0:7)_0:7)_1:40,dog_0:54)_1:40,(human_0:87,mouse_0:87)_1:7)_1:31,opossum_1:125)_1	0.182	((-,-),(-,-),(-,-),(-,-),(-,-),(-,-),(-,-))
831	(((((cat_1:9,cheetah_1:9)_1:5,(tiger_1:7,lion_1:7)_1:7)_1:40,dog_1:54)_1:40,(human_1:87,mouse_1:87)_1:7)_1:31,opossum_1:125)_1	0.665	((-,-),(-,-),(-,-),(-,-),(-,-),(-,-),(-,-))
832	(((((cat_1:9,cheetah_1:9)_1:5,(tiger_1:7,lion_1:7)_1:7)_1:40,dog_1:54)_1:40,(human_1:87,mouse_1:87)_1:7)_1:31,opossum_1:125)_1	0.665	((-,-),(-,-),(-,-),(-,-),(-,-),(-,-),(-,-))
833	(((((cat_1:9,cheetah_1:9)_1:5,(tiger_1:7,lion_1:7)_1:7)_1:40,dog_1:54)_1:40,(human_1:87,mouse_1:87)_1:7)_1:31,opossum_1:125)_1	0.665	((-,-),(-,-),(-,-),(-,-),(-,-),(-,-),(-,-))
834	(((((cat_1:9,cheetah_1:9)_1:5,(tiger_1:7,lion_1:7)_1:7)_1:40,dog_1:54)_1:40,(human_1:87,mouse_1:87)_1:7)_1:31,opossum_1:125)_1	0.665	((-,-),(-,-),(-,-),(-,-),(-,-),(-,-),(-,-))
835	(((((cat_1:9,cheetah_1:9)_1:5,(tiger_1:7,lion_1:7)_1:7)_1:40,dog_1:54)_1:40,(human_1:87,mouse_1:87)_1:7)_1:31,opossum_1:125)_1	0.665	((-,-),(-,-),(-,-),(-,-),(-,-),(-,-),(-,-))
836	(((((cat_1:9,cheetah_1:9)_1:5,(tiger_1:7,lion_1:7)_1:7)_1:40,dog_1:54)_1:40,(human_1:87,mouse_1:87)_1:7)_1:31,opossum_1:125)_1	0.665	((-,-),(-,-),(-,-),(-,-),(-,-),(-,-),(-,-))
837	(((((cat_1:9,cheetah_1:9)_1:5,(tiger_1:7,lion_1:7)_1:7)_1:40,dog_1:54)_1:40,(human_1:87,mouse_1:87)_1:7)_1:31,opossum_1:125)_1	0.665	((-,-),(-,-),(-,-),(-,-),(-,-),(-,-),(-,-))
838	(((((cat_1:9,cheetah_1:9)_1:5,(tiger_1:7,lion_1:7)_1:7)_1:40,dog_1:54)_1:40,(human_1:87,mouse_1:87)_1:7)_1:31,opossum_1:125)_1	0.665	((-,-),(-,-),(-,-),(-,-),(-,-),(-,-),(-,-))
839	(((((cat_1:9,cheetah_1:9)_1:5,(tiger_1:7,lion_1:7)_1:7)_1:40,dog_1:54)_1:40,(human_1:87,mouse_1:87)_1:7)_1:31,opossum_1:125)_1	0.665	((-,-),(-,-),(-,-),(-,-),(-,-),(-,-),(-,-))
840	(((((cat_1:9,cheetah_1:9)_1:5,(tiger_1:7,lion_1:7)_1:7)_1:40,dog_1:54)_1:40,(human_1:87,mouse_1:87)_1:7)_1:31,opossum_1:125)_1	0.665	((-,-),(-,-),(-,-),(-,-),(-,-),(-,-),(-,-))
841	(((((cat_1:9,cheetah_0:9)_1:5,(tiger_1:7,lion_1:7)_1:7)_1:40,dog_1:54)_1:40,(human_1:87,mouse_1:87)_1:7)_1:31,opossum_1:125)_1	0.403	((-,-),(-,-),(-,-),(-,-),(-,-),(-,-),(-,-))
842	(((((cat_1:9,cheetah_0:9)_1:5,(tiger_1:7,lion_0:7)_1:7)_1:40,dog_1:54)_1:40,(human_1:87,mouse_1:87)_1:7)_1:31,opossum_1:125)_1	0.194	((-,-),(-,-),(-,-),(-,-),(-,-),(-,-),(-,-))
843	(((((cat_1:9,cheetah_1:9)_1:5,(tiger_1:7,lion_1:7)_1:7)_1:40,dog_1:54)_1:40,(human_1:87,mouse_1:87)_1:7)_1:31,opossum_1:125)_1	0.665	((-,-),(-,-),(-,-),(-,-),(-,-),(-,-),(-,-))
844	(((((cat_1:9,cheetah_1:9)_1:5,(tiger_1:7,lion_0:7)_1:7)_1:40,dog_1:54)_1:40,(human_1:87,mouse_1:87)_1:7)_1:31,opossum_1:125)_1	0.3835	((-,-),(-,-),(-,-),(-,-),(-,-),(-,-),(-,-))
845	(((((cat_1:9,cheetah_1:9)_1:5,(tiger_1:7,lion_0:7)_1:7)_1:40,dog_1:54)_1:40,(human_1:87,mouse_1:87)_1:7)_1:31,opossum_1:125)_1	0.3835	((-,-),(-,-),(-,-),(-,-),(-,-),(-,-),(-,-))
846	(((((cat_1:9,cheetah_1:9)_1:5,(tiger_1:7,lion_1:7)_1:7)_1:40,dog_1:54)_1:40,(human_1:87,mouse_1:87)_1:7)_1:31,opossum_1:125)_1	0.665	((-,-),(-,-),(-,-),(-,-),(-,-),(-,-),(-,-))
847	(((((cat_0:9,cheetah_1:9)_1:5,(tiger_1:7,lion_1:7)_1:7)_1:40,dog_1:54)_1:40,(human_1:87,mouse_1:87)_1:7)_1:31,opossum_1:125)_1	0.403	((-,-),(-,-),(-,-),(-,-),(-,-),(-,-),(-,-))
848	(((((cat_1:9,cheetah_1:9)_1:5,(tiger_1:7,lion_1:7)_1:7)_1:40,dog_1:54)_1:40,(human_1:87,mouse_1:87)_1:7)_1:31,opossum_1:125)_1	0.665	((-,-),(-,-),(-,-),(-,-),(-,-),(-,-),(-,-))
849	(((((cat_1:9,cheetah_1:9)_1:5,(tiger_1:7,lion_1:7)_1:7)_1:40,dog_1:54)_1:40,(human_1:87,mouse_1:87)_1:7)_1:31,opossum_1:125)_1	0.665	((-,-),(-,-),(-,-),(-,-),(-,-),(-,-),(-,-))
850	(((((cat_1:9,cheetah_1:9)_1:5,(tiger_1:7,lion_1:7)_1:7)_1:40,dog_1:54)_1:40,(human_1:87,mouse_1:87)_1:7)_1:31,opossum_1:125)_1	0.665	((-,-),(-,-),(-,-),(-,-),(-,-),(-,-),(-,-))
851	(((((cat_1:9,cheetah_1:9)_1:5,(tiger_1:7,lion_1:7)_1:7)_1:40,dog_1:54)_1:40,(human_1:87,mouse_1:87)_1:7)_1:31,opossum_1:125)_1	0.665	((-,-),(-,-),(-,-),(-,-),(-,-),(-,-),(-,-))
852	(((((cat_1:9,cheetah_1:9)_1:5,(tiger_1:7,lion_1:7)_1:7)_1:40,dog_1:54)_1:40,(human_1:87,mouse_1:87)_1:7)_1:31,opossum_1:125)_1	0.665	((-,-),(-,-),(-,-),(-,-),(-,-),(-,-),(-,-))
853	(((((cat_2:9,cheetah_2:9)_2:5,(tiger_2:7,lion_2:7)_2:7)_2:40,dog_0:54)_2:40,(human_2:87,mouse_2:87)_2:7)_2:31,opossum_1:125)_2	0.706	((-,-),(-,-),(-,-),(-,-),(-,-),(-,-),(-,-))
854	(((((cat_2:9,cheetah_2:9)_2:5,(tiger_2:7,lion_2:7)_2:7)_2:40,dog_2:54)_2:40,(human_3:87,mouse_2:87)_2:7)_2:31,opossum_1:125)_2	0.968	((-,-),(-,-),(-,-),(-,-),(-,-),(-,-),(-,-))
855	(((((cat_2:9,cheetah_2:9)_2:5,(tiger_2:7,lion_1:7)_2:7)_2:40,dog_2:54)_2:40,(human_2:87,mouse_2:87)_2:7)_2:31,opossum_1:125)_2	0.608	((-,-),(-,-),(-,-),(-,-),(-,-),(-,-),(-,-))
856	(((((cat_1:9,cheetah_1:9)_1:5,(tiger_1:7,lion_1:7)_1:7)_1:40,dog_1:54)_1:40,(human_1:87,mouse_1:87)_1:7)_1:31,opossum_1:125)_1	0.665	((-,-),(-,-),(-,-),(-,-),(-,-),(-,-),(-,-))
857	(((((cat_1:9,cheetah_1:9)_1:5,(tiger_1:7,lion_1:7)_1:7)_1:40,dog_1:54)_1:40,(human_1:87,mouse_1:87)_1:7)_1:31,opossum_1:125)_1	0.665	((-,-),(-,-),(-,-),(-,-),(-,-),(-,-),(-,-))
858	(((((cat_1:9,cheetah_0:9)_1:5,(tiger_1:7,lion_0:7)_1:7)_1:40,dog_1:54)_1:40,(human_1:87,mouse_1:87)_1:7)_1:31,opossum_1:125)_1	0.194	((-,-),(-,-),(-,-),(-,-),(-,-),(-,-),(-,-))
859	(((((cat_1:9,cheetah_1:9)_1:5,(tiger_1:7,lion_1:7)_1:7)_1:40,dog_1:54)_1:40,(human_1:87,mouse_0:87)_1:7)_1:31,opossum_1:125)_1	0.641	((-,-),(-,-),(-,-),(-,-),(-,-),(-,-),(-,-))
860	(((((cat_2:9,cheetah_2:9)_2:5,(tiger_2:7,lion_2:7)_2:7)_2:40,dog_2:54)_2:40,(human_2:87,mouse_2:87)_2:7)_2:31,opossum_1:125)_2	0.803	((-,-),(-,-),(-,-),(-,-),(-,-),(-,-),(-,-))
861	(((((cat_0:9,cheetah_0:9)_0:5,(tiger_0:7,lion_0:7)_0:7)_0:40,dog_1:54)_1:40,(human_1:87,mouse_1:87)_1:7)_1:31,opossum_1:125)_1	0.6025	((-,-),(-,-),(-,-),(-,-),(-,-),(-,-),(-,-))
862	(((((cat_0:9,cheetah_0:9)_0:5,(tiger_0:7,lion_0:7)_0:7)_0:40,dog_0:54)_0:40,(human_0:87,mouse_0:87)_0:7)_0:31,opossum_5:125)_1	0.998	((-,-),(-,-),(-,-),(-,-),(-,-),(-,-),(-,-))
863	(((((cat_1:9,cheetah_1:9)_1:5,(tiger_1:7,lion_1:7)_1:7)_1:40,dog_1:54)_1:40,(human_1:87,mouse_1:87)_1:7)_1:31,opossum_1:125)_1	0.665	((-,-),(-,-),(-,-),(-,-),(-,-),(-,-),(-,-))
864	(((((cat_1:9,cheetah_1:9)_1:5,(tiger_2:7,lion_1:7)_1:7)_1:40,dog_1:54)_1:40,(human_1:87,mouse_1:87)_1:7)_1:31,opossum_1:125)_1	0.717	((-,-),(-,-),(-,-),(-,-),(-,-),(-,-),(-,-))
865	(((((cat_1:9,cheetah_1:9)_1:5,(tiger_1:7,lion_1:7)_1:7)_1:40,dog_1:54)_1:40,(human_1:87,mouse_1:87)_1:7)_1:31,opossum_1:125)_1	0.665	((-,-),(-,-),(-,-),(-,-),(-,-),(-,-),(-,-))
866	(((((cat_1:9,cheetah_1:9)_1:5,(tiger_0:7,lion_1:7)_1:7)_1:40,dog_0:54)_1:40,(human_1:87,mouse_1:87)_1:7)_1:31,opossum_1:125)_1	0.326	((-,-),(-,-),(-,-),(-,-),(-,-),(-,-),(-,-))
867	(((((cat_1:9,cheetah_1:9)_1:5,(tiger_1:7,lion_1:7)_1:7)_1:40,dog_1:54)_1:40,(human_1:87,mouse_1:87)_1:7)_1:31,opossum_1:125)_1	0.665	((-,-),(-,-),(-,-),(-,-),(-,-),(-,-),(-,-))
868	(((((cat_1:9,cheetah_1:9)_1:5,(tiger_1:7,lion_1:7)_1:7)_1:40,dog_1:54)_1:40,(human_1:87,mouse_1:87)_1:7)_1:31,opossum_1:125)_1	0.665	((-,-),(-,-),(-,-),(-,-),(-,-),(-,-),(-,-))
869	(((((cat_2:9,cheetah_1:9)_2:5,(tiger_2:7,lion_1:7)_2:7)_2:40,dog_2:54)_2:40,(human_2:87,mouse_2:87)_2:7)_2:31,opossum_1:125)_2	0.422	((-,-),(-,-),(-,-),(-,-),(-,-),(-,-),(-,-))
870	(((((cat_1:9,cheetah_1:9)_1:5,(tiger_1:7,lion_1:7)_1:7)_1:40,dog_1:54)_1:40,(human_1:87,mouse_1:87)_1:7)_1:31,opossum_1:125)_1	0.665	((-,-),(-,-),(-,-),(-,-),(-,-),(-,-),(-,-))
871	(((((cat_1:9,cheetah_1:9)_1:5,(tiger_1:7,lion_1:7)_1:7)_1:40,dog_1:54)_1:40,(human_1:87,mouse_1:87)_1:7)_1:31,opossum_1:125)_1	0.665	((-,-),(-,-),(-,-),(-,-),(-,-),(-,-),(-,-))
872	(((((cat_2:9,cheetah_2:9)_2:5,(tiger_2:7,lion_2:7)_2:7)_2:40,dog_3:54)_2:40,(human_2:87,mouse_2:87)_2:7)_2:31,opossum_1:125)_2	0.96	((-,-),(-,-),(-,-),(-,-),(-,-),(-,-),(-,-))
873	(((((cat_1:9,cheetah_1:9)_1:5,(tiger_1:7,lion_1:7)_1:7)_1:40,dog_1:54)_1:40,(human_1:87,mouse_1:87)_1:7)_1:31,opossum_1:125)_1	0.665	((-,-),(-,-),(-,-),(-,-),(-,-),(-,-),(-,-))
874	(((((cat_1:9,cheetah_1:9)_1:5,(tiger_1:7,lion_1:7)_1:7)_1:40,dog_1:54)_1:40,(human_1:87,mouse_1:87)_1:7)_1:31,opossum_1:125)_1	0.665	((-,-),(-,-),(-,-),(-,-),(-,-),(-,-),(-,-))
875	(((((cat_1:9,cheetah_1:9)_1:5,(tiger_1:7,lion_0:7)_1:7)_1:40,dog_1:54)_1:40,(human_1:87,mouse_1:87)_1:7)_1:31,opossum_1:125)_1	0.3835	((-,-),(-,-),(-,-),(-,-),(-,-),(-,-),(-,-))
876	(((((cat_1:9,cheetah_0:9)_1:5,(tiger_1:7,lion_1:7)_1:7)_1:40,dog_1:54)_1:40,(human_1:87,mouse_1:87)_1:7)_1:31,opossum_1:125)_1	0.403	((-,-),(-,-),(-,-),(-,-),(-,-),(-,-),(-,-))
877	(((((cat_1:9,cheetah_1:9)_1:5,(tiger_1:7,lion_1:7)_1:7)_1:40,dog_1:54)_1:40,(human_1:87,mouse_23:87)_3:7)_3:31,opossum_1:125)_3	0.008	((0.557185,0.557185),(0.533049,0.545357),(0.545357,0.545357),(0.693995,0.735790),(0.167715,0.618746),(0.474053,0.000000),(0.800846,0.706585))
878	(((((cat_1:9,cheetah_1:9)_1:5,(tiger_1:7,lion_1:7)_1:7)_1:40,dog_1:54)_1:40,(human_1:87,mouse_1:87)_1:7)_1:31,opossum_1:125)_1	0.665	((-,-),(-,-),(-,-),(-,-),(-,-),(-,-),(-,-))
879	(((((cat_3:9,cheetah_1:9)_2:5,(tiger_2:7,lion_1:7)_2:7)_2:40,dog_2:54)_2:40,(human_2:87,mouse_2:87)_2:7)_2:31,opossum_1:125)_2	0.348	((-,-),(-,-),(-,-),(-,-),(-,-),(-,-),(-,-))
880	(((((cat_1:9,cheetah_0:9)_1:5,(tiger_1:7,lion_1:7)_1:7)_1:40,dog_1:54)_1:40,(human_1:87,mouse_1:87)_1:7)_1:31,opossum_1:125)_1	0.403	((-,-),(-,-),(-,-),(-,-),(-,-),(-,-),(-,-))
881	(((((cat_1:9,cheetah_1:9)_1:5,(tiger_0:7,lion_0:7)_0:7)_1:40,dog_1:54)_1:40,(human_0:87,mouse_1:87)_1:7)_1:31,opossum_1:125)_1	0.398	((-,-),(-,-),(-,-),(-,-),(-,-),(-,-),(-,-))
882	(((((cat_1:9,cheetah_0:9)_1:5,(tiger_0:7,lion_0:7)_0:7)_1:40,dog_1:54)_1:40,(human_0:87,mouse_1:87)_1:7)_1:31,opossum_1:125)_1	0.207	((-,-),(-,-),(-,-),(-,-),(-,-),(-,-),(-,-))
883	(((((cat_1:9,cheetah_1:9)_1:5,(tiger_1:7,lion_1:7)_1:7)_1:40,dog_1:54)_1:40,(human_1:87,mouse_1:87)_1:7)_1:31,opossum_1:125)_1	0.665	((-,-),(-,-),(-,-),(-,-),(-,-),(-,-),(-,-))
884	(((((cat_1:9,cheetah_1:9)_1:5,(tiger_1:7,lion_1:7)_1:7)_1:40,dog_1:54)_1:40,(human_1:87,mouse_1:87)_1:7)_1:31,opossum_1:125)_1	0.665	((-,-),(-,-),(-,-),(-,-),(-,-),(-,-),(-,-))
885	(((((cat_1:9,cheetah_1:9)_1:5,(tiger_1:7,lion_1:7)_1:7)_1:40,dog_1:54)_1:40,(human_1:87,mouse_1:87)_1:7)_1:31,opossum_1:125)_1	0.665	((-,-),(-,-),(-,-),(-,-),(-,-),(-,-),(-,-))
886	(((((cat_1:9,cheetah_1:9)_1:5,(tiger_1:7,lion_1:7)_1:7)_1:40,dog_2:54)_1:40,(human_1:87,mouse_1:87)_1:7)_1:31,opossum_1:125)_1	0.89	((-,-),(-,-),(-,-),(-,-),(-,-),(-,-),(-,-))
887	(((((cat_1:9,cheetah_1:9)_1:5,(tiger_1:7,lion_1:7)_1:7)_1:40,dog_1:54)_1:40,(human_1:87,mouse_1:87)_1:7)_1:31,opossum_1:125)_1	0.665	((-,-),(-,-),(-,-),(-,-),(-,-),(-,-),(-,-))
888	(((((cat_1:9,cheetah_1:9)_1:5,(tiger_1:7,lion_1:7)_1:7)_1:40,dog_1:54)_1:40,(human_1:87,mouse_1:87)_1:7)_1:31,opossum_1:125)_1	0.665	((-,-),(-,-),(-,-),(-,-),(-,-),(-,-),(-,-))
889	(((((cat_1:9,cheetah_1:9)_1:5,(tiger_1:7,lion_1:7)_1:7)_1:40,dog_1:54)_1:40,(human_1:87,mouse_1:87)_1:7)_1:31,opossum_1:125)_1	0.665	((-,-),(-,-),(-,-),(-,-),(-,-),(-,-),(-,-))
890	(((((cat_1:9,cheetah_1:9)_1:5,(tiger_1:7,lion_1:7)_1:7)_1:40,dog_1:54)_1:40,(human_1:87,mouse_1:87)_1:7)_1:31,opossum_1:125)_1	0.665	((-,-),(-,-),(-,-),(-,-),(-,-),(-,-),(-,-))
891	(((((cat_1:9,cheetah_0:9)_1:5,(tiger_1:7,lion_0:7)_1:7)_1:40,dog_1:54)_1:40,(human_1:87,mouse_1:87)_1:7)_1:31,opossum_1:125)_1	0.194	((-,-),(-,-),(-,-),(-,-),(-,-),(-,-),(-,-))
892	(((((cat_1:9,cheetah_0:9)_1:5,(tiger_1:7,lion_0:7)_1:7)_1:40,dog_1:54)_1:40,(human_1:87,mouse_1:87)_1:7)_1:31,opossum_1:125)_1	0.194	((-,-),(-,-),(-,-),(-,-),(-,-),(-,-),(-,-))
893	(((((cat_1:9,cheetah_1:9)_1:5,(tiger_1:7,lion_1:7)_1:7)_1:40,dog_1:54)_1:40,(human_1:87,mouse_1:87)_1:7)_1:31,opossum_1:125)_1	0.665	((-,-),(-,-),(-,-),(-,-),(-,-),(-,-),(-,-))
894	(((((cat_2:9,cheetah_2:9)_2:5,(tiger_1:7,lion_2:7)_2:7)_2:40,dog_2:54)_2:40,(human_2:87,mouse_2:87)_2:7)_2:31,opossum_1:125)_2	0.608	((-,-),(-,-),(-,-),(-,-),(-,-),(-,-),(-,-))
895	(((((cat_1:9,cheetah_1:9)_1:5,(tiger_1:7,lion_1:7)_1:7)_1:40,dog_1:54)_1:40,(human_1:87,mouse_1:87)_1:7)_1:31,opossum_1:125)_1	0.665	((-,-),(-,-),(-,-),(-,-),(-,-),(-,-),(-,-))
896	(((((cat_1:9,cheetah_1:9)_1:5,(tiger_1:7,lion_1:7)_1:7)_1:40,dog_1:54)_1:40,(human_1:87,mouse_1:87)_1:7)_1:31,opossum_1:125)_1	0.665	((-,-),(-,-),(-,-),(-,-),(-,-),(-,-),(-,-))
897	(((((cat_1:9,cheetah_1:9)_1:5,(tiger_1:7,lion_1:7)_1:7)_1:40,dog_1:54)_1:40,(human_1:87,mouse_1:87)_1:7)_1:31,opossum_1:125)_1	0.665	((-,-),(-,-),(-,-),(-,-),(-,-),(-,-),(-,-))
898	(((((cat_2:9,cheetah_2:9)_2:5,(tiger_2:7,lion_2:7)_2:7)_2:40,dog_2:54)_2:40,(human_2:87,mouse_10:87)_3:7)_3:31,opossum_1:125)_3	0.758	((-,-),(-,-),(-,-),(-,-),(-,-),(-,-),(-,-))
899	(((((cat_1:9,cheetah_1:9)_1:5,(tiger_1:7,lion_1:7)_1:7)_1:40,dog_1:54)_1:40,(human_1:87,mouse_1:87)_1:7)_1:31,opossum_1:125)_1	0.665	((-,-),(-,-),(-,-),(-,-),(-,-),(-,-),(-,-))
900	(((((cat_1:9,cheetah_1:9)_1:5,(tiger_1:7,lion_1:7)_1:7)_1:40,dog_1:54)_1:40,(human_1:87,mouse_1:87)_1:7)_1:31,opossum_1:125)_1	0.665	((-,-),(-,-),(-,-),(-,-),(-,-),(-,-),(-,-))
901	(((((cat_1:9,cheetah_1:9)_1:5,(tiger_1:7,lion_1:7)_1:7)_1:40,dog_1:54)_1:40,(human_1:87,mouse_1:87)_1:7)_1:31,opossum_1:125)_1	0.665	((-,-),(-,-),(-,-),(-,-),(-,-),(-,-),(-,-))
902	(((((cat_1:9,cheetah_1:9)_1:5,(tiger_0:7,lion_1:7)_1:7)_1:40,dog_1:54)_1:40,(human_1:87,mouse_1:87)_1:7)_1:31,opossum_1:125)_1	0.3835	((-,-),(-,-),(-,-),(-,-),(-,-),(-,-),(-,-))
903	(((((cat_1:9,cheetah_1:9)_1:5,(tiger_1:7,lion_1:7)_1:7)_1:40,dog_1:54)_1:40,(human_1:87,mouse_1:87)_1:7)_1:31,opossum_1:125)_1	0.665	((-,-),(-,-),(-,-),(-,-),(-,-),(-,-),(-,-))
904	(((((cat_1:9,cheetah_1:9)_1:5,(tiger_1:7,lion_1:7)_1:7)_1:40,dog_1:54)_1:40,(human_1:87,mouse_1:87)_1:7)_1:31,opossum_1:125)_1	0.665	((-,-),(-,-),(-,-),(-,-),(-,-),(-,-),(-,-))
905	(((((cat_1:9,cheetah_2:9)_1:5,(tiger_1:7,lion_2:7)_1:7)_1:40,dog_1:54)_1:40,(human_1:87,mouse_1:87)_1:7)_1:31,opossum_1:125)_1	0.497	((-,-),(-,-),(-,-),(-,-),(-,-),(-,-),(-,-))
906	(((((cat_1:9,cheetah_1:9)_1:5,(tiger_1:7,lion_0:7)_1:7)_1:40,dog_1:54)_1:40,(human_1:87,mouse_1:87)_1:7)_1:31,opossum_1:125)_1	0.3835	((-,-),(-,-),(-,-),(-,-),(-,-),(-,-),(-,-))
907	(((((cat_1:9,cheetah_1:9)_1:5,(tiger_1:7,lion_1:7)_1:7)_1:40,dog_1:54)_1:40,(human_2:87,mouse_1:87)_1:7)_1:31,opossum_1:125)_1	0.9065	((-,-),(-,-),(-,-),(-,-),(-,-),(-,-),(-,-))
908	(((((cat_1:9,cheetah_1:9)_1:5,(tiger_1:7,lion_1:7)_1:7)_1:40,dog_1:54)_1:40,(human_1:87,mouse_1:87)_1:7)_1:31,opossum_1:125)_1	0.665	((-,-),(-,-),(-,-),(-,-),(-,-),(-,-),(-,-))
909	(((((cat_1:9,cheetah_1:9)_1:5,(tiger_1:7,lion_1:7)_1:7)_1:40,dog_1:54)_1:40,(human_1:87,mouse_1:87)_1:7)_1:31,opossum_1:125)_1	0.665	((-,-),(-,-),(-,-),(-,-),(-,-),(-,-),(-,-))
910	(((((cat_1:9,cheetah_1:9)_1:5,(tiger_1:7,lion_0:7)_1:7)_1:40,dog_1:54)_1:40,(human_1:87,mouse_1:87)_1:7)_1:31,opossum_1:125)_1	0.3835	((-,-),(-,-),(-,-),(-,-),(-,-),(-,-),(-,-))
911	(((((cat_1:9,cheetah_1:9)_1:5,(tiger_0:7,lion_1:7)_1:7)_1:40,dog_1:54)_1:40,(human_1:87,mouse_1:87)_1:7)_1:31,opossum_1:125)_1	0.3835	((-,-),(-,-),(-,-),(-,-),(-,-),(-,-),(-,-))
912	(((((cat_1:9,cheetah_0:9)_1:5,(tiger_0:7,lion_0:7)_0:7)_1:40,dog_1:54)_1:40,(human_1:87,mouse_1:87)_1:7)_1:31,opossum_1:125)_1	0.209	((-,-),(-,-),(-,-),(-,-),(-,-),(-,-),(-,-))
913	(((((cat_1:9,cheetah_1:9)_1:5,(tiger_1:7,lion_1:7)_1:7)_1:40,dog_1:54)_1:40,(human_1:87,mouse_1:87)_1:7)_1:31,opossum_1:125)_1	0.665	((-,-),(-,-),(-,-),(-,-),(-,-),(-,-),(-,-))
914	(((((cat_2:9,cheetah_1:9)_1:5,(tiger_0:7,lion_1:7)_1:7)_1:40,dog_2:54)_2:40,(human_2:87,mouse_2:87)_2:7)_2:31,opossum_1:125)_2	0.31	((-,-),(-,-),(-,-),(-,-),(-,-),(-,-),(-,-))
915	(((((cat_1:9,cheetah_1:9)_1:5,(tiger_1:7,lion_1:7)_1:7)_1:40,dog_1:54)_1:40,(human_1:87,mouse_1:87)_1:7)_1:31,opossum_1:125)_1	0.665	((-,-),(-,-),(-,-),(-,-),(-,-),(-,-),(-,-))
916	(((((cat_1:9,cheetah_1:9)_1:5,(tiger_1:7,lion_1:7)_1:7)_1:40,dog_1:54)_1:40,(human_1:87,mouse_1:87)_1:7)_1:31,opossum_1:125)_1	0.665	((-,-),(-,-),(-,-),(-,-),(-,-),(-,-),(-,-))
917	(((((cat_1:9,cheetah_1:9)_1:5,(tiger_1:7,lion_1:7)_1:7)_1:40,dog_1:54)_1:40,(human_1:87,mouse_1:87)_1:7)_1:31,opossum_1:125)_1	0.665	((-,-),(-,-),(-,-),(-,-),(-,-),(-,-),(-,-))
918	(((((cat_2:9,cheetah_1:9)_2:5,(tiger_2:7,lion_2:7)_2:7)_2:40,dog_2:54)_2:40,(human_2:87,mouse_2:87)_2:7)_2:31,opossum_1:125)_2	0.651	((-,-),(-,-),(-,-),(-,-),(-,-),(-,-),(-,-))
919	(((((cat_1:9,cheetah_1:9)_1:5,(tiger_1:7,lion_1:7)_1:7)_1:40,dog_1:54)_1:40,(human_1:87,mouse_1:87)_1:7)_1:31,opossum_1:125)_1	0.665	((-,-),(-,-),(-,-),(-,-),(-,-),(-,-),(-,-))
920	(((((cat_1:9,cheetah_2:9)_2:5,(tiger_2:7,lion_2:7)_2:7)_2:40,dog_1:54)_2:40,(human_2:87,mouse_1:87)_2:7)_2:31,opossum_1:125)_2	0.662	((-,-),(-,-),(-,-),(-,-),(-,-),(-,-),(-,-))
921	(((((cat_1:9,cheetah_1:9)_1:5,(tiger_1:7,lion_1:7)_1:7)_1:40,dog_1:54)_1:40,(human_1:87,mouse_1:87)_1:7)_1:31,opossum_1:125)_1	0.665	((-,-),(-,-),(-,-),(-,-),(-,-),(-,-),(-,-))
922	(((((cat_1:9,cheetah_1:9)_1:5,(tiger_1:7,lion_1:7)_1:7)_1:40,dog_1:54)_1:40,(human_1:87,mouse_1:87)_1:7)_1:31,opossum_1:125)_1	0.665	((-,-),(-,-),(-,-),(-,-),(-,-),(-,-),(-,-))
923	(((((cat_1:9,cheetah_1:9)_1:5,(tiger_1:7,lion_1:7)_1:7)_1:40,dog_1:54)_1:40,(human_1:87,mouse_1:87)_1:7)_1:31,opossum_1:125)_1	0.665	((-,-),(-,-),(-,-),(-,-),(-,-),(-,-),(-,-))
924	(((((cat_1:9,cheetah_0:9)_1:5,(tiger_0:7,lion_1:7)_1:7)_1:40,dog_1:54)_1:40,(human_1:87,mouse_1:87)_1:7)_1:31,opossum_1:125)_1	0.194	((-,-),(-,-),(-,-),(-,-),(-,-),(-,-),(-,-))
925	(((((cat_1:9,cheetah_1:9)_1:5,(tiger_1:7,lion_1:7)_1:7)_1:40,dog_1:54)_1:40,(human_1:87,mouse_1:87)_1:7)_1:31,opossum_1:125)_1	0.665	((-,-),(-,-),(-,-),(-,-),(-,-),(-,-),(-,-))
926	(((((cat_2:9,cheetah_1:9)_1:5,(tiger_1:7,lion_1:7)_1:7)_1:40,dog_2:54)_2:40,(human_2:87,mouse_2:87)_2:7)_2:31,opossum_1:125)_2	0.603	((-,-),(-,-),(-,-),(-,-),(-,-),(-,-),(-,-))
927	(((((cat_1:9,cheetah_1:9)_1:5,(tiger_1:7,lion_1:7)_1:7)_1:40,dog_1:54)_1:40,(human_1:87,mouse_1:87)_1:7)_1:31,opossum_1:125)_1	0.665	((-,-),(-,-),(-,-),(-,-),(-,-),(-,-),(-,-))
928	(((((cat_2:9,cheetah_2:9)_2:5,(tiger_2:7,lion_2:7)_2:7)_2:40,dog_2:54)_2:40,(human_2:87,mouse_2:87)_2:7)_2:31,opossum_1:125)_2	0.803	((-,-),(-,-),(-,-),(-,-),(-,-),(-,-),(-,-))
929	(((((cat_2:9,cheetah_2:9)_2:5,(tiger_2:7,lion_2:7)_2:7)_2:40,dog_2:54)_2:40,(human_3:87,mouse_2:87)_2:7)_2:31,opossum_1:125)_2	0.968	((-,-),(-,-),(-,-),(-,-),(-,-),(-,-),(-,-))
930	(((((cat_1:9,cheetah_0:9)_1:5,(tiger_0:7,lion_0:7)_0:7)_1:40,dog_1:54)_1:40,(human_1:87,mouse_1:87)_1:7)_1:31,opossum_1:125)_1	0.209	((-,-),(-,-),(-,-),(-,-),(-,-),(-,-),(-,-))
931	(((((cat_1:9,cheetah_0:9)_1:5,(tiger_1:7,lion_0:7)_1:7)_1:40,dog_1:54)_1:40,(human_2:87,mouse_1:87)_1:7)_1:31,opossum_1:125)_1	0.385	((-,-),(-,-),(-,-),(-,-),(-,-),(-,-),(-,-))
932	(((((cat_1:9,cheetah_1:9)_1:5,(tiger_1:7,lion_1:7)_1:7)_1:40,dog_1:54)_1:40,(human_1:87,mouse_1:87)_1:7)_1:31,opossum_1:125)_1	0.665	((-,-),(-,-),(-,-),(-,-),(-,-),(-,-),(-,-))
933	(((((cat_1:9,cheetah_0:9)_1:5,(tiger_1:7,lion_1:7)_1:7)_1:40,dog_1:54)_1:40,(human_1:87,mouse_1:87)_1:7)_1:31,opossum_1:125)_1	0.403	((-,-),(-,-),(-,-),(-,-),(-,-),(-,-),(-,-))
934	(((((cat_2:9,cheetah_1:9)_1:5,(tiger_1:7,lion_1:7)_1:7)_1:40,dog_2:54)_2:40,(human_2:87,mouse_2:87)_2:7)_2:31,opossum_1:125)_2	0.603	((-,-),(-,-),(-,-),(-,-),(-,-),(-,-),(-,-))
935	(((((cat_1:9,cheetah_1:9)_1:5,(tiger_1:7,lion_1:7)_1:7)_1:40,dog_1:54)_1:40,(human_1:87,mouse_1:87)_1:7)_1:31,opossum_1:125)_1	0.665	((-,-),(-,-),(-,-),(-,-),(-,-),(-,-),(-,-))
936	(((((cat_1:9,cheetah_0:9)_1:5,(tiger_1:7,lion_0:7)_1:7)_1:40,dog_1:54)_1:40,(human_1:87,mouse_1:87)_1:7)_1:31,opossum_1:125)_1	0.194	((-,-),(-,-),(-,-),(-,-),(-,-),(-,-),(-,-))
937	(((((cat_0:9,cheetah_2:9)_1:5,(tiger_1:7,lion_2:7)_1:7)_1:40,dog_0:54)_1:40,(human_0:87,mouse_0:87)_1:7)_1:31,opossum_1:125)_1	0.153	((-,-),(-,-),(-,-),(-,-),(-,-),(-,-),(-,-))
938	(((((cat_1:9,cheetah_1:9)_1:5,(tiger_1:7,lion_1:7)_1:7)_1:40,dog_1:54)_1:40,(human_1:87,mouse_1:87)_1:7)_1:31,opossum_1:125)_1	0.665	((-,-),(-,-),(-,-),(-,-),(-,-),(-,-),(-,-))
939	(((((cat_1:9,cheetah_1:9)_1:5,(tiger_1:7,lion_1:7)_1:7)_1:40,dog_1:54)_1:40,(human_1:87,mouse_1:87)_1:7)_1:31,opossum_1:125)_1	0.665	((-,-),(-,-),(-,-),(-,-),(-,-),(-,-),(-,-))
940	(((((cat_1:9,cheetah_1:9)_1:5,(tiger_1:7,lion_1:7)_1:7)_1:40,dog_1:54)_1:40,(human_1:87,mouse_1:87)_1:7)_1:31,opossum_1:125)_1	0.665	((-,-),(-,-),(-,-),(-,-),(-,-),(-,-),(-,-))
941	(((((cat_1:9,cheetah_1:9)_1:5,(tiger_1:7,lion_0:7)_1:7)_1:40,dog_1:54)_1:40,(human_1:87,mouse_1:87)_1:7)_1:31,opossum_1:125)_1	0.3835	((-,-),(-,-),(-,-),(-,-),(-,-),(-,-),(-,-))
942	(((((cat_1:9,cheetah_1:9)_1:5,(tiger_1:7,lion_1:7)_1:7)_1:40,dog_1:54)_1:40,(human_1:87,mouse_1:87)_1:7)_1:31,opossum_1:125)_1	0.665	((-,-),(-,-),(-,-),(-,-),(-,-),(-,-),(-,-))
943	(((((cat_2:9,cheetah_2:9)_2:5,(tiger_2:7,lion_2:7)_2:7)_2:40,dog_2:54)_2:40,(human_2:87,mouse_2:87)_2:7)_2:31,opossum_1:125)_2	0.803	((-,-),(-,-),(-,-),(-,-),(-,-),(-,-),(-,-))
944	(((((cat_1:9,cheetah_1:9)_1:5,(tiger_1:7,lion_1:7)_1:7)_1:40,dog_1:54)_1:40,(human_2:87,mouse_1:87)_1:7)_1:31,opossum_1:125)_1	0.9065	((-,-),(-,-),(-,-),(-,-),(-,-),(-,-),(-,-))
945	(((((cat_1:9,cheetah_0:9)_1:5,(tiger_1:7,lion_1:7)_1:7)_1:40,dog_1:54)_1:40,(human_1:87,mouse_1:87)_1:7)_1:31,opossum_1:125)_1	0.403	((-,-),(-,-),(-,-),(-,-),(-,-),(-,-),(-,-))
946	(((((cat_1:9,cheetah_1:9)_1:5,(tiger_1:7,lion_1:7)_1:7)_1:40,dog_1:54)_1:40,(human_1:87,mouse_1:87)_1:7)_1:31,opossum_1:125)_1	0.665	((-,-),(-,-),(-,-),(-,-),(-,-),(-,-),(-,-))
947	(((((cat_1:9,cheetah_1:9)_1:5,(tiger_1:7,lion_1:7)_1:7)_1:40,dog_1:54)_1:40,(human_1:87,mouse_1:87)_1:7)_1:31,opossum_1:125)_1	0.665	((-,-),(-,-),(-,-),(-,-),(-,-),(-,-),(-,-))
948	(((((cat_1:9,cheetah_1:9)_1:5,(tiger_1:7,lion_1:7)_1:7)_1:40,dog_1:54)_1:40,(human_1:87,mouse_1:87)_1:7)_1:31,opossum_1:125)_1	0.665	((-,-),(-,-),(-,-),(-,-),(-,-),(-,-),(-,-))
949	(((((cat_1:9,cheetah_1:9)_1:5,(tiger_1:7,lion_1:7)_1:7)_1:40,dog_1:54)_1:40,(human_1:87,mouse_1:87)_1:7)_1:31,opossum_1:125)_1	0.665	((-,-),(-,-),(-,-),(-,-),(-,-),(-,-),(-,-))
950	(((((cat_1:9,cheetah_1:9)_1:5,(tiger_1:7,lion_1:7)_1:7)_1:40,dog_1:54)_1:40,(human_1:87,mouse_1:87)_1:7)_1:31,opossum_1:125)_1	0.665	((-,-),(-,-),(-,-),(-,-),(-,-),(-,-),(-,-))
951	(((((cat_2:9,cheetah_0:9)_2:5,(tiger_2:7,lion_0:7)_2:7)_2:40,dog_2:54)_2:40,(human_2:87,mouse_2:87)_2:7)_2:31,opossum_1:125)_2	0.038	((0.604755,0.002430),(0.562858,0.584639),(0.584639,0.001430),(0.783720,0.820982),(0.783720,0.584639),(0.576883,0.576883),(0.749762,0.866931))
952	(((((cat_1:9,cheetah_1:9)_1:5,(tiger_1:7,lion_1:7)_1:7)_1:40,dog_1:54)_1:40,(human_1:87,mouse_1:87)_1:7)_1:31,opossum_1:125)_1	0.665	((-,-),(-,-),(-,-),(-,-),(-,-),(-,-),(-,-))
953	(((((cat_1:9,cheetah_1:9)_1:5,(tiger_1:7,lion_0:7)_1:7)_1:40,dog_1:54)_1:40,(human_2:87,mouse_1:87)_1:7)_1:31,opossum_1:125)_1	0.673	((-,-),(-,-),(-,-),(-,-),(-,-),(-,-),(-,-))
954	(((((cat_1:9,cheetah_1:9)_1:5,(tiger_1:7,lion_1:7)_1:7)_1:40,dog_1:54)_1:40,(human_1:87,mouse_1:87)_1:7)_1:31,opossum_1:125)_1	0.665	((-,-),(-,-),(-,-),(-,-),(-,-),(-,-),(-,-))
955	(((((cat_1:9,cheetah_1:9)_1:5,(tiger_0:7,lion_1:7)_1:7)_1:40,dog_0:54)_1:40,(human_1:87,mouse_1:87)_1:7)_1:31,opossum_1:125)_1	0.326	((-,-),(-,-),(-,-),(-,-),(-,-),(-,-),(-,-))
956	(((((cat_1:9,cheetah_2:9)_1:5,(tiger_0:7,lion_2:7)_1:7)_1:40,dog_2:54)_1:40,(human_1:87,mouse_1:87)_1:7)_1:31,opossum_1:125)_1	0.174	((-,-),(-,-),(-,-),(-,-),(-,-),(-,-),(-,-))
957	(((((cat_1:9,cheetah_0:9)_1:5,(tiger_1:7,lion_0:7)_1:7)_1:40,dog_1:54)_1:40,(human_1:87,mouse_1:87)_1:7)_1:31,opossum_1:125)_1	0.194	((-,-),(-,-),(-,-),(-,-),(-,-),(-,-),(-,-))
958	(((((cat_1:9,cheetah_1:9)_1:5,(tiger_0:7,lion_1:7)_1:7)_1:40,dog_1:54)_1:40,(human_1:87,mouse_1:87)_1:7)_1:31,opossum_1:125)_1	0.3835	((-,-),(-,-),(-,-),(-,-),(-,-),(-,-),(-,-))
959	(((((cat_1:9,cheetah_1:9)_1:5,(tiger_1:7,lion_1:7)_1:7)_1:40,dog_1:54)_1:40,(human_1:87,mouse_1:87)_1:7)_1:31,opossum_1:125)_1	0.665	((-,-),(-,-),(-,-),(-,-),(-,-),(-,-),(-,-))
960	(((((cat_1:9,cheetah_1:9)_1:5,(tiger_1:7,lion_1:7)_1:7)_1:40,dog_1:54)_1:40,(human_1:87,mouse_1:87)_1:7)_1:31,opossum_1:125)_1	0.665	((-,-),(-,-),(-,-),(-,-),(-,-),(-,-),(-,-))
961	(((((cat_1:9,cheetah_1:9)_1:5,(tiger_1:7,lion_1:7)_1:7)_1:40,dog_1:54)_1:40,(human_1:87,mouse_1:87)_1:7)_1:31,opossum_1:125)_1	0.665	((-,-),(-,-),(-,-),(-,-),(-,-),(-,-),(-,-))
962	(((((cat_1:9,cheetah_0:9)_1:5,(tiger_1:7,lion_1:7)_1:7)_1:40,dog_1:54)_1:40,(human_1:87,mouse_1:87)_1:7)_1:31,opossum_1:125)_1	0.403	((-,-),(-,-),(-,-),(-,-),(-,-),(-,-),(-,-))
963	(((((cat_1:9,cheetah_1:9)_1:5,(tiger_1:7,lion_1:7)_1:7)_1:40,dog_1:54)_1:40,(human_1:87,mouse_1:87)_1:7)_1:31,opossum_1:125)_1	0.665	((-,-),(-,-),(-,-),(-,-),(-,-),(-,-),(-,-))
964	(((((cat_1:9,cheetah_1:9)_1:5,(tiger_1:7,lion_1:7)_1:7)_1:40,dog_1:54)_1:40,(human_1:87,mouse_1:87)_1:7)_1:31,opossum_2:125)_1	0.9255	((-,-),(-,-),(-,-),(-,-),(-,-),(-,-),(-,-))
965	(((((cat_1:9,cheetah_1:9)_1:5,(tiger_1:7,lion_1:7)_1:7)_1:40,dog_1:54)_1:40,(human_1:87,mouse_1:87)_1:7)_1:31,opossum_1:125)_1	0.665	((-,-),(-,-),(-,-),(-,-),(-,-),(-,-),(-,-))
966	(((((cat_1:9,cheetah_1:9)_1:5,(tiger_1:7,lion_1:7)_1:7)_1:40,dog_1:54)_1:40,(human_2:87,mouse_1:87)_1:7)_1:31,opossum_1:125)_1	0.9065	((-,-),(-,-),(-,-),(-,-),(-,-),(-,-),(-,-))
967	(((((cat_1:9,cheetah_1:9)_1:5,(tiger_1:7,lion_2:7)_1:7)_1:40,dog_1:54)_1:40,(human_1:87,mouse_1:87)_1:7)_1:31,opossum_1:125)_1	0.717	((-,-),(-,-),(-,-),(-,-),(-,-),(-,-),(-,-))
968	(((((cat_1:9,cheetah_1:9)_1:5,(tiger_1:7,lion_1:7)_1:7)_1:40,dog_1:54)_1:40,(human_1:87,mouse_1:87)_1:7)_1:31,opossum_1:125)_1	0.665	((-,-),(-,-),(-,-),(-,-),(-,-),(-,-),(-,-))
969	(((((cat_1:9,cheetah_1:9)_1:5,(tiger_1:7,lion_1:7)_1:7)_1:40,dog_1:54)_1:40,(human_1:87,mouse_1:87)_1:7)_1:31,opossum_1:125)_1	0.665	((-,-),(-,-),(-,-),(-,-),(-,-),(-,-),(-,-))
970	(((((cat_1:9,cheetah_0:9)_1:5,(tiger_1:7,lion_2:7)_1:7)_1:40,dog_0:54)_1:40,(human_0:87,mouse_0:87)_1:7)_1:31,opossum_1:125)_1	0.352	((-,-),(-,-),(-,-),(-,-),(-,-),(-,-),(-,-))
971	(((((cat_0:9,cheetah_0:9)_0:5,(tiger_1:7,lion_0:7)_1:7)_1:40,dog_0:54)_1:40,(human_0:87,mouse_0:87)_1:7)_1:31,opossum_2:125)_1	0.301	((-,-),(-,-),(-,-),(-,-),(-,-),(-,-),(-,-))
972	(((((cat_0:9,cheetah_0:9)_0:5,(tiger_0:7,lion_0:7)_0:7)_0:40,dog_0:54)_0:40,(human_0:87,mouse_0:87)_0:7)_0:31,opossum_2:125)_1	0.973	((-,-),(-,-),(-,-),(-,-),(-,-),(-,-),(-,-))
973	(((((cat_1:9,cheetah_1:9)_1:5,(tiger_1:7,lion_1:7)_1:7)_1:40,dog_1:54)_1:40,(human_1:87,mouse_1:87)_1:7)_1:31,opossum_1:125)_1	0.665	((-,-),(-,-),(-,-),(-,-),(-,-),(-,-),(-,-))
974	(((((cat_1:9,cheetah_1:9)_1:5,(tiger_1:7,lion_0:7)_1:7)_1:40,dog_1:54)_1:40,(human_1:87,mouse_1:87)_1:7)_1:31,opossum_1:125)_1	0.3835	((-,-),(-,-),(-,-),(-,-),(-,-),(-,-),(-,-))
975	(((((cat_1:9,cheetah_0:9)_1:5,(tiger_1:7,lion_0:7)_1:7)_1:40,dog_1:54)_1:40,(human_1:87,mouse_1:87)_1:7)_1:31,opossum_1:125)_1	0.194	((-,-),(-,-),(-,-),(-,-),(-,-),(-,-),(-,-))
976	(((((cat_1:9,cheetah_1:9)_1:5,(tiger_1:7,lion_1:7)_1:7)_1:40,dog_1:54)_1:40,(human_1:87,mouse_1:87)_1:7)_1:31,opossum_1:125)_1	0.665	((-,-),(-,-),(-,-),(-,-),(-,-),(-,-),(-,-))
977	(((((cat_1:9,cheetah_1:9)_1:5,(tiger_1:7,lion_1:7)_1:7)_1:40,dog_1:54)_1:40,(human_1:87,mouse_1:87)_1:7)_1:31,opossum_1:125)_1	0.665	((-,-),(-,-),(-,-),(-,-),(-,-),(-,-),(-,-))
978	(((((cat_1:9,cheetah_1:9)_1:5,(tiger_1:7,lion_1:7)_1:7)_1:40,dog_1:54)_1:40,(human_1:87,mouse_1:87)_1:7)_1:31,opossum_1:125)_1	0.665	((-,-),(-,-),(-,-),(-,-),(-,-),(-,-),(-,-))
979	(((((cat_1:9,cheetah_1:9)_1:5,(tiger_1:7,lion_1:7)_1:7)_1:40,dog_1:54)_1:40,(human_1:87,mouse_1:87)_1:7)_1:31,opossum_1:125)_1	0.665	((-,-),(-,-),(-,-),(-,-),(-,-),(-,-),(-,-))
980	(((((cat_1:9,cheetah_1:9)_1:5,(tiger_1:7,lion_1:7)_1:7)_1:40,dog_1:54)_1:40,(human_1:87,mouse_1:87)_1:7)_1:31,opossum_1:125)_1	0.665	((-,-),(-,-),(-,-),(-,-),(-,-),(-,-),(-,-))
981	(((((cat_3:9,cheetah_2:9)_2:5,(tiger_2:7,lion_2:7)_2:7)_2:40,dog_3:54)_2:40,(human_3:87,mouse_3:87)_2:7)_2:31,opossum_1:125)_2	0.832	((-,-),(-,-),(-,-),(-,-),(-,-),(-,-),(-,-))
982	(((((cat_2:9,cheetah_2:9)_2:5,(tiger_2:7,lion_2:7)_2:7)_2:40,dog_2:54)_2:40,(human_2:87,mouse_2:87)_2:7)_2:31,opossum_1:125)_2	0.803	((-,-),(-,-),(-,-),(-,-),(-,-),(-,-),(-,-))
983	(((((cat_0:9,cheetah_1:9)_1:5,(tiger_1:7,lion_1:7)_1:7)_1:40,dog_1:54)_1:40,(human_2:87,mouse_1:87)_1:7)_1:31,opossum_1:125)_1	0.69	((-,-),(-,-),(-,-),(-,-),(-,-),(-,-),(-,-))
984	(((((cat_1:9,cheetah_1:9)_1:5,(tiger_1:7,lion_1:7)_1:7)_1:40,dog_1:54)_1:40,(human_1:87,mouse_1:87)_1:7)_1:31,opossum_1:125)_1	0.665	((-,-),(-,-),(-,-),(-,-),(-,-),(-,-),(-,-))
985	(((((cat_1:9,cheetah_1:9)_1:5,(tiger_1:7,lion_1:7)_1:7)_1:40,dog_1:54)_1:40,(human_0:87,mouse_1:87)_1:7)_1:31,opossum_1:125)_1	0.641	((-,-),(-,-),(-,-),(-,-),(-,-),(-,-),(-,-))
986	(((((cat_1:9,cheetah_1:9)_1:5,(tiger_1:7,lion_1:7)_1:7)_1:40,dog_1:54)_1:40,(human_1:87,mouse_1:87)_1:7)_1:31,opossum_1:125)_1	0.665	((-,-),(-,-),(-,-),(-,-),(-,-),(-,-),(-,-))
987	(((((cat_1:9,cheetah_0:9)_1:5,(tiger_1:7,lion_1:7)_1:7)_1:40,dog_1:54)_1:40,(human_1:87,mouse_1:87)_1:7)_1:31,opossum_1:125)_1	0.403	((-,-),(-,-),(-,-),(-,-),(-,-),(-,-),(-,-))
988	(((((cat_1:9,cheetah_1:9)_1:5,(tiger_1:7,lion_1:7)_1:7)_1:40,dog_1:54)_1:40,(human_1:87,mouse_1:87)_1:7)_1:31,opossum_2:125)_1	0.9255	((-,-),(-,-),(-,-),(-,-),(-,-),(-,-),(-,-))
989	(((((cat_2:9,cheetah_2:9)_2:5,(tiger_2:7,lion_2:7)_2:7)_2:40,dog_2:54)_2:40,(human_2:87,mouse_2:87)_2:7)_2:31,opossum_1:125)_2	0.803	((-,-),(-,-),(-,-),(-,-),(-,-),(-,-),(-,-))
990	(((((cat_1:9,cheetah_1:9)_1:5,(tiger_1:7,lion_1:7)_1:7)_1:40,dog_1:54)_1:40,(human_1:87,mouse_1:87)_1:7)_1:31,opossum_1:125)_1	0.665	((-,-),(-,-),(-,-),(-,-),(-,-),(-,-),(-,-))
991	(((((cat_2:9,cheetah_1:9)_1:5,(tiger_1:7,lion_1:7)_1:7)_1:40,dog_1:54)_1:40,(human_1:87,mouse_1:87)_1:7)_1:31,opossum_1:125)_1	0.727	((-,-),(-,-),(-,-),(-,-),(-,-),(-,-),(-,-))
992	(((((cat_1:9,cheetah_1:9)_1:5,(tiger_1:7,lion_1:7)_1:7)_1:40,dog_1:54)_1:40,(human_1:87,mouse_1:87)_1:7)_1:31,opossum_1:125)_1	0.665	((-,-),(-,-),(-,-),(-,-),(-,-),(-,-),(-,-))
993	(((((cat_1:9,cheetah_1:9)_1:5,(tiger_0:7,lion_1:7)_1:7)_1:40,dog_1:54)_1:40,(human_1:87,mouse_1:87)_1:7)_1:31,opossum_1:125)_1	0.3835	((-,-),(-,-),(-,-),(-,-),(-,-),(-,-),(-,-))
994	(((((cat_1:9,cheetah_1:9)_1:5,(tiger_1:7,lion_1:7)_1:7)_1:40,dog_1:54)_1:40,(human_1:87,mouse_1:87)_1:7)_1:31,opossum_1:125)_1	0.665	((-,-),(-,-),(-,-),(-,-),(-,-),(-,-),(-,-))
995	(((((cat_1:9,cheetah_0:9)_1:5,(tiger_1:7,lion_0:7)_1:7)_1:40,dog_0:54)_1:40,(human_1:87,mouse_1:87)_1:7)_1:31,opossum_1:125)_1	0.154	((-,-),(-,-),(-,-),(-,-),(-,-),(-,-),(-,-))
996	(((((cat_1:9,cheetah_1:9)_1:5,(tiger_1:7,lion_1:7)_1:7)_1:40,dog_1:54)_1:40,(human_1:87,mouse_1:87)_1:7)_1:31,opossum_1:125)_1	0.665	((-,-),(-,-),(-,-),(-,-),(-,-),(-,-),(-,-))
997	(((((cat_1:9,cheetah_1:9)_1:5,(tiger_1:7,lion_0:7)_1:7)_1:40,dog_1:54)_1:40,(human_1:87,mouse_1:87)_1:7)_1:31,opossum_0:125)_1	0.424	((-,-),(-,-),(-,-),(-,-),(-,-),(-,-),(-,-))
998	(((((cat_1:9,cheetah_1:9)_1:5,(tiger_1:7,lion_1:7)_1:7)_1:40,dog_1:54)_1:40,(human_2:87,mouse_1:87)_1:7)_1:31,opossum_1:125)_1	0.9065	((-,-),(-,-),(-,-),(-,-),(-,-),(-,-),(-,-))
999	(((((cat_1:9,cheetah_1:9)_1:5,(tiger_1:7,lion_1:7)_1:7)_1:40,dog_1:54)_1:40,(human_1:87,mouse_1:87)_1:7)_1:31,opossum_1:125)_1	0.665	((-,-),(-,-),(-,-),(-,-),(-,-),(-,-),(-,-))
1000	(((((cat_1:9,cheetah_1:9)_1:5,(tiger_1:7,lion_1:7)_1:7)_1:40,dog_1:54)_1:40,(human_1:87,mouse_1:87)_1:7)_1:31,opossum_1:125)_1	0.665	((-,-),(-,-),(-,-),(-,-),(-,-),(-,-),(-,-))
1001	(((((cat_1:9,cheetah_1:9)_1:5,(tiger_2:7,lion_2:7)_2:7)_1:40,dog_1:54)_1:40,(human_1:87,mouse_1:87)_1:7)_1:31,opossum_1:125)_1	0.73	((-,-),(-,-),(-,-),(-,-),(-,-),(-,-),(-,-))
1002	(((((cat_1:9,cheetah_1:9)_1:5,(tiger_1:7,lion_1:7)_1:7)_1:40,dog_1:54)_1:40,(human_1:87,mouse_1:87)_1:7)_1:31,opossum_1:125)_1	0.665	((-,-),(-,-),(-,-),(-,-),(-,-),(-,-),(-,-))
1003	(((((cat_1:9,cheetah_1:9)_1:5,(tiger_1:7,lion_1:7)_1:7)_1:40,dog_0:54)_1:40,(human_2:87,mouse_1:87)_1:7)_1:31,opossum_1:125)_1	0.857	((-,-),(-,-),(-,-),(-,-),(-,-),(-,-),(-,-))
1004	(((((cat_1:9,cheetah_1:9)_1:5,(tiger_1:7,lion_1:7)_1:7)_1:40,dog_1:54)_1:40,(human_1:87,mouse_1:87)_1:7)_1:31,opossum_1:125)_1	0.665	((-,-),(-,-),(-,-),(-,-),(-,-),(-,-),(-,-))
1005	(((((cat_1:9,cheetah_0:9)_1:5,(tiger_0:7,lion_0:7)_0:7)_1:40,dog_1:54)_1:40,(human_1:87,mouse_0:87)_1:7)_1:31,opossum_1:125)_1	0.207	((-,-),(-,-),(-,-),(-,-),(-,-),(-,-),(-,-))
1006	(((((cat_1:9,cheetah_1:9)_1:5,(tiger_1:7,lion_1:7)_1:7)_1:40,dog_1:54)_1:40,(human_1:87,mouse_1:87)_1:7)_1:31,opossum_1:125)_1	0.665	((-,-),(-,-),(-,-),(-,-),(-,-),(-,-),(-,-))
1007	(((((cat_1:9,cheetah_1:9)_1:5,(tiger_1:7,lion_1:7)_1:7)_1:40,dog_1:54)_1:40,(human_1:87,mouse_1:87)_1:7)_1:31,opossum_1:125)_1	0.665	((-,-),(-,-),(-,-),(-,-),(-,-),(-,-),(-,-))
1008	(((((cat_1:9,cheetah_0:9)_1:5,(tiger_1:7,lion_1:7)_1:7)_1:40,dog_1:54)_1:40,(human_1:87,mouse_1:87)_1:7)_1:31,opossum_1:125)_1	0.403	((-,-),(-,-),(-,-),(-,-),(-,-),(-,-),(-,-))
1009	(((((cat_1:9,cheetah_2:9)_2:5,(tiger_2:7,lion_2:7)_2:7)_2:40,dog_1:54)_2:40,(human_1:87,mouse_2:87)_2:7)_2:31,opossum_1:125)_2	0.662	((-,-),(-,-),(-,-),(-,-),(-,-),(-,-),(-,-))
1010	(((((cat_1:9,cheetah_1:9)_1:5,(tiger_1:7,lion_1:7)_1:7)_1:40,dog_1:54)_1:40,(human_1:87,mouse_1:87)_1:7)_1:31,opossum_1:125)_1	0.665	((-,-),(-,-),(-,-),(-,-),(-,-),(-,-),(-,-))
1011	(((((cat_1:9,cheetah_1:9)_1:5,(tiger_1:7,lion_1:7)_1:7)_1:40,dog_1:54)_1:40,(human_1:87,mouse_1:87)_1:7)_1:31,opossum_1:125)_1	0.665	((-,-),(-,-),(-,-),(-,-),(-,-),(-,-),(-,-))
1012	(((((cat_1:9,cheetah_1:9)_1:5,(tiger_1:7,lion_1:7)_1:7)_1:40,dog_1:54)_1:40,(human_1:87,mouse_1:87)_1:7)_1:31,opossum_1:125)_1	0.665	((-,-),(-,-),(-,-),(-,-),(-,-),(-,-),(-,-))
1013	(((((cat_2:9,cheetah_2:9)_2:5,(tiger_1:7,lion_1:7)_1:7)_2:40,dog_3:54)_2:40,(human_2:87,mouse_1:87)_2:7)_2:31,opossum_1:125)_2	0.824	((-,-),(-,-),(-,-),(-,-),(-,-),(-,-),(-,-))
1014	(((((cat_1:9,cheetah_1:9)_1:5,(tiger_1:7,lion_1:7)_1:7)_1:40,dog_1:54)_1:40,(human_1:87,mouse_1:87)_1:7)_1:31,opossum_1:125)_1	0.665	((-,-),(-,-),(-,-),(-,-),(-,-),(-,-),(-,-))
1015	(((((cat_2:9,cheetah_2:9)_2:5,(tiger_2:7,lion_2:7)_2:7)_2:40,dog_2:54)_2:40,(human_2:87,mouse_2:87)_2:7)_2:31,opossum_1:125)_2	0.803	((-,-),(-,-),(-,-),(-,-),(-,-),(-,-),(-,-))
1016	(((((cat_1:9,cheetah_1:9)_1:5,(tiger_1:7,lion_1:7)_1:7)_1:40,dog_1:54)_1:40,(human_1:87,mouse_1:87)_1:7)_1:31,opossum_1:125)_1	0.665	((-,-),(-,-),(-,-),(-,-),(-,-),(-,-),(-,-))
1017	(((((cat_1:9,cheetah_1:9)_1:5,(tiger_1:7,lion_1:7)_1:7)_1:40,dog_1:54)_1:40,(human_1:87,mouse_1:87)_1:7)_1:31,opossum_1:125)_1	0.665	((-,-),(-,-),(-,-),(-,-),(-,-),(-,-),(-,-))
1018	(((((cat_1:9,cheetah_0:9)_1:5,(tiger_1:7,lion_1:7)_1:7)_1:40,dog_1:54)_1:40,(human_1:87,mouse_1:87)_1:7)_1:31,opossum_1:125)_1	0.403	((-,-),(-,-),(-,-),(-,-),(-,-),(-,-),(-,-))
1019	(((((cat_1:9,cheetah_1:9)_1:5,(tiger_1:7,lion_1:7)_1:7)_1:40,dog_1:54)_1:40,(human_1:87,mouse_1:87)_1:7)_1:31,opossum_1:125)_1	0.665	((-,-),(-,-),(-,-),(-,-),(-,-),(-,-),(-,-))
1020	(((((cat_1:9,cheetah_1:9)_1:5,(tiger_1:7,lion_1:7)_1:7)_1:40,dog_1:54)_1:40,(human_1:87,mouse_1:87)_1:7)_1:31,opossum_1:125)_1	0.665	((-,-),(-,-),(-,-),(-,-),(-,-),(-,-),(-,-))
1021	(((((cat_1:9,cheetah_0:9)_1:5,(tiger_1:7,lion_0:7)_1:7)_1:40,dog_1:54)_1:40,(human_1:87,mouse_1:87)_1:7)_1:31,opossum_1:125)_1	0.194	((-,-),(-,-),(-,-),(-,-),(-,-),(-,-),(-,-))
1022	(((((cat_1:9,cheetah_1:9)_1:5,(tiger_1:7,lion_1:7)_1:7)_1:40,dog_1:54)_1:40,(human_1:87,mouse_1:87)_1:7)_1:31,opossum_1:125)_1	0.665	((-,-),(-,-),(-,-),(-,-),(-,-),(-,-),(-,-))
1023	(((((cat_1:9,cheetah_1:9)_1:5,(tiger_1:7,lion_1:7)_1:7)_1:40,dog_1:54)_1:40,(human_1:87,mouse_1:87)_1:7)_1:31,opossum_1:125)_1	0.665	((-,-),(-,-),(-,-),(-,-),(-,-),(-,-),(-,-))
1024	(((((cat_1:9,cheetah_1:9)_1:5,(tiger_1:7,lion_1:7)_1:7)_1:40,dog_1:54)_1:40,(human_1:87,mouse_1:87)_1:7)_1:31,opossum_1:125)_1	0.665	((-,-),(-,-),(-,-),(-,-),(-,-),(-,-),(-,-))
1025	(((((cat_1:9,cheetah_1:9)_1:5,(tiger_1:7,lion_1:7)_1:7)_1:40,dog_1:54)_1:40,(human_1:87,mouse_0:87)_1:7)_1:31,opossum_1:125)_1	0.641	((-,-),(-,-),(-,-),(-,-),(-,-),(-,-),(-,-))
1026	(((((cat_1:9,cheetah_1:9)_1:5,(tiger_1:7,lion_1:7)_1:7)_1:40,dog_1:54)_1:40,(human_1:87,mouse_1:87)_1:7)_1:31,opossum_1:125)_1	0.665	((-,-),(-,-),(-,-),(-,-),(-,-),(-,-),(-,-))
1027	(((((cat_1:9,cheetah_1:9)_1:5,(tiger_1:7,lion_1:7)_1:7)_1:40,dog_1:54)_1:40,(human_1:87,mouse_2:87)_1:7)_1:31,opossum_1:125)_1	0.9065	((-,-),(-,-),(-,-),(-,-),(-,-),(-,-),(-,-))
1028	(((((cat_1:9,cheetah_1:9)_1:5,(tiger_1:7,lion_1:7)_1:7)_1:40,dog_1:54)_1:40,(human_1:87,mouse_1:87)_1:7)_1:31,opossum_1:125)_1	0.665	((-,-),(-,-),(-,-),(-,-),(-,-),(-,-),(-,-))
1029	(((((cat_1:9,cheetah_1:9)_1:5,(tiger_1:7,lion_1:7)_1:7)_1:40,dog_1:54)_1:40,(human_1:87,mouse_1:87)_1:7)_1:31,opossum_1:125)_1	0.665	((-,-),(-,-),(-,-),(-,-),(-,-),(-,-),(-,-))
1030	(((((cat_2:9,cheetah_1:9)_1:5,(tiger_1:7,lion_1:7)_1:7)_1:40,dog_1:54)_1:40,(human_1:87,mouse_1:87)_1:7)_1:31,opossum_1:125)_1	0.727	((-,-),(-,-),(-,-),(-,-),(-,-),(-,-),(-,-))
1031	(((((cat_1:9,cheetah_1:9)_1:5,(tiger_1:7,lion_1:7)_1:7)_1:40,dog_1:54)_1:40,(human_1:87,mouse_1:87)_1:7)_1:31,opossum_1:125)_1	0.665	((-,-),(-,-),(-,-),(-,-),(-,-),(-,-),(-,-))
1032	(((((cat_1:9,cheetah_1:9)_1:5,(tiger_1:7,lion_1:7)_1:7)_1:40,dog_0:54)_1:40,(human_1:87,mouse_1:87)_1:7)_1:31,opossum_1:125)_1	0.58	((-,-),(-,-),(-,-),(-,-),(-,-),(-,-),(-,-))
1033	(((((cat_1:9,cheetah_1:9)_1:5,(tiger_1:7,lion_1:7)_1:7)_1:40,dog_1:54)_1:40,(human_2:87,mouse_1:87)_1:7)_1:31,opossum_1:125)_1	0.9065	((-,-),(-,-),(-,-),(-,-),(-,-),(-,-),(-,-))
1034	(((((cat_1:9,cheetah_1:9)_1:5,(tiger_1:7,lion_1:7)_1:7)_1:40,dog_1:54)_1:40,(human_1:87,mouse_1:87)_1:7)_1:31,opossum_1:125)_1	0.665	((-,-),(-,-),(-,-),(-,-),(-,-),(-,-),(-,-))
1035	(((((cat_1:9,cheetah_1:9)_1:5,(tiger_1:7,lion_1:7)_1:7)_1:40,dog_1:54)_1:40,(human_1:87,mouse_1:87)_1:7)_1:31,opossum_1:125)_1	0.665	((-,-),(-,-),(-,-),(-,-),(-,-),(-,-),(-,-))
1036	(((((cat_0:9,cheetah_1:9)_1:5,(tiger_0:7,lion_1:7)_1:7)_1:40,dog_1:54)_1:40,(human_1:87,mouse_1:87)_1:7)_1:31,opossum_1:125)_1	0.194	((-,-),(-,-),(-,-),(-,-),(-,-),(-,-),(-,-))
1037	(((((cat_1:9,cheetah_1:9)_1:5,(tiger_1:7,lion_1:7)_1:7)_1:40,dog_1:54)_1:40,(human_1:87,mouse_1:87)_1:7)_1:31,opossum_1:125)_1	0.665	((-,-),(-,-),(-,-),(-,-),(-,-),(-,-),(-,-))
1038	(((((cat_1:9,cheetah_0:9)_1:5,(tiger_0:7,lion_0:7)_0:7)_1:40,dog_1:54)_1:40,(human_1:87,mouse_1:87)_1:7)_1:31,opossum_1:125)_1	0.209	((-,-),(-,-),(-,-),(-,-),(-,-),(-,-),(-,-))
1039	(((((cat_1:9,cheetah_1:9)_1:5,(tiger_1:7,lion_1:7)_1:7)_1:40,dog_2:54)_1:40,(human_1:87,mouse_1:87)_1:7)_1:31,opossum_1:125)_1	0.89	((-,-),(-,-),(-,-),(-,-),(-,-),(-,-),(-,-))
1040	(((((cat_1:9,cheetah_1:9)_1:5,(tiger_1:7,lion_1:7)_1:7)_1:40,dog_1:54)_1:40,(human_1:87,mouse_1:87)_1:7)_1:31,opossum_1:125)_1	0.665	((-,-),(-,-),(-,-),(-,-),(-,-),(-,-),(-,-))
1041	(((((cat_2:9,cheetah_2:9)_2:5,(tiger_2:7,lion_2:7)_2:7)_2:40,dog_2:54)_2:40,(human_2:87,mouse_2:87)_2:7)_2:31,opossum_1:125)_2	0.803	((-,-),(-,-),(-,-),(-,-),(-,-),(-,-),(-,-))
1042	(((((cat_1:9,cheetah_0:9)_1:5,(tiger_0:7,lion_0:7)_0:7)_1:40,dog_0:54)_1:40,(human_0:87,mouse_0:87)_1:7)_1:31,opossum_1:125)_1	0.182	((-,-),(-,-),(-,-),(-,-),(-,-),(-,-),(-,-))
1043	(((((cat_1:9,cheetah_1:9)_1:5,(tiger_1:7,lion_1:7)_1:7)_1:40,dog_2:54)_1:40,(human_1:87,mouse_1:87)_1:7)_1:31,opossum_1:125)_1	0.89	((-,-),(-,-),(-,-),(-,-),(-,-),(-,-),(-,-))
1044	(((((cat_1:9,cheetah_1:9)_1:5,(tiger_1:7,lion_0:7)_1:7)_1:40,dog_1:54)_1:40,(human_1:87,mouse_1:87)_1:7)_1:31,opossum_1:125)_1	0.3835	((-,-),(-,-),(-,-),(-,-),(-,-),(-,-),(-,-))
1045	(((((cat_1:9,cheetah_1:9)_1:5,(tiger_1:7,lion_1:7)_1:7)_1:40,dog_1:54)_1:40,(human_1:87,mouse_1:87)_1:7)_1:31,opossum_1:125)_1	0.665	((-,-),(-,-),(-,-),(-,-),(-,-),(-,-),(-,-))
1046	(((((cat_1:9,cheetah_1:9)_1:5,(tiger_1:7,lion_1:7)_1:7)_1:40,dog_1:54)_1:40,(human_1:87,mouse_1:87)_1:7)_1:31,opossum_1:125)_1	0.665	((-,-),(-,-),(-,-),(-,-),(-,-),(-,-),(-,-))
1047	(((((cat_1:9,cheetah_1:9)_1:5,(tiger_1:7,lion_1:7)_1:7)_1:40,dog_1:54)_1:40,(human_1:87,mouse_1:87)_1:7)_1:31,opossum_1:125)_1	0.665	((-,-),(-,-),(-,-),(-,-),(-,-),(-,-),(-,-))
1048	(((((cat_0:9,cheetah_1:9)_1:5,(tiger_0:7,lion_0:7)_0:7)_1:40,dog_0:54)_1:40,(human_0:87,mouse_0:87)_1:7)_1:31,opossum_1:125)_1	0.182	((-,-),(-,-),(-,-),(-,-),(-,-),(-,-),(-,-))
1049	(((((cat_1:9,cheetah_1:9)_1:5,(tiger_1:7,lion_2:7)_1:7)_1:40,dog_1:54)_1:40,(human_1:87,mouse_1:87)_1:7)_1:31,opossum_1:125)_1	0.717	((-,-),(-,-),(-,-),(-,-),(-,-),(-,-),(-,-))
1050	(((((cat_1:9,cheetah_1:9)_1:5,(tiger_1:7,lion_1:7)_1:7)_1:40,dog_1:54)_1:40,(human_1:87,mouse_1:87)_1:7)_1:31,opossum_1:125)_1	0.665	((-,-),(-,-),(-,-),(-,-),(-,-),(-,-),(-,-))
1051	(((((cat_3:9,cheetah_1:9)_1:5,(tiger_1:7,lion_1:7)_1:7)_1:40,dog_1:54)_1:40,(human_1:87,mouse_1:87)_1:7)_1:31,opossum_1:125)_1	0.551	((-,-),(-,-),(-,-),(-,-),(-,-),(-,-),(-,-))
1052	(((((cat_1:9,cheetah_0:9)_1:5,(tiger_1:7,lion_1:7)_1:7)_1:40,dog_1:54)_1:40,(human_1:87,mouse_1:87)_1:7)_1:31,opossum_1:125)_1	0.403	((-,-),(-,-),(-,-),(-,-),(-,-),(-,-),(-,-))
1053	(((((cat_1:9,cheetah_1:9)_1:5,(tiger_1:7,lion_1:7)_1:7)_1:40,dog_1:54)_1:40,(human_1:87,mouse_1:87)_1:7)_1:31,opossum_1:125)_1	0.665	((-,-),(-,-),(-,-),(-,-),(-,-),(-,-),(-,-))
1054	(((((cat_4:9,cheetah_3:9)_3:5,(tiger_3:7,lion_3:7)_3:7)_3:40,dog_3:54)_3:40,(human_3:87,mouse_3:87)_3:7)_3:31,opossum_2:125)_3	0.921	((-,-),(-,-),(-,-),(-,-),(-,-),(-,-),(-,-))
1055	(((((cat_1:9,cheetah_1:9)_1:5,(tiger_1:7,lion_1:7)_1:7)_1:40,dog_1:54)_1:40,(human_1:87,mouse_1:87)_1:7)_1:31,opossum_1:125)_1	0.665	((-,-),(-,-),(-,-),(-,-),(-,-),(-,-),(-,-))
1056	(((((cat_1:9,cheetah_1:9)_1:5,(tiger_1:7,lion_1:7)_1:7)_1:40,dog_1:54)_1:40,(human_1:87,mouse_1:87)_1:7)_1:31,opossum_1:125)_1	0.665	((-,-),(-,-),(-,-),(-,-),(-,-),(-,-),(-,-))
1057	(((((cat_1:9,cheetah_1:9)_1:5,(tiger_1:7,lion_1:7)_1:7)_1:40,dog_1:54)_1:40,(human_1:87,mouse_1:87)_1:7)_1:31,opossum_1:125)_1	0.665	((-,-),(-,-),(-,-),(-,-),(-,-),(-,-),(-,-))
1058	(((((cat_1:9,cheetah_1:9)_1:5,(tiger_1:7,lion_1:7)_1:7)_1:40,dog_1:54)_1:40,(human_1:87,mouse_1:87)_1:7)_1:31,opossum_1:125)_1	0.665	((-,-),(-,-),(-,-),(-,-),(-,-),(-,-),(-,-))
1059	(((((cat_0:9,cheetah_0:9)_0:5,(tiger_0:7,lion_0:7)_0:7)_0:40,dog_0:54)_0:40,(human_0:87,mouse_0:87)_0:7)_0:31,opossum_5:125)_1	0.998	((-,-),(-,-),(-,-),(-,-),(-,-),(-,-),(-,-))
1060	(((((cat_0:9,cheetah_0:9)_0:5,(tiger_0:7,lion_0:7)_0:7)_0:40,dog_0:54)_0:40,(human_0:87,mouse_0:87)_0:7)_0:31,opossum_13:125)_2	0.9	((-,-),(-,-),(-,-),(-,-),(-,-),(-,-),(-,-))
1061	(((((cat_1:9,cheetah_0:9)_1:5,(tiger_1:7,lion_0:7)_1:7)_1:40,dog_1:54)_1:40,(human_0:87,mouse_0:87)_1:7)_1:31,opossum_4:125)_1	0.423	((-,-),(-,-),(-,-),(-,-),(-,-),(-,-),(-,-))
1062	(((((cat_1:9,cheetah_1:9)_1:5,(tiger_1:7,lion_1:7)_1:7)_1:40,dog_1:54)_1:40,(human_1:87,mouse_1:87)_1:7)_1:31,opossum_1:125)_1	0.665	((-,-),(-,-),(-,-),(-,-),(-,-),(-,-),(-,-))
1063	(((((cat_0:9,cheetah_0:9)_0:5,(tiger_0:7,lion_0:7)_0:7)_0:40,dog_0:54)_0:40,(human_0:87,mouse_0:87)_0:7)_0:31,opossum_2:125)_1	0.973	((-,-),(-,-),(-,-),(-,-),(-,-),(-,-),(-,-))
1064	(((((cat_0:9,cheetah_2:9)_1:5,(tiger_0:7,lion_2:7)_1:7)_1:40,dog_0:54)_1:40,(human_0:87,mouse_1:87)_1:7)_1:31,opossum_7:125)_2	0.019	((0.084909,0.029358),(0.533049,0.545357),(0.067497,0.023168),(0.693995,0.335043),(0.693995,0.545357),(0.423397,0.805958),(0.379483,0.021229))
1065	(((((cat_0:9,cheetah_0:9)_0:5,(tiger_0:7,lion_0:7)_0:7)_0:40,dog_0:54)_0:40,(human_0:87,mouse_0:87)_0:7)_0:31,opossum_2:125)_1	0.973	((-,-),(-,-),(-,-),(-,-),(-,-),(-,-),(-,-))
1066	(((((cat_0:9,cheetah_0:9)_0:5,(tiger_0:7,lion_0:7)_0:7)_0:40,dog_0:54)_0:40,(human_0:87,mouse_0:87)_0:7)_0:31,opossum_4:125)_1	1	((-,-),(-,-),(-,-),(-,-),(-,-),(-,-),(-,-))
1067	(((((cat_0:9,cheetah_0:9)_0:5,(tiger_0:7,lion_0:7)_0:7)_0:40,dog_0:54)_0:40,(human_0:87,mouse_0:87)_0:7)_0:31,opossum_2:125)_1	0.973	((-,-),(-,-),(-,-),(-,-),(-,-),(-,-),(-,-))
1068	(((((cat_1:9,cheetah_1:9)_1:5,(tiger_1:7,lion_1:7)_1:7)_1:40,dog_1:54)_1:40,(human_1:87,mouse_1:87)_1:7)_1:31,opossum_1:125)_1	0.665	((-,-),(-,-),(-,-),(-,-),(-,-),(-,-),(-,-))
1069	(((((cat_1:9,cheetah_1:9)_1:5,(tiger_2:7,lion_0:7)_1:7)_1:40,dog_2:54)_2:40,(human_2:87,mouse_2:87)_2:7)_2:31,opossum_1:125)_2	0.273	((-,-),(-,-),(-,-),(-,-),(-,-),(-,-),(-,-))
1070	(((((cat_1:9,cheetah_1:9)_1:5,(tiger_1:7,lion_1:7)_1:7)_1:40,dog_1:54)_1:40,(human_1:87,mouse_1:87)_1:7)_1:31,opossum_1:125)_1	0.665	((-,-),(-,-),(-,-),(-,-),(-,-),(-,-),(-,-))
1071	(((((cat_0:9,cheetah_0:9)_0:5,(tiger_0:7,lion_0:7)_0:7)_0:40,dog_1:54)_1:40,(human_1:87,mouse_1:87)_1:7)_1:31,opossum_1:125)_1	0.6025	((-,-),(-,-),(-,-),(-,-),(-,-),(-,-),(-,-))
1072	(((((cat_1:9,cheetah_0:9)_1:5,(tiger_1:7,lion_0:7)_1:7)_1:40,dog_1:54)_1:40,(human_1:87,mouse_1:87)_1:7)_1:31,opossum_1:125)_1	0.194	((-,-),(-,-),(-,-),(-,-),(-,-),(-,-),(-,-))
1073	(((((cat_1:9,cheetah_1:9)_1:5,(tiger_2:7,lion_1:7)_1:7)_1:40,dog_1:54)_1:40,(human_1:87,mouse_1:87)_1:7)_1:31,opossum_1:125)_1	0.717	((-,-),(-,-),(-,-),(-,-),(-,-),(-,-),(-,-))
1074	(((((cat_1:9,cheetah_0:9)_1:5,(tiger_1:7,lion_0:7)_1:7)_1:40,dog_1:54)_1:40,(human_1:87,mouse_1:87)_1:7)_1:31,opossum_1:125)_1	0.194	((-,-),(-,-),(-,-),(-,-),(-,-),(-,-),(-,-))
1075	(((((cat_2:9,cheetah_2:9)_2:5,(tiger_2:7,lion_1:7)_2:7)_2:40,dog_2:54)_2:40,(human_2:87,mouse_2:87)_2:7)_2:31,opossum_1:125)_2	0.608	((-,-),(-,-),(-,-),(-,-),(-,-),(-,-),(-,-))
1076	(((((cat_1:9,cheetah_0:9)_1:5,(tiger_0:7,lion_0:7)_0:7)_1:40,dog_1:54)_1:40,(human_1:87,mouse_1:87)_1:7)_1:31,opossum_1:125)_1	0.209	((-,-),(-,-),(-,-),(-,-),(-,-),(-,-),(-,-))
1077	(((((cat_1:9,cheetah_1:9)_1:5,(tiger_1:7,lion_1:7)_1:7)_1:40,dog_1:54)_1:40,(human_1:87,mouse_1:87)_1:7)_1:31,opossum_1:125)_1	0.665	((-,-),(-,-),(-,-),(-,-),(-,-),(-,-),(-,-))
1078	(((((cat_0:9,cheetah_0:9)_0:5,(tiger_0:7,lion_0:7)_0:7)_0:40,dog_1:54)_1:40,(human_0:87,mouse_0:87)_1:7)_1:31,opossum_1:125)_1	0.615	((-,-),(-,-),(-,-),(-,-),(-,-),(-,-),(-,-))
1079	(((((cat_1:9,cheetah_1:9)_1:5,(tiger_1:7,lion_1:7)_1:7)_1:40,dog_1:54)_1:40,(human_1:87,mouse_1:87)_1:7)_1:31,opossum_1:125)_1	0.665	((-,-),(-,-),(-,-),(-,-),(-,-),(-,-),(-,-))
1080	(((((cat_1:9,cheetah_1:9)_1:5,(tiger_1:7,lion_1:7)_1:7)_1:40,dog_1:54)_1:40,(human_1:87,mouse_0:87)_1:7)_1:31,opossum_1:125)_1	0.641	((-,-),(-,-),(-,-),(-,-),(-,-),(-,-),(-,-))
1081	(((((cat_1:9,cheetah_1:9)_1:5,(tiger_1:7,lion_1:7)_1:7)_1:40,dog_1:54)_1:40,(human_1:87,mouse_1:87)_1:7)_1:31,opossum_1:125)_1	0.665	((-,-),(-,-),(-,-),(-,-),(-,-),(-,-),(-,-))
1082	(((((cat_1:9,cheetah_1:9)_1:5,(tiger_1:7,lion_1:7)_1:7)_1:40,dog_1:54)_1:40,(human_2:87,mouse_1:87)_1:7)_1:31,opossum_1:125)_1	0.9065	((-,-),(-,-),(-,-),(-,-),(-,-),(-,-),(-,-))
1083	(((((cat_1:9,cheetah_0:9)_1:5,(tiger_1:7,lion_0:7)_1:7)_1:40,dog_1:54)_1:40,(human_1:87,mouse_1:87)_1:7)_1:31,opossum_1:125)_1	0.194	((-,-),(-,-),(-,-),(-,-),(-,-),(-,-),(-,-))
1084	(((((cat_1:9,cheetah_1:9)_1:5,(tiger_1:7,lion_1:7)_1:7)_1:40,dog_1:54)_1:40,(human_1:87,mouse_1:87)_1:7)_1:31,opossum_1:125)_1	0.665	((-,-),(-,-),(-,-),(-,-),(-,-),(-,-),(-,-))
1085	(((((cat_1:9,cheetah_1:9)_1:5,(tiger_1:7,lion_1:7)_1:7)_1:40,dog_1:54)_1:40,(human_1:87,mouse_1:87)_1:7)_1:31,opossum_1:125)_1	0.665	((-,-),(-,-),(-,-),(-,-),(-,-),(-,-),(-,-))
1086	(((((cat_1:9,cheetah_1:9)_1:5,(tiger_0:7,lion_1:7)_1:7)_1:40,dog_1:54)_1:40,(human_1:87,mouse_1:87)_1:7)_1:31,opossum_1:125)_1	0.3835	((-,-),(-,-),(-,-),(-,-),(-,-),(-,-),(-,-))
1087	(((((cat_1:9,cheetah_1:9)_1:5,(tiger_1:7,lion_1:7)_1:7)_1:40,dog_2:54)_1:40,(human_1:87,mouse_1:87)_1:7)_1:31,opossum_2:125)_1	0.873	((-,-),(-,-),(-,-),(-,-),(-,-),(-,-),(-,-))
1088	(((((cat_1:9,cheetah_1:9)_1:5,(tiger_1:7,lion_1:7)_1:7)_1:40,dog_1:54)_1:40,(human_1:87,mouse_1:87)_1:7)_1:31,opossum_1:125)_1	0.665	((-,-),(-,-),(-,-),(-,-),(-,-),(-,-),(-,-))
1089	(((((cat_1:9,cheetah_1:9)_1:5,(tiger_1:7,lion_1:7)_1:7)_1:40,dog_1:54)_1:40,(human_1:87,mouse_1:87)_1:7)_1:31,opossum_1:125)_1	0.665	((-,-),(-,-),(-,-),(-,-),(-,-),(-,-),(-,-))
1090	(((((cat_1:9,cheetah_1:9)_1:5,(tiger_1:7,lion_1:7)_1:7)_1:40,dog_1:54)_1:40,(human_1:87,mouse_1:87)_1:7)_1:31,opossum_1:125)_1	0.665	((-,-),(-,-),(-,-),(-,-),(-,-),(-,-),(-,-))
1091	(((((cat_1:9,cheetah_0:9)_1:5,(tiger_0:7,lion_0:7)_0:7)_1:40,dog_1:54)_1:40,(human_1:87,mouse_1:87)_1:7)_1:31,opossum_1:125)_1	0.209	((-,-),(-,-),(-,-),(-,-),(-,-),(-,-),(-,-))
1092	(((((cat_1:9,cheetah_1:9)_1:5,(tiger_1:7,lion_1:7)_1:7)_1:40,dog_1:54)_1:40,(human_1:87,mouse_1:87)_1:7)_1:31,opossum_1:125)_1	0.665	((-,-),(-,-),(-,-),(-,-),(-,-),(-,-),(-,-))
1093	(((((cat_1:9,cheetah_1:9)_1:5,(tiger_1:7,lion_1:7)_1:7)_1:40,dog_1:54)_1:40,(human_1:87,mouse_1:87)_1:7)_1:31,opossum_1:125)_1	0.665	((-,-),(-,-),(-,-),(-,-),(-,-),(-,-),(-,-))
1094	(((((cat_1:9,cheetah_1:9)_1:5,(tiger_1:7,lion_1:7)_1:7)_1:40,dog_1:54)_1:40,(human_1:87,mouse_1:87)_1:7)_1:31,opossum_1:125)_1	0.665	((-,-),(-,-),(-,-),(-,-),(-,-),(-,-),(-,-))
1095	(((((cat_1:9,cheetah_1:9)_1:5,(tiger_1:7,lion_1:7)_1:7)_1:40,dog_1:54)_1:40,(human_1:87,mouse_1:87)_1:7)_1:31,opossum_1:125)_1	0.665	((-,-),(-,-),(-,-),(-,-),(-,-),(-,-),(-,-))
1096	(((((cat_2:9,cheetah_2:9)_2:5,(tiger_2:7,lion_2:7)_2:7)_2:40,dog_2:54)_2:40,(human_2:87,mouse_2:87)_2:7)_2:31,opossum_1:125)_2	0.803	((-,-),(-,-),(-,-),(-,-),(-,-),(-,-),(-,-))
1097	(((((cat_1:9,cheetah_0:9)_1:5,(tiger_1:7,lion_0:7)_1:7)_1:40,dog_2:54)_1:40,(human_1:87,mouse_1:87)_1:7)_1:31,opossum_1:125)_1	0.354	((-,-),(-,-),(-,-),(-,-),(-,-),(-,-),(-,-))
1098	(((((cat_1:9,cheetah_1:9)_1:5,(tiger_1:7,lion_1:7)_1:7)_1:40,dog_1:54)_1:40,(human_1:87,mouse_1:87)_1:7)_1:31,opossum_1:125)_1	0.665	((-,-),(-,-),(-,-),(-,-),(-,-),(-,-),(-,-))
1099	(((((cat_1:9,cheetah_1:9)_1:5,(tiger_1:7,lion_1:7)_1:7)_1:40,dog_1:54)_1:40,(human_1:87,mouse_1:87)_1:7)_1:31,opossum_1:125)_1	0.665	((-,-),(-,-),(-,-),(-,-),(-,-),(-,-),(-,-))
1100	(((((cat_1:9,cheetah_1:9)_1:5,(tiger_0:7,lion_1:7)_1:7)_1:40,dog_1:54)_1:40,(human_1:87,mouse_1:87)_1:7)_1:31,opossum_1:125)_1	0.3835	((-,-),(-,-),(-,-),(-,-),(-,-),(-,-),(-,-))
1101	(((((cat_1:9,cheetah_1:9)_1:5,(tiger_1:7,lion_1:7)_1:7)_1:40,dog_1:54)_1:40,(human_1:87,mouse_1:87)_1:7)_1:31,opossum_1:125)_1	0.665	((-,-),(-,-),(-,-),(-,-),(-,-),(-,-),(-,-))
1102	(((((cat_1:9,cheetah_1:9)_1:5,(tiger_1:7,lion_1:7)_1:7)_1:40,dog_1:54)_1:40,(human_1:87,mouse_1:87)_1:7)_1:31,opossum_1:125)_1	0.665	((-,-),(-,-),(-,-),(-,-),(-,-),(-,-),(-,-))
1103	(((((cat_1:9,cheetah_1:9)_1:5,(tiger_1:7,lion_1:7)_1:7)_1:40,dog_1:54)_1:40,(human_1:87,mouse_1:87)_1:7)_1:31,opossum_1:125)_1	0.665	((-,-),(-,-),(-,-),(-,-),(-,-),(-,-),(-,-))
1104	(((((cat_1:9,cheetah_1:9)_1:5,(tiger_1:7,lion_1:7)_1:7)_1:40,dog_1:54)_1:40,(human_1:87,mouse_1:87)_1:7)_1:31,opossum_1:125)_1	0.665	((-,-),(-,-),(-,-),(-,-),(-,-),(-,-),(-,-))
1105	(((((cat_1:9,cheetah_1:9)_1:5,(tiger_1:7,lion_1:7)_1:7)_1:40,dog_1:54)_1:40,(human_1:87,mouse_1:87)_1:7)_1:31,opossum_1:125)_1	0.665	((-,-),(-,-),(-,-),(-,-),(-,-),(-,-),(-,-))
1106	(((((cat_1:9,cheetah_1:9)_1:5,(tiger_1:7,lion_1:7)_1:7)_1:40,dog_1:54)_1:40,(human_1:87,mouse_1:87)_1:7)_1:31,opossum_1:125)_1	0.665	((-,-),(-,-),(-,-),(-,-),(-,-),(-,-),(-,-))
1107	(((((cat_0:9,cheetah_1:9)_1:5,(tiger_1:7,lion_1:7)_1:7)_1:40,dog_1:54)_1:40,(human_1:87,mouse_1:87)_1:7)_1:31,opossum_1:125)_1	0.403	((-,-),(-,-),(-,-),(-,-),(-,-),(-,-),(-,-))
1108	(((((cat_2:9,cheetah_0:9)_1:5,(tiger_0:7,lion_1:7)_1:7)_1:40,dog_0:54)_1:40,(human_0:87,mouse_0:87)_1:7)_1:31,opossum_1:125)_1	0.138	((-,-),(-,-),(-,-),(-,-),(-,-),(-,-),(-,-))
1109	(((((cat_1:9,cheetah_1:9)_1:5,(tiger_1:7,lion_1:7)_1:7)_1:40,dog_1:54)_1:40,(human_1:87,mouse_1:87)_1:7)_1:31,opossum_1:125)_1	0.665	((-,-),(-,-),(-,-),(-,-),(-,-),(-,-),(-,-))
1110	(((((cat_1:9,cheetah_1:9)_1:5,(tiger_2:7,lion_1:7)_1:7)_1:40,dog_2:54)_2:40,(human_2:87,mouse_2:87)_2:7)_2:31,opossum_1:125)_2	0.576	((-,-),(-,-),(-,-),(-,-),(-,-),(-,-),(-,-))
1111	(((((cat_0:9,cheetah_1:9)_1:5,(tiger_1:7,lion_1:7)_1:7)_1:40,dog_1:54)_1:40,(human_1:87,mouse_1:87)_1:7)_1:31,opossum_1:125)_1	0.403	((-,-),(-,-),(-,-),(-,-),(-,-),(-,-),(-,-))
1112	(((((cat_1:9,cheetah_1:9)_1:5,(tiger_1:7,lion_1:7)_1:7)_1:40,dog_1:54)_1:40,(human_1:87,mouse_1:87)_1:7)_1:31,opossum_1:125)_1	0.665	((-,-),(-,-),(-,-),(-,-),(-,-),(-,-),(-,-))
1113	(((((cat_1:9,cheetah_1:9)_1:5,(tiger_1:7,lion_1:7)_1:7)_1:40,dog_1:54)_1:40,(human_1:87,mouse_1:87)_1:7)_1:31,opossum_1:125)_1	0.665	((-,-),(-,-),(-,-),(-,-),(-,-),(-,-),(-,-))
1114	(((((cat_1:9,cheetah_1:9)_1:5,(tiger_1:7,lion_1:7)_1:7)_1:40,dog_1:54)_1:40,(human_1:87,mouse_1:87)_1:7)_1:31,opossum_1:125)_1	0.665	((-,-),(-,-),(-,-),(-,-),(-,-),(-,-),(-,-))
1115	(((((cat_1:9,cheetah_1:9)_1:5,(tiger_1:7,lion_0:7)_1:7)_1:40,dog_1:54)_1:40,(human_1:87,mouse_1:87)_1:7)_1:31,opossum_1:125)_1	0.3835	((-,-),(-,-),(-,-),(-,-),(-,-),(-,-),(-,-))
1116	(((((cat_1:9,cheetah_1:9)_1:5,(tiger_1:7,lion_1:7)_1:7)_1:40,dog_1:54)_1:40,(human_1:87,mouse_1:87)_1:7)_1:31,opossum_1:125)_1	0.665	((-,-),(-,-),(-,-),(-,-),(-,-),(-,-),(-,-))
1117	(((((cat_1:9,cheetah_1:9)_1:5,(tiger_1:7,lion_1:7)_1:7)_1:40,dog_1:54)_1:40,(human_1:87,mouse_1:87)_1:7)_1:31,opossum_1:125)_1	0.665	((-,-),(-,-),(-,-),(-,-),(-,-),(-,-),(-,-))
1118	(((((cat_1:9,cheetah_1:9)_1:5,(tiger_1:7,lion_1:7)_1:7)_1:40,dog_1:54)_1:40,(human_1:87,mouse_1:87)_1:7)_1:31,opossum_1:125)_1	0.665	((-,-),(-,-),(-,-),(-,-),(-,-),(-,-),(-,-))
1119	(((((cat_1:9,cheetah_2:9)_2:5,(tiger_2:7,lion_2:7)_2:7)_2:40,dog_2:54)_2:40,(human_2:87,mouse_2:87)_2:7)_2:31,opossum_1:125)_2	0.651	((-,-),(-,-),(-,-),(-,-),(-,-),(-,-),(-,-))
1120	(((((cat_1:9,cheetah_1:9)_1:5,(tiger_1:7,lion_1:7)_1:7)_1:40,dog_1:54)_1:40,(human_1:87,mouse_1:87)_1:7)_1:31,opossum_1:125)_1	0.665	((-,-),(-,-),(-,-),(-,-),(-,-),(-,-),(-,-))
1121	(((((cat_1:9,cheetah_1:9)_1:5,(tiger_1:7,lion_1:7)_1:7)_1:40,dog_1:54)_1:40,(human_2:87,mouse_1:87)_1:7)_1:31,opossum_1:125)_1	0.9065	((-,-),(-,-),(-,-),(-,-),(-,-),(-,-),(-,-))
1122	(((((cat_1:9,cheetah_1:9)_1:5,(tiger_1:7,lion_1:7)_1:7)_1:40,dog_1:54)_1:40,(human_1:87,mouse_1:87)_1:7)_1:31,opossum_1:125)_1	0.665	((-,-),(-,-),(-,-),(-,-),(-,-),(-,-),(-,-))
1123	(((((cat_2:9,cheetah_1:9)_1:5,(tiger_1:7,lion_1:7)_1:7)_1:40,dog_1:54)_1:40,(human_1:87,mouse_1:87)_1:7)_1:31,opossum_1:125)_1	0.727	((-,-),(-,-),(-,-),(-,-),(-,-),(-,-),(-,-))
1124	(((((cat_1:9,cheetah_1:9)_1:5,(tiger_1:7,lion_1:7)_1:7)_1:40,dog_1:54)_1:40,(human_1:87,mouse_1:87)_1:7)_1:31,opossum_1:125)_1	0.665	((-,-),(-,-),(-,-),(-,-),(-,-),(-,-),(-,-))
1125	(((((cat_1:9,cheetah_1:9)_1:5,(tiger_1:7,lion_1:7)_1:7)_1:40,dog_1:54)_1:40,(human_1:87,mouse_1:87)_1:7)_1:31,opossum_1:125)_1	0.665	((-,-),(-,-),(-,-),(-,-),(-,-),(-,-),(-,-))
1126	(((((cat_1:9,cheetah_0:9)_1:5,(tiger_1:7,lion_1:7)_1:7)_1:40,dog_1:54)_1:40,(human_1:87,mouse_1:87)_1:7)_1:31,opossum_1:125)_1	0.403	((-,-),(-,-),(-,-),(-,-),(-,-),(-,-),(-,-))
1127	(((((cat_1:9,cheetah_1:9)_1:5,(tiger_1:7,lion_1:7)_1:7)_1:40,dog_1:54)_1:40,(human_1:87,mouse_1:87)_1:7)_1:31,opossum_1:125)_1	0.665	((-,-),(-,-),(-,-),(-,-),(-,-),(-,-),(-,-))
1128	(((((cat_1:9,cheetah_1:9)_1:5,(tiger_1:7,lion_1:7)_1:7)_1:40,dog_1:54)_1:40,(human_1:87,mouse_1:87)_1:7)_1:31,opossum_1:125)_1	0.665	((-,-),(-,-),(-,-),(-,-),(-,-),(-,-),(-,-))
1129	(((((cat_1:9,cheetah_1:9)_1:5,(tiger_1:7,lion_1:7)_1:7)_1:40,dog_1:54)_1:40,(human_1:87,mouse_1:87)_1:7)_1:31,opossum_1:125)_1	0.665	((-,-),(-,-),(-,-),(-,-),(-,-),(-,-),(-,-))
1130	(((((cat_1:9,cheetah_1:9)_1:5,(tiger_1:7,lion_1:7)_1:7)_1:40,dog_1:54)_1:40,(human_1:87,mouse_1:87)_1:7)_1:31,opossum_1:125)_1	0.665	((-,-),(-,-),(-,-),(-,-),(-,-),(-,-),(-,-))
1131	(((((cat_1:9,cheetah_1:9)_1:5,(tiger_1:7,lion_1:7)_1:7)_1:40,dog_1:54)_1:40,(human_5:87,mouse_1:87)_2:7)_2:31,opossum_1:125)_2	0.943	((-,-),(-,-),(-,-),(-,-),(-,-),(-,-),(-,-))
1132	(((((cat_1:9,cheetah_1:9)_1:5,(tiger_1:7,lion_1:7)_1:7)_1:40,dog_0:54)_1:40,(human_1:87,mouse_1:87)_1:7)_1:31,opossum_1:125)_1	0.58	((-,-),(-,-),(-,-),(-,-),(-,-),(-,-),(-,-))
1133	(((((cat_1:9,cheetah_0:9)_1:5,(tiger_0:7,lion_0:7)_0:7)_1:40,dog_1:54)_1:40,(human_1:87,mouse_1:87)_1:7)_1:31,opossum_1:125)_1	0.209	((-,-),(-,-),(-,-),(-,-),(-,-),(-,-),(-,-))
1134	(((((cat_1:9,cheetah_1:9)_1:5,(tiger_1:7,lion_1:7)_1:7)_1:40,dog_1:54)_1:40,(human_1:87,mouse_1:87)_1:7)_1:31,opossum_1:125)_1	0.665	((-,-),(-,-),(-,-),(-,-),(-,-),(-,-),(-,-))
1135	(((((cat_1:9,cheetah_1:9)_1:5,(tiger_1:7,lion_1:7)_1:7)_1:40,dog_1:54)_1:40,(human_1:87,mouse_1:87)_1:7)_1:31,opossum_1:125)_1	0.665	((-,-),(-,-),(-,-),(-,-),(-,-),(-,-),(-,-))
1136	(((((cat_1:9,cheetah_1:9)_1:5,(tiger_0:7,lion_1:7)_1:7)_1:40,dog_0:54)_1:40,(human_1:87,mouse_1:87)_1:7)_1:31,opossum_1:125)_1	0.326	((-,-),(-,-),(-,-),(-,-),(-,-),(-,-),(-,-))
1137	(((((cat_1:9,cheetah_1:9)_1:5,(tiger_1:7,lion_1:7)_1:7)_1:40,dog_1:54)_1:40,(human_1:87,mouse_1:87)_1:7)_1:31,opossum_1:125)_1	0.665	((-,-),(-,-),(-,-),(-,-),(-,-),(-,-),(-,-))
1138	(((((cat_0:9,cheetah_1:9)_1:5,(tiger_1:7,lion_1:7)_1:7)_1:40,dog_0:54)_1:40,(human_0:87,mouse_0:87)_1:7)_1:31,opossum_0:125)_1	0.403	((-,-),(-,-),(-,-),(-,-),(-,-),(-,-),(-,-))
1139	(((((cat_1:9,cheetah_0:9)_1:5,(tiger_1:7,lion_0:7)_1:7)_1:40,dog_1:54)_1:40,(human_1:87,mouse_1:87)_1:7)_1:31,opossum_1:125)_1	0.194	((-,-),(-,-),(-,-),(-,-),(-,-),(-,-),(-,-))
1140	(((((cat_1:9,cheetah_1:9)_1:5,(tiger_1:7,lion_1:7)_1:7)_1:40,dog_1:54)_1:40,(human_1:87,mouse_1:87)_1:7)_1:31,opossum_1:125)_1	0.665	((-,-),(-,-),(-,-),(-,-),(-,-),(-,-),(-,-))
1141	(((((cat_1:9,cheetah_1:9)_1:5,(tiger_1:7,lion_1:7)_1:7)_1:40,dog_0:54)_1:40,(human_1:87,mouse_1:87)_1:7)_1:31,opossum_1:125)_1	0.58	((-,-),(-,-),(-,-),(-,-),(-,-),(-,-),(-,-))
1142	(((((cat_1:9,cheetah_1:9)_1:5,(tiger_1:7,lion_1:7)_1:7)_1:40,dog_1:54)_1:40,(human_1:87,mouse_1:87)_1:7)_1:31,opossum_1:125)_1	0.665	((-,-),(-,-),(-,-),(-,-),(-,-),(-,-),(-,-))
1143	(((((cat_2:9,cheetah_1:9)_1:5,(tiger_1:7,lion_1:7)_1:7)_1:40,dog_1:54)_1:40,(human_1:87,mouse_1:87)_1:7)_1:31,opossum_1:125)_1	0.727	((-,-),(-,-),(-,-),(-,-),(-,-),(-,-),(-,-))
1144	(((((cat_1:9,cheetah_1:9)_1:5,(tiger_1:7,lion_1:7)_1:7)_1:40,dog_1:54)_1:40,(human_1:87,mouse_1:87)_1:7)_1:31,opossum_1:125)_1	0.665	((-,-),(-,-),(-,-),(-,-),(-,-),(-,-),(-,-))
1145	(((((cat_2:9,cheetah_2:9)_2:5,(tiger_1:7,lion_2:7)_2:7)_2:40,dog_2:54)_2:40,(human_2:87,mouse_2:87)_2:7)_2:31,opossum_1:125)_2	0.608	((-,-),(-,-),(-,-),(-,-),(-,-),(-,-),(-,-))
1146	(((((cat_1:9,cheetah_1:9)_1:5,(tiger_1:7,lion_1:7)_1:7)_1:40,dog_1:54)_1:40,(human_1:87,mouse_1:87)_1:7)_1:31,opossum_1:125)_1	0.665	((-,-),(-,-),(-,-),(-,-),(-,-),(-,-),(-,-))
1147	(((((cat_1:9,cheetah_1:9)_1:5,(tiger_1:7,lion_1:7)_1:7)_1:40,dog_1:54)_1:40,(human_1:87,mouse_1:87)_1:7)_1:31,opossum_1:125)_1	0.665	((-,-),(-,-),(-,-),(-,-),(-,-),(-,-),(-,-))
1148	(((((cat_1:9,cheetah_1:9)_1:5,(tiger_1:7,lion_1:7)_1:7)_1:40,dog_1:54)_1:40,(human_1:87,mouse_1:87)_1:7)_1:31,opossum_1:125)_1	0.665	((-,-),(-,-),(-,-),(-,-),(-,-),(-,-),(-,-))
1149	(((((cat_0:9,cheetah_1:9)_1:5,(tiger_1:7,lion_1:7)_1:7)_1:40,dog_1:54)_1:40,(human_2:87,mouse_1:87)_1:7)_1:31,opossum_1:125)_1	0.69	((-,-),(-,-),(-,-),(-,-),(-,-),(-,-),(-,-))
1150	(((((cat_1:9,cheetah_1:9)_1:5,(tiger_1:7,lion_1:7)_1:7)_1:40,dog_1:54)_1:40,(human_1:87,mouse_1:87)_1:7)_1:31,opossum_1:125)_1	0.665	((-,-),(-,-),(-,-),(-,-),(-,-),(-,-),(-,-))
1151	(((((cat_1:9,cheetah_1:9)_1:5,(tiger_1:7,lion_1:7)_1:7)_1:40,dog_1:54)_1:40,(human_1:87,mouse_1:87)_1:7)_1:31,opossum_1:125)_1	0.665	((-,-),(-,-),(-,-),(-,-),(-,-),(-,-),(-,-))
1152	(((((cat_1:9,cheetah_1:9)_1:5,(tiger_1:7,lion_1:7)_1:7)_1:40,dog_1:54)_1:40,(human_1:87,mouse_1:87)_1:7)_1:31,opossum_1:125)_1	0.665	((-,-),(-,-),(-,-),(-,-),(-,-),(-,-),(-,-))
1153	(((((cat_1:9,cheetah_1:9)_1:5,(tiger_1:7,lion_1:7)_1:7)_1:40,dog_1:54)_1:40,(human_2:87,mouse_1:87)_1:7)_1:31,opossum_1:125)_1	0.9065	((-,-),(-,-),(-,-),(-,-),(-,-),(-,-),(-,-))
1154	(((((cat_1:9,cheetah_0:9)_1:5,(tiger_1:7,lion_0:7)_1:7)_1:40,dog_1:54)_1:40,(human_1:87,mouse_1:87)_1:7)_1:31,opossum_1:125)_1	0.194	((-,-),(-,-),(-,-),(-,-),(-,-),(-,-),(-,-))
1155	(((((cat_1:9,cheetah_1:9)_1:5,(tiger_1:7,lion_1:7)_1:7)_1:40,dog_1:54)_1:40,(human_1:87,mouse_1:87)_1:7)_1:31,opossum_1:125)_1	0.665	((-,-),(-,-),(-,-),(-,-),(-,-),(-,-),(-,-))
1156	(((((cat_1:9,cheetah_1:9)_1:5,(tiger_1:7,lion_1:7)_1:7)_1:40,dog_1:54)_1:40,(human_1:87,mouse_1:87)_1:7)_1:31,opossum_1:125)_1	0.665	((-,-),(-,-),(-,-),(-,-),(-,-),(-,-),(-,-))
1157	(((((cat_1:9,cheetah_1:9)_1:5,(tiger_1:7,lion_1:7)_1:7)_1:40,dog_1:54)_1:40,(human_1:87,mouse_1:87)_1:7)_1:31,opossum_1:125)_1	0.665	((-,-),(-,-),(-,-),(-,-),(-,-),(-,-),(-,-))
1158	(((((cat_1:9,cheetah_1:9)_1:5,(tiger_1:7,lion_1:7)_1:7)_1:40,dog_1:54)_1:40,(human_1:87,mouse_1:87)_1:7)_1:31,opossum_1:125)_1	0.665	((-,-),(-,-),(-,-),(-,-),(-,-),(-,-),(-,-))
1159	(((((cat_1:9,cheetah_1:9)_1:5,(tiger_1:7,lion_1:7)_1:7)_1:40,dog_1:54)_1:40,(human_1:87,mouse_1:87)_1:7)_1:31,opossum_1:125)_1	0.665	((-,-),(-,-),(-,-),(-,-),(-,-),(-,-),(-,-))
1160	(((((cat_2:9,cheetah_2:9)_2:5,(tiger_2:7,lion_1:7)_2:7)_2:40,dog_2:54)_2:40,(human_2:87,mouse_2:87)_2:7)_2:31,opossum_1:125)_2	0.608	((-,-),(-,-),(-,-),(-,-),(-,-),(-,-),(-,-))
1161	(((((cat_1:9,cheetah_1:9)_1:5,(tiger_1:7,lion_1:7)_1:7)_1:40,dog_1:54)_1:40,(human_1:87,mouse_1:87)_1:7)_1:31,opossum_1:125)_1	0.665	((-,-),(-,-),(-,-),(-,-),(-,-),(-,-),(-,-))
1162	(((((cat_1:9,cheetah_0:9)_1:5,(tiger_1:7,lion_0:7)_1:7)_1:40,dog_1:54)_1:40,(human_1:87,mouse_1:87)_1:7)_1:31,opossum_1:125)_1	0.194	((-,-),(-,-),(-,-),(-,-),(-,-),(-,-),(-,-))
1163	(((((cat_1:9,cheetah_0:9)_1:5,(tiger_1:7,lion_1:7)_1:7)_1:40,dog_1:54)_1:40,(human_1:87,mouse_1:87)_1:7)_1:31,opossum_1:125)_1	0.403	((-,-),(-,-),(-,-),(-,-),(-,-),(-,-),(-,-))
1164	(((((cat_1:9,cheetah_1:9)_1:5,(tiger_1:7,lion_1:7)_1:7)_1:40,dog_1:54)_1:40,(human_1:87,mouse_1:87)_1:7)_1:31,opossum_1:125)_1	0.665	((-,-),(-,-),(-,-),(-,-),(-,-),(-,-),(-,-))
1165	(((((cat_1:9,cheetah_1:9)_1:5,(tiger_1:7,lion_1:7)_1:7)_1:40,dog_1:54)_1:40,(human_1:87,mouse_1:87)_1:7)_1:31,opossum_1:125)_1	0.665	((-,-),(-,-),(-,-),(-,-),(-,-),(-,-),(-,-))
1166	(((((cat_1:9,cheetah_1:9)_1:5,(tiger_1:7,lion_1:7)_1:7)_1:40,dog_1:54)_1:40,(human_1:87,mouse_1:87)_1:7)_1:31,opossum_1:125)_1	0.665	((-,-),(-,-),(-,-),(-,-),(-,-),(-,-),(-,-))
1167	(((((cat_1:9,cheetah_1:9)_1:5,(tiger_1:7,lion_1:7)_1:7)_1:40,dog_1:54)_1:40,(human_1:87,mouse_1:87)_1:7)_1:31,opossum_1:125)_1	0.665	((-,-),(-,-),(-,-),(-,-),(-,-),(-,-),(-,-))
1168	(((((cat_1:9,cheetah_1:9)_1:5,(tiger_1:7,lion_1:7)_1:7)_1:40,dog_1:54)_1:40,(human_1:87,mouse_1:87)_1:7)_1:31,opossum_1:125)_1	0.665	((-,-),(-,-),(-,-),(-,-),(-,-),(-,-),(-,-))
1169	(((((cat_1:9,cheetah_1:9)_1:5,(tiger_1:7,lion_1:7)_1:7)_1:40,dog_1:54)_1:40,(human_1:87,mouse_1:87)_1:7)_1:31,opossum_1:125)_1	0.665	((-,-),(-,-),(-,-),(-,-),(-,-),(-,-),(-,-))
1170	(((((cat_1:9,cheetah_1:9)_1:5,(tiger_1:7,lion_1:7)_1:7)_1:40,dog_1:54)_1:40,(human_1:87,mouse_1:87)_1:7)_1:31,opossum_1:125)_1	0.665	((-,-),(-,-),(-,-),(-,-),(-,-),(-,-),(-,-))
1171	(((((cat_1:9,cheetah_1:9)_1:5,(tiger_1:7,lion_1:7)_1:7)_1:40,dog_1:54)_1:40,(human_1:87,mouse_1:87)_1:7)_1:31,opossum_1:125)_1	0.665	((-,-),(-,-),(-,-),(-,-),(-,-),(-,-),(-,-))
1172	(((((cat_1:9,cheetah_1:9)_1:5,(tiger_1:7,lion_1:7)_1:7)_1:40,dog_1:54)_1:40,(human_1:87,mouse_1:87)_1:7)_1:31,opossum_1:125)_1	0.665	((-,-),(-,-),(-,-),(-,-),(-,-),(-,-),(-,-))
1173	(((((cat_1:9,cheetah_1:9)_1:5,(tiger_1:7,lion_1:7)_1:7)_1:40,dog_1:54)_1:40,(human_1:87,mouse_1:87)_1:7)_1:31,opossum_1:125)_1	0.665	((-,-),(-,-),(-,-),(-,-),(-,-),(-,-),(-,-))
1174	(((((cat_1:9,cheetah_1:9)_1:5,(tiger_1:7,lion_1:7)_1:7)_1:40,dog_1:54)_1:40,(human_1:87,mouse_1:87)_1:7)_1:31,opossum_1:125)_1	0.665	((-,-),(-,-),(-,-),(-,-),(-,-),(-,-),(-,-))
1175	(((((cat_1:9,cheetah_1:9)_1:5,(tiger_1:7,lion_1:7)_1:7)_1:40,dog_1:54)_1:40,(human_1:87,mouse_1:87)_1:7)_1:31,opossum_1:125)_1	0.665	((-,-),(-,-),(-,-),(-,-),(-,-),(-,-),(-,-))
1176	(((((cat_1:9,cheetah_1:9)_1:5,(tiger_1:7,lion_1:7)_1:7)_1:40,dog_1:54)_1:40,(human_2:87,mouse_1:87)_1:7)_1:31,opossum_1:125)_1	0.9065	((-,-),(-,-),(-,-),(-,-),(-,-),(-,-),(-,-))
1177	(((((cat_1:9,cheetah_0:9)_1:5,(tiger_0:7,lion_0:7)_0:7)_1:40,dog_1:54)_1:40,(human_1:87,mouse_1:87)_1:7)_1:31,opossum_1:125)_1	0.209	((-,-),(-,-),(-,-),(-,-),(-,-),(-,-),(-,-))
1178	(((((cat_1:9,cheetah_1:9)_1:5,(tiger_0:7,lion_1:7)_1:7)_1:40,dog_1:54)_1:40,(human_0:87,mouse_1:87)_1:7)_1:31,opossum_1:125)_1	0.379	((-,-),(-,-),(-,-),(-,-),(-,-),(-,-),(-,-))
1179	(((((cat_2:9,cheetah_0:9)_1:5,(tiger_1:7,lion_0:7)_1:7)_1:40,dog_0:54)_1:40,(human_0:87,mouse_0:87)_1:7)_1:31,opossum_0:125)_1	0.123	((-,-),(-,-),(-,-),(-,-),(-,-),(-,-),(-,-))
1180	(((((cat_0:9,cheetah_1:9)_1:5,(tiger_0:7,lion_1:7)_1:7)_1:40,dog_0:54)_1:40,(human_0:87,mouse_0:87)_1:7)_1:31,opossum_1:125)_1	0.165	((-,-),(-,-),(-,-),(-,-),(-,-),(-,-),(-,-))
1181	(((((cat_2:9,cheetah_0:9)_1:5,(tiger_0:7,lion_0:7)_0:7)_1:40,dog_0:54)_1:40,(human_0:87,mouse_0:87)_1:7)_1:31,opossum_1:125)_1	0.15	((-,-),(-,-),(-,-),(-,-),(-,-),(-,-),(-,-))
1182	(((((cat_2:9,cheetah_2:9)_2:5,(tiger_2:7,lion_2:7)_2:7)_2:40,dog_2:54)_2:40,(human_2:87,mouse_2:87)_2:7)_2:31,opossum_1:125)_2	0.803	((-,-),(-,-),(-,-),(-,-),(-,-),(-,-),(-,-))
1183	(((((cat_2:9,cheetah_1:9)_1:5,(tiger_1:7,lion_1:7)_1:7)_1:40,dog_1:54)_1:40,(human_1:87,mouse_1:87)_1:7)_1:31,opossum_1:125)_1	0.727	((-,-),(-,-),(-,-),(-,-),(-,-),(-,-),(-,-))
1184	(((((cat_1:9,cheetah_1:9)_1:5,(tiger_1:7,lion_1:7)_1:7)_1:40,dog_1:54)_1:40,(human_1:87,mouse_1:87)_1:7)_1:31,opossum_1:125)_1	0.665	((-,-),(-,-),(-,-),(-,-),(-,-),(-,-),(-,-))
1185	(((((cat_1:9,cheetah_1:9)_1:5,(tiger_1:7,lion_1:7)_1:7)_1:40,dog_1:54)_1:40,(human_1:87,mouse_1:87)_1:7)_1:31,opossum_1:125)_1	0.665	((-,-),(-,-),(-,-),(-,-),(-,-),(-,-),(-,-))
1186	(((((cat_1:9,cheetah_1:9)_1:5,(tiger_1:7,lion_1:7)_1:7)_1:40,dog_1:54)_1:40,(human_1:87,mouse_1:87)_1:7)_1:31,opossum_1:125)_1	0.665	((-,-),(-,-),(-,-),(-,-),(-,-),(-,-),(-,-))
1187	(((((cat_0:9,cheetah_1:9)_1:5,(tiger_1:7,lion_1:7)_1:7)_1:40,dog_1:54)_1:40,(human_1:87,mouse_1:87)_1:7)_1:31,opossum_1:125)_1	0.403	((-,-),(-,-),(-,-),(-,-),(-,-),(-,-),(-,-))
1188	(((((cat_0:9,cheetah_0:9)_0:5,(tiger_0:7,lion_1:7)_1:7)_1:40,dog_0:54)_1:40,(human_0:87,mouse_0:87)_1:7)_1:31,opossum_1:125)_1	0.15	((-,-),(-,-),(-,-),(-,-),(-,-),(-,-),(-,-))
1189	(((((cat_2:9,cheetah_2:9)_2:5,(tiger_1:7,lion_2:7)_2:7)_2:40,dog_2:54)_2:40,(human_2:87,mouse_2:87)_2:7)_2:31,opossum_1:125)_2	0.608	((-,-),(-,-),(-,-),(-,-),(-,-),(-,-),(-,-))
1190	(((((cat_1:9,cheetah_1:9)_1:5,(tiger_1:7,lion_0:7)_1:7)_1:40,dog_1:54)_1:40,(human_1:87,mouse_0:87)_1:7)_1:31,opossum_1:125)_1	0.379	((-,-),(-,-),(-,-),(-,-),(-,-),(-,-),(-,-))
1191	(((((cat_1:9,cheetah_1:9)_1:5,(tiger_1:7,lion_1:7)_1:7)_1:40,dog_1:54)_1:40,(human_1:87,mouse_1:87)_1:7)_1:31,opossum_1:125)_1	0.665	((-,-),(-,-),(-,-),(-,-),(-,-),(-,-),(-,-))
1192	(((((cat_2:9,cheetah_1:9)_1:5,(tiger_1:7,lion_1:7)_1:7)_1:40,dog_1:54)_1:40,(human_2:87,mouse_1:87)_1:7)_1:31,opossum_1:125)_1	0.69	((-,-),(-,-),(-,-),(-,-),(-,-),(-,-),(-,-))
1193	(((((cat_1:9,cheetah_1:9)_1:5,(tiger_1:7,lion_1:7)_1:7)_1:40,dog_1:54)_1:40,(human_1:87,mouse_1:87)_1:7)_1:31,opossum_1:125)_1	0.665	((-,-),(-,-),(-,-),(-,-),(-,-),(-,-),(-,-))
1194	(((((cat_1:9,cheetah_2:9)_2:5,(tiger_2:7,lion_2:7)_2:7)_2:40,dog_2:54)_2:40,(human_2:87,mouse_2:87)_2:7)_2:31,opossum_1:125)_2	0.651	((-,-),(-,-),(-,-),(-,-),(-,-),(-,-),(-,-))
1195	(((((cat_1:9,cheetah_2:9)_1:5,(tiger_1:7,lion_2:7)_1:7)_1:40,dog_1:54)_1:40,(human_1:87,mouse_1:87)_1:7)_1:31,opossum_1:125)_1	0.497	((-,-),(-,-),(-,-),(-,-),(-,-),(-,-),(-,-))
1196	(((((cat_1:9,cheetah_0:9)_1:5,(tiger_1:7,lion_0:7)_1:7)_1:40,dog_1:54)_1:40,(human_1:87,mouse_1:87)_1:7)_1:31,opossum_1:125)_1	0.194	((-,-),(-,-),(-,-),(-,-),(-,-),(-,-),(-,-))
1197	(((((cat_1:9,cheetah_1:9)_1:5,(tiger_1:7,lion_1:7)_1:7)_1:40,dog_1:54)_1:40,(human_1:87,mouse_1:87)_1:7)_1:31,opossum_1:125)_1	0.665	((-,-),(-,-),(-,-),(-,-),(-,-),(-,-),(-,-))
1198	(((((cat_1:9,cheetah_1:9)_1:5,(tiger_1:7,lion_1:7)_1:7)_1:40,dog_1:54)_1:40,(human_1:87,mouse_1:87)_1:7)_1:31,opossum_1:125)_1	0.665	((-,-),(-,-),(-,-),(-,-),(-,-),(-,-),(-,-))
1199	(((((cat_1:9,cheetah_1:9)_1:5,(tiger_2:7,lion_1:7)_1:7)_1:40,dog_1:54)_1:40,(human_1:87,mouse_1:87)_1:7)_1:31,opossum_1:125)_1	0.717	((-,-),(-,-),(-,-),(-,-),(-,-),(-,-),(-,-))
1200	(((((cat_1:9,cheetah_1:9)_1:5,(tiger_1:7,lion_1:7)_1:7)_1:40,dog_1:54)_1:40,(human_1:87,mouse_1:87)_1:7)_1:31,opossum_1:125)_1	0.665	((-,-),(-,-),(-,-),(-,-),(-,-),(-,-),(-,-))
1201	(((((cat_3:9,cheetah_0:9)_1:5,(tiger_1:7,lion_0:7)_1:7)_1:40,dog_1:54)_1:40,(human_1:87,mouse_1:87)_1:7)_1:31,opossum_1:125)_1	0.06	((-,-),(-,-),(-,-),(-,-),(-,-),(-,-),(-,-))
1202	(((((cat_1:9,cheetah_1:9)_1:5,(tiger_1:7,lion_0:7)_1:7)_1:40,dog_1:54)_1:40,(human_1:87,mouse_1:87)_1:7)_1:31,opossum_1:125)_1	0.3835	((-,-),(-,-),(-,-),(-,-),(-,-),(-,-),(-,-))
1203	(((((cat_1:9,cheetah_0:9)_1:5,(tiger_0:7,lion_0:7)_0:7)_1:40,dog_0:54)_1:40,(human_0:87,mouse_0:87)_1:7)_1:31,opossum_1:125)_1	0.182	((-,-),(-,-),(-,-),(-,-),(-,-),(-,-),(-,-))
1204	(((((cat_2:9,cheetah_0:9)_1:5,(tiger_0:7,lion_0:7)_0:7)_1:40,dog_0:54)_1:40,(human_0:87,mouse_0:87)_1:7)_1:31,opossum_0:125)_1	0.139	((-,-),(-,-),(-,-),(-,-),(-,-),(-,-),(-,-))
1205	(((((cat_1:9,cheetah_1:9)_1:5,(tiger_1:7,lion_1:7)_1:7)_1:40,dog_1:54)_1:40,(human_1:87,mouse_1:87)_1:7)_1:31,opossum_1:125)_1	0.665	((-,-),(-,-),(-,-),(-,-),(-,-),(-,-),(-,-))
1206	(((((cat_1:9,cheetah_1:9)_1:5,(tiger_1:7,lion_0:7)_1:7)_1:40,dog_1:54)_1:40,(human_1:87,mouse_1:87)_1:7)_1:31,opossum_1:125)_1	0.3835	((-,-),(-,-),(-,-),(-,-),(-,-),(-,-),(-,-))
1207	(((((cat_3:9,cheetah_2:9)_2:5,(tiger_1:7,lion_2:7)_2:7)_2:40,dog_2:54)_2:40,(human_2:87,mouse_1:87)_2:7)_2:31,opossum_1:125)_2	0.57	((-,-),(-,-),(-,-),(-,-),(-,-),(-,-),(-,-))
1208	(((((cat_1:9,cheetah_1:9)_1:5,(tiger_0:7,lion_0:7)_0:7)_1:40,dog_1:54)_1:40,(human_1:87,mouse_1:87)_1:7)_1:31,opossum_1:125)_1	0.401	((-,-),(-,-),(-,-),(-,-),(-,-),(-,-),(-,-))
1209	(((((cat_1:9,cheetah_1:9)_1:5,(tiger_1:7,lion_1:7)_1:7)_1:40,dog_1:54)_1:40,(human_1:87,mouse_1:87)_1:7)_1:31,opossum_1:125)_1	0.665	((-,-),(-,-),(-,-),(-,-),(-,-),(-,-),(-,-))
1210	(((((cat_1:9,cheetah_1:9)_1:5,(tiger_1:7,lion_0:7)_1:7)_1:40,dog_1:54)_1:40,(human_1:87,mouse_1:87)_1:7)_1:31,opossum_1:125)_1	0.3835	((-,-),(-,-),(-,-),(-,-),(-,-),(-,-),(-,-))
1211	(((((cat_0:9,cheetah_0:9)_0:5,(tiger_1:7,lion_0:7)_1:7)_1:40,dog_0:54)_1:40,(human_0:87,mouse_1:87)_1:7)_1:31,opossum_1:125)_1	0.143	((-,-),(-,-),(-,-),(-,-),(-,-),(-,-),(-,-))
1212	(((((cat_1:9,cheetah_1:9)_1:5,(tiger_1:7,lion_0:7)_1:7)_1:40,dog_1:54)_1:40,(human_1:87,mouse_1:87)_1:7)_1:31,opossum_1:125)_1	0.3835	((-,-),(-,-),(-,-),(-,-),(-,-),(-,-),(-,-))
1213	(((((cat_1:9,cheetah_0:9)_1:5,(tiger_1:7,lion_1:7)_1:7)_1:40,dog_2:54)_1:40,(human_1:87,mouse_1:87)_1:7)_1:31,opossum_1:125)_1	0.672	((-,-),(-,-),(-,-),(-,-),(-,-),(-,-),(-,-))
1214	(((((cat_1:9,cheetah_1:9)_1:5,(tiger_1:7,lion_1:7)_1:7)_1:40,dog_1:54)_1:40,(human_1:87,mouse_1:87)_1:7)_1:31,opossum_1:125)_1	0.665	((-,-),(-,-),(-,-),(-,-),(-,-),(-,-),(-,-))
1215	(((((cat_1:9,cheetah_0:9)_1:5,(tiger_1:7,lion_0:7)_1:7)_1:40,dog_1:54)_1:40,(human_1:87,mouse_1:87)_1:7)_1:31,opossum_1:125)_1	0.194	((-,-),(-,-),(-,-),(-,-),(-,-),(-,-),(-,-))
1216	(((((cat_1:9,cheetah_0:9)_1:5,(tiger_1:7,lion_0:7)_1:7)_1:40,dog_1:54)_1:40,(human_1:87,mouse_1:87)_1:7)_1:31,opossum_1:125)_1	0.194	((-,-),(-,-),(-,-),(-,-),(-,-),(-,-),(-,-))
1217	(((((cat_1:9,cheetah_1:9)_1:5,(tiger_1:7,lion_1:7)_1:7)_1:40,dog_1:54)_1:40,(human_1:87,mouse_1:87)_1:7)_1:31,opossum_1:125)_1	0.665	((-,-),(-,-),(-,-),(-,-),(-,-),(-,-),(-,-))
1218	(((((cat_2:9,cheetah_0:9)_1:5,(tiger_0:7,lion_0:7)_0:7)_1:40,dog_1:54)_1:40,(human_1:87,mouse_1:87)_1:7)_1:31,opossum_1:125)_1	0.206	((-,-),(-,-),(-,-),(-,-),(-,-),(-,-),(-,-))
1219	(((((cat_1:9,cheetah_0:9)_1:5,(tiger_0:7,lion_0:7)_0:7)_1:40,dog_1:54)_1:40,(human_1:87,mouse_1:87)_1:7)_1:31,opossum_1:125)_1	0.209	((-,-),(-,-),(-,-),(-,-),(-,-),(-,-),(-,-))
1220	(((((cat_0:9,cheetah_0:9)_0:5,(tiger_1:7,lion_0:7)_1:7)_1:40,dog_1:54)_1:40,(human_1:87,mouse_1:87)_1:7)_1:31,opossum_1:125)_1	0.182	((-,-),(-,-),(-,-),(-,-),(-,-),(-,-),(-,-))
1221	(((((cat_1:9,cheetah_1:9)_1:5,(tiger_1:7,lion_1:7)_1:7)_1:40,dog_1:54)_1:40,(human_1:87,mouse_1:87)_1:7)_1:31,opossum_1:125)_1	0.665	((-,-),(-,-),(-,-),(-,-),(-,-),(-,-),(-,-))
1222	(((((cat_1:9,cheetah_1:9)_1:5,(tiger_1:7,lion_1:7)_1:7)_1:40,dog_1:54)_1:40,(human_1:87,mouse_1:87)_1:7)_1:31,opossum_1:125)_1	0.665	((-,-),(-,-),(-,-),(-,-),(-,-),(-,-),(-,-))
1223	(((((cat_1:9,cheetah_1:9)_1:5,(tiger_1:7,lion_1:7)_1:7)_1:40,dog_1:54)_1:40,(human_1:87,mouse_1:87)_1:7)_1:31,opossum_1:125)_1	0.665	((-,-),(-,-),(-,-),(-,-),(-,-),(-,-),(-,-))
1224	(((((cat_1:9,cheetah_1:9)_1:5,(tiger_1:7,lion_1:7)_1:7)_1:40,dog_1:54)_1:40,(human_1:87,mouse_1:87)_1:7)_1:31,opossum_1:125)_1	0.665	((-,-),(-,-),(-,-),(-,-),(-,-),(-,-),(-,-))
1225	(((((cat_1:9,cheetah_1:9)_1:5,(tiger_1:7,lion_1:7)_1:7)_1:40,dog_1:54)_1:40,(human_1:87,mouse_1:87)_1:7)_1:31,opossum_1:125)_1	0.665	((-,-),(-,-),(-,-),(-,-),(-,-),(-,-),(-,-))
1226	(((((cat_1:9,cheetah_1:9)_1:5,(tiger_1:7,lion_1:7)_1:7)_1:40,dog_0:54)_1:40,(human_1:87,mouse_1:87)_1:7)_1:31,opossum_1:125)_1	0.58	((-,-),(-,-),(-,-),(-,-),(-,-),(-,-),(-,-))
1227	(((((cat_1:9,cheetah_1:9)_1:5,(tiger_1:7,lion_1:7)_1:7)_1:40,dog_1:54)_1:40,(human_1:87,mouse_1:87)_1:7)_1:31,opossum_1:125)_1	0.665	((-,-),(-,-),(-,-),(-,-),(-,-),(-,-),(-,-))
1228	(((((cat_1:9,cheetah_0:9)_1:5,(tiger_0:7,lion_1:7)_1:7)_1:40,dog_1:54)_1:40,(human_0:87,mouse_0:87)_1:7)_1:31,opossum_2:125)_1	0.398	((-,-),(-,-),(-,-),(-,-),(-,-),(-,-),(-,-))
1229	(((((cat_0:9,cheetah_3:9)_2:5,(tiger_0:7,lion_6:7)_2:7)_2:40,dog_0:54)_1:40,(human_0:87,mouse_0:87)_1:7)_1:31,opossum_1:125)_1	0	((0.002430,0.058751),(0.562858,0.584639),(0.001430,0.000011),(0.103687,0.335043),(0.693995,0.545357),(0.423397,0.423397),(0.661664,0.391831))
1230	(((((cat_1:9,cheetah_1:9)_1:5,(tiger_1:7,lion_1:7)_1:7)_1:40,dog_1:54)_1:40,(human_1:87,mouse_1:87)_1:7)_1:31,opossum_1:125)_1	0.665	((-,-),(-,-),(-,-),(-,-),(-,-),(-,-),(-,-))
1231	(((((cat_1:9,cheetah_1:9)_1:5,(tiger_1:7,lion_1:7)_1:7)_1:40,dog_1:54)_1:40,(human_1:87,mouse_1:87)_1:7)_1:31,opossum_1:125)_1	0.665	((-,-),(-,-),(-,-),(-,-),(-,-),(-,-),(-,-))
1232	(((((cat_1:9,cheetah_0:9)_1:5,(tiger_0:7,lion_0:7)_0:7)_1:40,dog_1:54)_1:40,(human_1:87,mouse_1:87)_1:7)_1:31,opossum_1:125)_1	0.209	((-,-),(-,-),(-,-),(-,-),(-,-),(-,-),(-,-))
1233	(((((cat_1:9,cheetah_0:9)_1:5,(tiger_1:7,lion_0:7)_1:7)_1:40,dog_1:54)_1:40,(human_1:87,mouse_1:87)_1:7)_1:31,opossum_1:125)_1	0.194	((-,-),(-,-),(-,-),(-,-),(-,-),(-,-),(-,-))
1234	(((((cat_1:9,cheetah_0:9)_1:5,(tiger_1:7,lion_0:7)_1:7)_1:40,dog_1:54)_1:40,(human_1:87,mouse_1:87)_1:7)_1:31,opossum_1:125)_1	0.194	((-,-),(-,-),(-,-),(-,-),(-,-),(-,-),(-,-))
1235	(((((cat_2:9,cheetah_2:9)_2:5,(tiger_2:7,lion_2:7)_2:7)_2:40,dog_2:54)_2:40,(human_2:87,mouse_2:87)_2:7)_2:31,opossum_1:125)_2	0.803	((-,-),(-,-),(-,-),(-,-),(-,-),(-,-),(-,-))
1236	(((((cat_1:9,cheetah_1:9)_1:5,(tiger_1:7,lion_1:7)_1:7)_1:40,dog_2:54)_2:40,(human_2:87,mouse_2:87)_2:7)_2:31,opossum_1:125)_2	0.841	((-,-),(-,-),(-,-),(-,-),(-,-),(-,-),(-,-))
1237	(((((cat_1:9,cheetah_0:9)_1:5,(tiger_1:7,lion_0:7)_1:7)_1:40,dog_0:54)_1:40,(human_1:87,mouse_0:87)_1:7)_1:31,opossum_1:125)_1	0.153	((-,-),(-,-),(-,-),(-,-),(-,-),(-,-),(-,-))
1238	(((((cat_1:9,cheetah_1:9)_1:5,(tiger_1:7,lion_1:7)_1:7)_1:40,dog_1:54)_1:40,(human_1:87,mouse_1:87)_1:7)_1:31,opossum_1:125)_1	0.665	((-,-),(-,-),(-,-),(-,-),(-,-),(-,-),(-,-))
1239	(((((cat_2:9,cheetah_1:9)_1:5,(tiger_1:7,lion_1:7)_1:7)_1:40,dog_2:54)_2:40,(human_2:87,mouse_2:87)_2:7)_2:31,opossum_1:125)_2	0.603	((-,-),(-,-),(-,-),(-,-),(-,-),(-,-),(-,-))
1240	(((((cat_0:9,cheetah_1:9)_1:5,(tiger_2:7,lion_1:7)_1:7)_1:40,dog_0:54)_1:40,(human_0:87,mouse_0:87)_1:7)_1:31,opossum_1:125)_1	0.352	((-,-),(-,-),(-,-),(-,-),(-,-),(-,-),(-,-))
1241	(((((cat_1:9,cheetah_0:9)_1:5,(tiger_0:7,lion_0:7)_0:7)_1:40,dog_1:54)_1:40,(human_1:87,mouse_1:87)_1:7)_1:31,opossum_1:125)_1	0.209	((-,-),(-,-),(-,-),(-,-),(-,-),(-,-),(-,-))
1242	(((((cat_1:9,cheetah_0:9)_1:5,(tiger_1:7,lion_0:7)_1:7)_1:40,dog_1:54)_1:40,(human_1:87,mouse_1:87)_1:7)_1:31,opossum_1:125)_1	0.194	((-,-),(-,-),(-,-),(-,-),(-,-),(-,-),(-,-))
1243	(((((cat_1:9,cheetah_1:9)_1:5,(tiger_1:7,lion_1:7)_1:7)_1:40,dog_1:54)_1:40,(human_1:87,mouse_1:87)_1:7)_1:31,opossum_1:125)_1	0.665	((-,-),(-,-),(-,-),(-,-),(-,-),(-,-),(-,-))
1244	(((((cat_1:9,cheetah_1:9)_1:5,(tiger_1:7,lion_1:7)_1:7)_1:40,dog_1:54)_1:40,(human_1:87,mouse_1:87)_1:7)_1:31,opossum_1:125)_1	0.665	((-,-),(-,-),(-,-),(-,-),(-,-),(-,-),(-,-))
1245	(((((cat_1:9,cheetah_1:9)_1:5,(tiger_1:7,lion_1:7)_1:7)_1:40,dog_1:54)_1:40,(human_1:87,mouse_1:87)_1:7)_1:31,opossum_1:125)_1	0.665	((-,-),(-,-),(-,-),(-,-),(-,-),(-,-),(-,-))
1246	(((((cat_1:9,cheetah_1:9)_1:5,(tiger_1:7,lion_1:7)_1:7)_1:40,dog_1:54)_1:40,(human_1:87,mouse_1:87)_1:7)_1:31,opossum_1:125)_1	0.665	((-,-),(-,-),(-,-),(-,-),(-,-),(-,-),(-,-))
1247	(((((cat_2:9,cheetah_2:9)_2:5,(tiger_3:7,lion_1:7)_2:7)_2:40,dog_1:54)_1:40,(human_1:87,mouse_1:87)_1:7)_1:31,opossum_1:125)_1	0.51	((-,-),(-,-),(-,-),(-,-),(-,-),(-,-),(-,-))
1248	(((((cat_1:9,cheetah_1:9)_1:5,(tiger_1:7,lion_1:7)_1:7)_1:40,dog_1:54)_1:40,(human_1:87,mouse_1:87)_1:7)_1:31,opossum_1:125)_1	0.665	((-,-),(-,-),(-,-),(-,-),(-,-),(-,-),(-,-))
1249	(((((cat_1:9,cheetah_1:9)_1:5,(tiger_1:7,lion_1:7)_1:7)_1:40,dog_1:54)_1:40,(human_2:87,mouse_1:87)_1:7)_1:31,opossum_1:125)_1	0.9065	((-,-),(-,-),(-,-),(-,-),(-,-),(-,-),(-,-))
1250	(((((cat_1:9,cheetah_0:9)_1:5,(tiger_0:7,lion_0:7)_0:7)_1:40,dog_1:54)_1:40,(human_1:87,mouse_1:87)_1:7)_1:31,opossum_1:125)_1	0.209	((-,-),(-,-),(-,-),(-,-),(-,-),(-,-),(-,-))
1251	(((((cat_0:9,cheetah_0:9)_0:5,(tiger_0:7,lion_0:7)_0:7)_0:40,dog_0:54)_0:40,(human_1:87,mouse_1:87)_1:7)_1:31,opossum_1:125)_1	0.7325	((-,-),(-,-),(-,-),(-,-),(-,-),(-,-),(-,-))
1252	(((((cat_0:9,cheetah_0:9)_0:5,(tiger_0:7,lion_0:7)_0:7)_0:40,dog_0:54)_0:40,(human_0:87,mouse_0:87)_0:7)_0:31,opossum_3:125)_1	1	((-,-),(-,-),(-,-),(-,-),(-,-),(-,-),(-,-))
1253	(((((cat_1:9,cheetah_1:9)_1:5,(tiger_1:7,lion_1:7)_1:7)_1:40,dog_1:54)_1:40,(human_1:87,mouse_1:87)_1:7)_1:31,opossum_1:125)_1	0.665	((-,-),(-,-),(-,-),(-,-),(-,-),(-,-),(-,-))
1254	(((((cat_1:9,cheetah_0:9)_1:5,(tiger_0:7,lion_2:7)_1:7)_1:40,dog_0:54)_1:40,(human_0:87,mouse_0:87)_1:7)_1:31,opossum_0:125)_1	0.112	((-,-),(-,-),(-,-),(-,-),(-,-),(-,-),(-,-))
1255	(((((cat_1:9,cheetah_0:9)_1:5,(tiger_1:7,lion_0:7)_1:7)_1:40,dog_1:54)_1:40,(human_1:87,mouse_1:87)_1:7)_1:31,opossum_1:125)_1	0.194	((-,-),(-,-),(-,-),(-,-),(-,-),(-,-),(-,-))
1256	(((((cat_0:9,cheetah_1:9)_1:5,(tiger_1:7,lion_1:7)_1:7)_1:40,dog_1:54)_1:40,(human_2:87,mouse_1:87)_1:7)_1:31,opossum_1:125)_1	0.69	((-,-),(-,-),(-,-),(-,-),(-,-),(-,-),(-,-))
1257	(((((cat_1:9,cheetah_1:9)_1:5,(tiger_1:7,lion_1:7)_1:7)_1:40,dog_1:54)_1:40,(human_1:87,mouse_1:87)_1:7)_1:31,opossum_1:125)_1	0.665	((-,-),(-,-),(-,-),(-,-),(-,-),(-,-),(-,-))
1258	(((((cat_1:9,cheetah_1:9)_1:5,(tiger_0:7,lion_1:7)_1:7)_1:40,dog_0:54)_1:40,(human_1:87,mouse_2:87)_1:7)_1:31,opossum_1:125)_1	0.577	((-,-),(-,-),(-,-),(-,-),(-,-),(-,-),(-,-))
1259	(((((cat_1:9,cheetah_1:9)_1:5,(tiger_1:7,lion_1:7)_1:7)_1:40,dog_1:54)_1:40,(human_2:87,mouse_7:87)_2:7)_2:31,opossum_2:125)_2	0.944	((-,-),(-,-),(-,-),(-,-),(-,-),(-,-),(-,-))
1260	(((((cat_2:9,cheetah_1:9)_1:5,(tiger_1:7,lion_0:7)_1:7)_1:40,dog_2:54)_1:40,(human_0:87,mouse_0:87)_1:7)_1:31,opossum_1:125)_1	0.326	((-,-),(-,-),(-,-),(-,-),(-,-),(-,-),(-,-))
1261	(((((cat_4:9,cheetah_3:9)_3:5,(tiger_3:7,lion_4:7)_3:7)_3:40,dog_2:54)_3:40,(human_5:87,mouse_9:87)_4:7)_4:31,opossum_1:125)_4	0.457	((-,-),(-,-),(-,-),(-,-),(-,-),(-,-),(-,-))
1262	(((((cat_4:9,cheetah_6:9)_6:5,(tiger_7:7,lion_7:7)_7:7)_6:40,dog_3:54)_4:40,(human_6:87,mouse_3:87)_4:7)_4:31,opossum_0:125)_3	0.175	((-,-),(-,-),(-,-),(-,-),(-,-),(-,-),(-,-))
1263	(((((cat_1:9,cheetah_1:9)_1:5,(tiger_1:7,lion_0:7)_1:7)_1:40,dog_1:54)_1:40,(human_3:87,mouse_4:87)_2:7)_2:31,opossum_1:125)_2	0.766	((-,-),(-,-),(-,-),(-,-),(-,-),(-,-),(-,-))
1264	(((((cat_3:9,cheetah_1:9)_1:5,(tiger_1:7,lion_1:7)_1:7)_1:40,dog_2:54)_1:40,(human_2:87,mouse_1:87)_1:7)_1:31,opossum_1:125)_1	0.471	((-,-),(-,-),(-,-),(-,-),(-,-),(-,-),(-,-))
1265	(((((cat_1:9,cheetah_1:9)_1:5,(tiger_1:7,lion_0:7)_1:7)_1:40,dog_1:54)_1:40,(human_1:87,mouse_1:87)_1:7)_1:31,opossum_1:125)_1	0.3835	((-,-),(-,-),(-,-),(-,-),(-,-),(-,-),(-,-))
1266	(((((cat_3:9,cheetah_3:9)_3:5,(tiger_2:7,lion_3:7)_3:7)_3:40,dog_3:54)_3:40,(human_3:87,mouse_3:87)_3:7)_3:31,opossum_1:125)_3	0.815	((-,-),(-,-),(-,-),(-,-),(-,-),(-,-),(-,-))
1267	(((((cat_4:9,cheetah_4:9)_4:5,(tiger_4:7,lion_4:7)_4:7)_4:40,dog_4:54)_4:40,(human_4:87,mouse_5:87)_4:7)_4:31,opossum_1:125)_4	0.952	((-,-),(-,-),(-,-),(-,-),(-,-),(-,-),(-,-))
1268	(((((cat_1:9,cheetah_1:9)_1:5,(tiger_1:7,lion_1:7)_1:7)_1:40,dog_1:54)_1:40,(human_0:87,mouse_11:87)_1:7)_1:31,opossum_0:125)_1	0.253	((-,-),(-,-),(-,-),(-,-),(-,-),(-,-),(-,-))
1269	(((((cat_2:9,cheetah_2:9)_2:5,(tiger_0:7,lion_1:7)_1:7)_2:40,dog_2:54)_2:40,(human_2:87,mouse_3:87)_2:7)_2:31,opossum_1:125)_2	0.493	((-,-),(-,-),(-,-),(-,-),(-,-),(-,-),(-,-))
1270	(((((cat_2:9,cheetah_2:9)_2:5,(tiger_2:7,lion_3:7)_2:7)_2:40,dog_2:54)_2:40,(human_4:87,mouse_6:87)_3:7)_3:31,opossum_2:125)_3	0.859	((-,-),(-,-),(-,-),(-,-),(-,-),(-,-),(-,-))
1271	(((((cat_1:9,cheetah_1:9)_1:5,(tiger_1:7,lion_1:7)_1:7)_1:40,dog_3:54)_1:40,(human_1:87,mouse_1:87)_1:7)_1:31,opossum_1:125)_1	0.948	((-,-),(-,-),(-,-),(-,-),(-,-),(-,-),(-,-))
1272	(((((cat_3:9,cheetah_4:9)_3:5,(tiger_4:7,lion_3:7)_3:7)_3:40,dog_3:54)_3:40,(human_4:87,mouse_7:87)_3:7)_3:31,opossum_1:125)_3	0.62	((-,-),(-,-),(-,-),(-,-),(-,-),(-,-),(-,-))
1273	(((((cat_1:9,cheetah_0:9)_1:5,(tiger_0:7,lion_0:7)_0:7)_1:40,dog_1:54)_1:40,(human_0:87,mouse_1:87)_1:7)_1:31,opossum_1:125)_1	0.207	((-,-),(-,-),(-,-),(-,-),(-,-),(-,-),(-,-))
1274	(((((cat_2:9,cheetah_2:9)_2:5,(tiger_1:7,lion_1:7)_1:7)_2:40,dog_3:54)_2:40,(human_1:87,mouse_1:87)_2:7)_2:31,opossum_1:125)_2	0.816	((-,-),(-,-),(-,-),(-,-),(-,-),(-,-),(-,-))
1275	(((((cat_0:9,cheetah_0:9)_0:5,(tiger_0:7,lion_0:7)_0:7)_0:40,dog_0:54)_0:40,(human_0:87,mouse_2:87)_1:7)_1:31,opossum_0:125)_1	0.9025	((-,-),(-,-),(-,-),(-,-),(-,-),(-,-),(-,-))
1276	(((((cat_4:9,cheetah_4:9)_4:5,(tiger_3:7,lion_4:7)_4:7)_4:40,dog_4:54)_4:40,(human_6:87,mouse_8:87)_5:7)_5:31,opossum_1:125)_4	0.731	((-,-),(-,-),(-,-),(-,-),(-,-),(-,-),(-,-))
1277	(((((cat_0:9,cheetah_0:9)_0:5,(tiger_0:7,lion_0:7)_0:7)_0:40,dog_0:54)_0:40,(human_1:87,mouse_1:87)_1:7)_1:31,opossum_1:125)_1	0.7325	((-,-),(-,-),(-,-),(-,-),(-,-),(-,-),(-,-))
1278	(((((cat_1:9,cheetah_1:9)_1:5,(tiger_1:7,lion_1:7)_1:7)_1:40,dog_1:54)_1:40,(human_1:87,mouse_1:87)_1:7)_1:31,opossum_1:125)_1	0.665	((-,-),(-,-),(-,-),(-,-),(-,-),(-,-),(-,-))
1279	(((((cat_0:9,cheetah_0:9)_0:5,(tiger_0:7,lion_0:7)_0:7)_0:40,dog_0:54)_0:40,(human_0:87,mouse_0:87)_0:7)_0:31,opossum_4:125)_1	1	((-,-),(-,-),(-,-),(-,-),(-,-),(-,-),(-,-))
1280	(((((cat_1:9,cheetah_1:9)_1:5,(tiger_0:7,lion_1:7)_1:7)_1:40,dog_1:54)_1:40,(human_1:87,mouse_1:87)_1:7)_1:31,opossum_1:125)_1	0.3835	((-,-),(-,-),(-,-),(-,-),(-,-),(-,-),(-,-))
1281	(((((cat_1:9,cheetah_1:9)_1:5,(tiger_1:7,lion_1:7)_1:7)_1:40,dog_1:54)_1:40,(human_1:87,mouse_1:87)_1:7)_1:31,opossum_1:125)_1	0.665	((-,-),(-,-),(-,-),(-,-),(-,-),(-,-),(-,-))
1282	(((((cat_1:9,cheetah_0:9)_1:5,(tiger_1:7,lion_0:7)_1:7)_1:40,dog_0:54)_1:40,(human_1:87,mouse_0:87)_1:7)_1:31,opossum_1:125)_1	0.153	((-,-),(-,-),(-,-),(-,-),(-,-),(-,-),(-,-))
1283	(((((cat_0:9,cheetah_0:9)_0:5,(tiger_0:7,lion_0:7)_0:7)_0:40,dog_0:54)_0:40,(human_0:87,mouse_0:87)_0:7)_0:31,opossum_2:125)_1	0.973	((-,-),(-,-),(-,-),(-,-),(-,-),(-,-),(-,-))
1284	(((((cat_1:9,cheetah_1:9)_1:5,(tiger_1:7,lion_0:7)_1:7)_1:40,dog_0:54)_1:40,(human_1:87,mouse_0:87)_1:7)_1:31,opossum_0:125)_1	0.364	((-,-),(-,-),(-,-),(-,-),(-,-),(-,-),(-,-))
1285	(((((cat_1:9,cheetah_0:9)_1:5,(tiger_0:7,lion_0:7)_0:7)_1:40,dog_0:54)_1:40,(human_0:87,mouse_0:87)_1:7)_1:31,opossum_1:125)_1	0.182	((-,-),(-,-),(-,-),(-,-),(-,-),(-,-),(-,-))
1286	(((((cat_1:9,cheetah_1:9)_1:5,(tiger_1:7,lion_1:7)_1:7)_1:40,dog_1:54)_1:40,(human_1:87,mouse_1:87)_1:7)_1:31,opossum_1:125)_1	0.665	((-,-),(-,-),(-,-),(-,-),(-,-),(-,-),(-,-))
1287	(((((cat_1:9,cheetah_1:9)_1:5,(tiger_1:7,lion_1:7)_1:7)_1:40,dog_1:54)_1:40,(human_1:87,mouse_1:87)_1:7)_1:31,opossum_1:125)_1	0.665	((-,-),(-,-),(-,-),(-,-),(-,-),(-,-),(-,-))
1288	(((((cat_1:9,cheetah_0:9)_1:5,(tiger_1:7,lion_0:7)_1:7)_1:40,dog_0:54)_1:40,(human_0:87,mouse_0:87)_1:7)_1:31,opossum_0:125)_1	0.194	((-,-),(-,-),(-,-),(-,-),(-,-),(-,-),(-,-))
1289	(((((cat_1:9,cheetah_1:9)_1:5,(tiger_1:7,lion_1:7)_1:7)_1:40,dog_1:54)_1:40,(human_1:87,mouse_1:87)_1:7)_1:31,opossum_1:125)_1	0.665	((-,-),(-,-),(-,-),(-,-),(-,-),(-,-),(-,-))
1290	(((((cat_1:9,cheetah_1:9)_1:5,(tiger_1:7,lion_1:7)_1:7)_1:40,dog_1:54)_1:40,(human_1:87,mouse_1:87)_1:7)_1:31,opossum_1:125)_1	0.665	((-,-),(-,-),(-,-),(-,-),(-,-),(-,-),(-,-))
1291	(((((cat_1:9,cheetah_1:9)_1:5,(tiger_1:7,lion_0:7)_1:7)_1:40,dog_1:54)_1:40,(human_1:87,mouse_1:87)_1:7)_1:31,opossum_1:125)_1	0.3835	((-,-),(-,-),(-,-),(-,-),(-,-),(-,-),(-,-))
1292	(((((cat_1:9,cheetah_0:9)_1:5,(tiger_1:7,lion_0:7)_1:7)_1:40,dog_1:54)_1:40,(human_1:87,mouse_1:87)_1:7)_1:31,opossum_1:125)_1	0.194	((-,-),(-,-),(-,-),(-,-),(-,-),(-,-),(-,-))
1293	(((((cat_1:9,cheetah_0:9)_1:5,(tiger_0:7,lion_0:7)_0:7)_1:40,dog_1:54)_1:40,(human_1:87,mouse_1:87)_1:7)_1:31,opossum_1:125)_1	0.209	((-,-),(-,-),(-,-),(-,-),(-,-),(-,-),(-,-))
1294	(((((cat_1:9,cheetah_1:9)_1:5,(tiger_1:7,lion_1:7)_1:7)_1:40,dog_1:54)_1:40,(human_1:87,mouse_1:87)_1:7)_1:31,opossum_1:125)_1	0.665	((-,-),(-,-),(-,-),(-,-),(-,-),(-,-),(-,-))
1295	(((((cat_3:9,cheetah_1:9)_1:5,(tiger_1:7,lion_1:7)_1:7)_1:40,dog_1:54)_1:40,(human_1:87,mouse_1:87)_1:7)_1:31,opossum_1:125)_1	0.551	((-,-),(-,-),(-,-),(-,-),(-,-),(-,-),(-,-))
1296	(((((cat_0:9,cheetah_0:9)_0:5,(tiger_0:7,lion_0:7)_0:7)_0:40,dog_0:54)_0:40,(human_0:87,mouse_1:87)_1:7)_1:31,opossum_1:125)_1	0.7195	((-,-),(-,-),(-,-),(-,-),(-,-),(-,-),(-,-))
1297	(((((cat_1:9,cheetah_1:9)_1:5,(tiger_1:7,lion_1:7)_1:7)_1:40,dog_1:54)_1:40,(human_1:87,mouse_1:87)_1:7)_1:31,opossum_1:125)_1	0.665	((-,-),(-,-),(-,-),(-,-),(-,-),(-,-),(-,-))
1298	(((((cat_1:9,cheetah_1:9)_1:5,(tiger_1:7,lion_1:7)_1:7)_1:40,dog_1:54)_1:40,(human_1:87,mouse_1:87)_1:7)_1:31,opossum_1:125)_1	0.665	((-,-),(-,-),(-,-),(-,-),(-,-),(-,-),(-,-))
1299	(((((cat_1:9,cheetah_1:9)_1:5,(tiger_1:7,lion_1:7)_1:7)_1:40,dog_1:54)_1:40,(human_1:87,mouse_1:87)_1:7)_1:31,opossum_1:125)_1	0.665	((-,-),(-,-),(-,-),(-,-),(-,-),(-,-),(-,-))
1300	(((((cat_1:9,cheetah_1:9)_1:5,(tiger_1:7,lion_1:7)_1:7)_1:40,dog_1:54)_1:40,(human_1:87,mouse_1:87)_1:7)_1:31,opossum_1:125)_1	0.665	((-,-),(-,-),(-,-),(-,-),(-,-),(-,-),(-,-))
1301	(((((cat_1:9,cheetah_1:9)_1:5,(tiger_1:7,lion_1:7)_1:7)_1:40,dog_1:54)_1:40,(human_1:87,mouse_1:87)_1:7)_1:31,opossum_1:125)_1	0.665	((-,-),(-,-),(-,-),(-,-),(-,-),(-,-),(-,-))
1302	(((((cat_1:9,cheetah_1:9)_1:5,(tiger_1:7,lion_1:7)_1:7)_1:40,dog_1:54)_1:40,(human_1:87,mouse_1:87)_1:7)_1:31,opossum_1:125)_1	0.665	((-,-),(-,-),(-,-),(-,-),(-,-),(-,-),(-,-))
1303	(((((cat_1:9,cheetah_1:9)_1:5,(tiger_1:7,lion_1:7)_1:7)_1:40,dog_1:54)_1:40,(human_1:87,mouse_1:87)_1:7)_1:31,opossum_1:125)_1	0.665	((-,-),(-,-),(-,-),(-,-),(-,-),(-,-),(-,-))
1304	(((((cat_1:9,cheetah_1:9)_1:5,(tiger_1:7,lion_1:7)_1:7)_1:40,dog_0:54)_1:40,(human_2:87,mouse_1:87)_1:7)_1:31,opossum_1:125)_1	0.857	((-,-),(-,-),(-,-),(-,-),(-,-),(-,-),(-,-))
1305	(((((cat_1:9,cheetah_2:9)_1:5,(tiger_1:7,lion_2:7)_1:7)_1:40,dog_1:54)_1:40,(human_1:87,mouse_1:87)_1:7)_1:31,opossum_1:125)_1	0.497	((-,-),(-,-),(-,-),(-,-),(-,-),(-,-),(-,-))
1306	(((((cat_1:9,cheetah_1:9)_1:5,(tiger_1:7,lion_1:7)_1:7)_1:40,dog_1:54)_1:40,(human_1:87,mouse_1:87)_1:7)_1:31,opossum_1:125)_1	0.665	((-,-),(-,-),(-,-),(-,-),(-,-),(-,-),(-,-))
1307	(((((cat_0:9,cheetah_0:9)_0:5,(tiger_0:7,lion_0:7)_0:7)_0:40,dog_0:54)_0:40,(human_0:87,mouse_0:87)_0:7)_0:31,opossum_3:125)_1	1	((-,-),(-,-),(-,-),(-,-),(-,-),(-,-),(-,-))
1308	(((((cat_2:9,cheetah_0:9)_2:5,(tiger_2:7,lion_2:7)_2:7)_2:40,dog_2:54)_2:40,(human_2:87,mouse_2:87)_2:7)_2:31,opossum_1:125)_2	0.297	((-,-),(-,-),(-,-),(-,-),(-,-),(-,-),(-,-))
1309	(((((cat_0:9,cheetah_0:9)_0:5,(tiger_0:7,lion_0:7)_0:7)_0:40,dog_0:54)_0:40,(human_0:87,mouse_0:87)_0:7)_0:31,opossum_4:125)_1	1	((-,-),(-,-),(-,-),(-,-),(-,-),(-,-),(-,-))
1310	(((((cat_0:9,cheetah_0:9)_0:5,(tiger_0:7,lion_0:7)_0:7)_0:40,dog_0:54)_0:40,(human_0:87,mouse_0:87)_0:7)_0:31,opossum_3:125)_1	1	((-,-),(-,-),(-,-),(-,-),(-,-),(-,-),(-,-))
1311	(((((cat_1:9,cheetah_1:9)_1:5,(tiger_1:7,lion_1:7)_1:7)_1:40,dog_1:54)_1:40,(human_1:87,mouse_2:87)_1:7)_1:31,opossum_1:125)_1	0.9065	((-,-),(-,-),(-,-),(-,-),(-,-),(-,-),(-,-))
1312	(((((cat_0:9,cheetah_0:9)_0:5,(tiger_0:7,lion_0:7)_0:7)_0:40,dog_0:54)_0:40,(human_0:87,mouse_0:87)_0:7)_0:31,opossum_2:125)_1	0.973	((-,-),(-,-),(-,-),(-,-),(-,-),(-,-),(-,-))
1313	(((((cat_1:9,cheetah_1:9)_1:5,(tiger_1:7,lion_1:7)_1:7)_1:40,dog_1:54)_1:40,(human_1:87,mouse_1:87)_1:7)_1:31,opossum_1:125)_1	0.665	((-,-),(-,-),(-,-),(-,-),(-,-),(-,-),(-,-))
1314	(((((cat_1:9,cheetah_1:9)_1:5,(tiger_1:7,lion_1:7)_1:7)_1:40,dog_1:54)_1:40,(human_1:87,mouse_1:87)_1:7)_1:31,opossum_1:125)_1	0.665	((-,-),(-,-),(-,-),(-,-),(-,-),(-,-),(-,-))
1315	(((((cat_1:9,cheetah_0:9)_1:5,(tiger_1:7,lion_1:7)_1:7)_1:40,dog_1:54)_1:40,(human_0:87,mouse_0:87)_1:7)_1:31,opossum_1:125)_1	0.419	((-,-),(-,-),(-,-),(-,-),(-,-),(-,-),(-,-))
1316	(((((cat_1:9,cheetah_1:9)_1:5,(tiger_1:7,lion_1:7)_1:7)_1:40,dog_1:54)_1:40,(human_1:87,mouse_2:87)_1:7)_1:31,opossum_1:125)_1	0.9065	((-,-),(-,-),(-,-),(-,-),(-,-),(-,-),(-,-))
1317	(((((cat_3:9,cheetah_2:9)_2:5,(tiger_3:7,lion_0:7)_2:7)_2:40,dog_3:54)_3:40,(human_4:87,mouse_4:87)_3:7)_3:31,opossum_1:125)_3	0.054	((-,-),(-,-),(-,-),(-,-),(-,-),(-,-),(-,-))
1318	(((((cat_2:9,cheetah_1:9)_1:5,(tiger_0:7,lion_0:7)_0:7)_1:40,dog_2:54)_1:40,(human_1:87,mouse_1:87)_1:7)_1:31,opossum_1:125)_1	0.38	((-,-),(-,-),(-,-),(-,-),(-,-),(-,-),(-,-))
1319	(((((cat_1:9,cheetah_1:9)_1:5,(tiger_1:7,lion_1:7)_1:7)_1:40,dog_1:54)_1:40,(human_1:87,mouse_1:87)_1:7)_1:31,opossum_1:125)_1	0.665	((-,-),(-,-),(-,-),(-,-),(-,-),(-,-),(-,-))
1320	(((((cat_1:9,cheetah_1:9)_1:5,(tiger_1:7,lion_1:7)_1:7)_1:40,dog_1:54)_1:40,(human_1:87,mouse_1:87)_1:7)_1:31,opossum_1:125)_1	0.665	((-,-),(-,-),(-,-),(-,-),(-,-),(-,-),(-,-))
1321	(((((cat_1:9,cheetah_1:9)_1:5,(tiger_0:7,lion_1:7)_1:7)_1:40,dog_1:54)_1:40,(human_1:87,mouse_1:87)_1:7)_1:31,opossum_1:125)_1	0.3835	((-,-),(-,-),(-,-),(-,-),(-,-),(-,-),(-,-))
1322	(((((cat_1:9,cheetah_1:9)_1:5,(tiger_1:7,lion_1:7)_1:7)_1:40,dog_1:54)_1:40,(human_1:87,mouse_1:87)_1:7)_1:31,opossum_1:125)_1	0.665	((-,-),(-,-),(-,-),(-,-),(-,-),(-,-),(-,-))
1323	(((((cat_2:9,cheetah_2:9)_2:5,(tiger_2:7,lion_1:7)_2:7)_2:40,dog_1:54)_2:40,(human_2:87,mouse_4:87)_2:7)_2:31,opossum_1:125)_2	0.793	((-,-),(-,-),(-,-),(-,-),(-,-),(-,-),(-,-))
1324	(((((cat_2:9,cheetah_1:9)_2:5,(tiger_3:7,lion_2:7)_2:7)_2:40,dog_3:54)_2:40,(human_2:87,mouse_1:87)_2:7)_2:31,opossum_1:125)_2	0.527	((-,-),(-,-),(-,-),(-,-),(-,-),(-,-),(-,-))
1325	(((((cat_1:9,cheetah_1:9)_1:5,(tiger_1:7,lion_1:7)_1:7)_1:40,dog_1:54)_1:40,(human_1:87,mouse_1:87)_1:7)_1:31,opossum_1:125)_1	0.665	((-,-),(-,-),(-,-),(-,-),(-,-),(-,-),(-,-))
1326	(((((cat_1:9,cheetah_1:9)_1:5,(tiger_1:7,lion_1:7)_1:7)_1:40,dog_1:54)_1:40,(human_1:87,mouse_1:87)_1:7)_1:31,opossum_1:125)_1	0.665	((-,-),(-,-),(-,-),(-,-),(-,-),(-,-),(-,-))
1327	(((((cat_1:9,cheetah_1:9)_1:5,(tiger_1:7,lion_1:7)_1:7)_1:40,dog_1:54)_1:40,(human_1:87,mouse_1:87)_1:7)_1:31,opossum_1:125)_1	0.665	((-,-),(-,-),(-,-),(-,-),(-,-),(-,-),(-,-))
1328	(((((cat_2:9,cheetah_1:9)_2:5,(tiger_3:7,lion_3:7)_3:7)_3:40,dog_3:54)_3:40,(human_3:87,mouse_5:87)_3:7)_3:31,opossum_1:125)_3	0.608	((-,-),(-,-),(-,-),(-,-),(-,-),(-,-),(-,-))
1329	(((((cat_1:9,cheetah_1:9)_1:5,(tiger_1:7,lion_1:7)_1:7)_1:40,dog_1:54)_1:40,(human_1:87,mouse_1:87)_1:7)_1:31,opossum_1:125)_1	0.665	((-,-),(-,-),(-,-),(-,-),(-,-),(-,-),(-,-))
1330	(((((cat_1:9,cheetah_2:9)_2:5,(tiger_2:7,lion_1:7)_2:7)_2:40,dog_2:54)_2:40,(human_1:87,mouse_1:87)_2:7)_2:31,opossum_1:125)_2	0.455	((-,-),(-,-),(-,-),(-,-),(-,-),(-,-),(-,-))
1331	(((((cat_0:9,cheetah_1:9)_1:5,(tiger_1:7,lion_1:7)_1:7)_1:40,dog_1:54)_1:40,(human_1:87,mouse_1:87)_1:7)_1:31,opossum_1:125)_1	0.403	((-,-),(-,-),(-,-),(-,-),(-,-),(-,-),(-,-))
1332	(((((cat_1:9,cheetah_1:9)_1:5,(tiger_1:7,lion_1:7)_1:7)_1:40,dog_1:54)_1:40,(human_1:87,mouse_1:87)_1:7)_1:31,opossum_1:125)_1	0.665	((-,-),(-,-),(-,-),(-,-),(-,-),(-,-),(-,-))
1333	(((((cat_1:9,cheetah_1:9)_1:5,(tiger_1:7,lion_1:7)_1:7)_1:40,dog_1:54)_1:40,(human_1:87,mouse_1:87)_1:7)_1:31,opossum_1:125)_1	0.665	((-,-),(-,-),(-,-),(-,-),(-,-),(-,-),(-,-))
1334	(((((cat_1:9,cheetah_1:9)_1:5,(tiger_1:7,lion_1:7)_1:7)_1:40,dog_1:54)_1:40,(human_1:87,mouse_1:87)_1:7)_1:31,opossum_1:125)_1	0.665	((-,-),(-,-),(-,-),(-,-),(-,-),(-,-),(-,-))
1335	(((((cat_1:9,cheetah_1:9)_1:5,(tiger_1:7,lion_1:7)_1:7)_1:40,dog_1:54)_1:40,(human_1:87,mouse_1:87)_1:7)_1:31,opossum_1:125)_1	0.665	((-,-),(-,-),(-,-),(-,-),(-,-),(-,-),(-,-))
1336	(((((cat_1:9,cheetah_1:9)_1:5,(tiger_1:7,lion_1:7)_1:7)_1:40,dog_1:54)_1:40,(human_1:87,mouse_1:87)_1:7)_1:31,opossum_1:125)_1	0.665	((-,-),(-,-),(-,-),(-,-),(-,-),(-,-),(-,-))
1337	(((((cat_1:9,cheetah_1:9)_1:5,(tiger_1:7,lion_1:7)_1:7)_1:40,dog_2:54)_1:40,(human_1:87,mouse_1:87)_1:7)_1:31,opossum_1:125)_1	0.89	((-,-),(-,-),(-,-),(-,-),(-,-),(-,-),(-,-))
1338	(((((cat_1:9,cheetah_1:9)_1:5,(tiger_0:7,lion_1:7)_1:7)_1:40,dog_1:54)_1:40,(human_1:87,mouse_1:87)_1:7)_1:31,opossum_1:125)_1	0.3835	((-,-),(-,-),(-,-),(-,-),(-,-),(-,-),(-,-))
1339	(((((cat_3:9,cheetah_4:9)_3:5,(tiger_2:7,lion_4:7)_3:7)_3:40,dog_3:54)_3:40,(human_2:87,mouse_4:87)_3:7)_3:31,opossum_1:125)_3	0.389	((-,-),(-,-),(-,-),(-,-),(-,-),(-,-),(-,-))
1340	(((((cat_3:9,cheetah_3:9)_3:5,(tiger_3:7,lion_3:7)_3:7)_3:40,dog_2:54)_3:40,(human_3:87,mouse_4:87)_3:7)_3:31,opossum_1:125)_3	0.954	((-,-),(-,-),(-,-),(-,-),(-,-),(-,-),(-,-))
1341	(((((cat_1:9,cheetah_1:9)_1:5,(tiger_1:7,lion_1:7)_1:7)_1:40,dog_1:54)_1:40,(human_1:87,mouse_1:87)_1:7)_1:31,opossum_1:125)_1	0.665	((-,-),(-,-),(-,-),(-,-),(-,-),(-,-),(-,-))
1342	(((((cat_1:9,cheetah_1:9)_1:5,(tiger_0:7,lion_1:7)_1:7)_1:40,dog_1:54)_1:40,(human_1:87,mouse_1:87)_1:7)_1:31,opossum_1:125)_1	0.3835	((-,-),(-,-),(-,-),(-,-),(-,-),(-,-),(-,-))
1343	(((((cat_3:9,cheetah_2:9)_3:5,(tiger_3:7,lion_2:7)_3:7)_3:40,dog_3:54)_3:40,(human_3:87,mouse_4:87)_3:7)_3:31,opossum_1:125)_3	0.713	((-,-),(-,-),(-,-),(-,-),(-,-),(-,-),(-,-))
1344	(((((cat_1:9,cheetah_1:9)_1:5,(tiger_1:7,lion_1:7)_1:7)_1:40,dog_1:54)_1:40,(human_1:87,mouse_1:87)_1:7)_1:31,opossum_1:125)_1	0.665	((-,-),(-,-),(-,-),(-,-),(-,-),(-,-),(-,-))
1345	(((((cat_1:9,cheetah_1:9)_1:5,(tiger_1:7,lion_1:7)_1:7)_1:40,dog_1:54)_1:40,(human_3:87,mouse_2:87)_2:7)_2:31,opossum_1:125)_2	0.977	((-,-),(-,-),(-,-),(-,-),(-,-),(-,-),(-,-))
1346	(((((cat_2:9,cheetah_2:9)_2:5,(tiger_2:7,lion_2:7)_2:7)_2:40,dog_2:54)_2:40,(human_3:87,mouse_3:87)_2:7)_2:31,opossum_1:125)_2	0.966	((-,-),(-,-),(-,-),(-,-),(-,-),(-,-),(-,-))
1347	(((((cat_1:9,cheetah_1:9)_1:5,(tiger_1:7,lion_1:7)_1:7)_1:40,dog_1:54)_1:40,(human_3:87,mouse_5:87)_2:7)_2:31,opossum_1:125)_2	0.965	((-,-),(-,-),(-,-),(-,-),(-,-),(-,-),(-,-))
1348	(((((cat_0:9,cheetah_1:9)_1:5,(tiger_1:7,lion_1:7)_1:7)_1:40,dog_0:54)_1:40,(human_1:87,mouse_2:87)_1:7)_1:31,opossum_1:125)_1	0.611	((-,-),(-,-),(-,-),(-,-),(-,-),(-,-),(-,-))
1349	(((((cat_1:9,cheetah_1:9)_1:5,(tiger_1:7,lion_1:7)_1:7)_1:40,dog_1:54)_1:40,(human_1:87,mouse_1:87)_1:7)_1:31,opossum_1:125)_1	0.665	((-,-),(-,-),(-,-),(-,-),(-,-),(-,-),(-,-))
1350	(((((cat_2:9,cheetah_2:9)_2:5,(tiger_2:7,lion_2:7)_2:7)_2:40,dog_2:54)_2:40,(human_2:87,mouse_1:87)_2:7)_2:31,opossum_1:125)_2	0.813	((-,-),(-,-),(-,-),(-,-),(-,-),(-,-),(-,-))
1351	(((((cat_1:9,cheetah_1:9)_1:5,(tiger_1:7,lion_1:7)_1:7)_1:40,dog_1:54)_1:40,(human_1:87,mouse_1:87)_1:7)_1:31,opossum_1:125)_1	0.665	((-,-),(-,-),(-,-),(-,-),(-,-),(-,-),(-,-))
1352	(((((cat_1:9,cheetah_1:9)_1:5,(tiger_0:7,lion_1:7)_1:7)_1:40,dog_0:54)_1:40,(human_0:87,mouse_1:87)_1:7)_1:31,opossum_1:125)_1	0.326	((-,-),(-,-),(-,-),(-,-),(-,-),(-,-),(-,-))
1353	(((((cat_1:9,cheetah_1:9)_1:5,(tiger_1:7,lion_1:7)_1:7)_1:40,dog_1:54)_1:40,(human_1:87,mouse_1:87)_1:7)_1:31,opossum_1:125)_1	0.665	((-,-),(-,-),(-,-),(-,-),(-,-),(-,-),(-,-))
1354	(((((cat_1:9,cheetah_1:9)_1:5,(tiger_1:7,lion_1:7)_1:7)_1:40,dog_1:54)_1:40,(human_1:87,mouse_1:87)_1:7)_1:31,opossum_1:125)_1	0.665	((-,-),(-,-),(-,-),(-,-),(-,-),(-,-),(-,-))
1355	(((((cat_4:9,cheetah_3:9)_4:5,(tiger_3:7,lion_4:7)_4:7)_4:40,dog_2:54)_4:40,(human_5:87,mouse_17:87)_5:7)_5:31,opossum_1:125)_4	0.06	((-,-),(-,-),(-,-),(-,-),(-,-),(-,-),(-,-))
1356	(((((cat_3:9,cheetah_3:9)_3:5,(tiger_2:7,lion_3:7)_3:7)_3:40,dog_3:54)_3:40,(human_2:87,mouse_6:87)_3:7)_3:31,opossum_1:125)_3	0.77	((-,-),(-,-),(-,-),(-,-),(-,-),(-,-),(-,-))
1357	(((((cat_2:9,cheetah_2:9)_2:5,(tiger_2:7,lion_2:7)_2:7)_2:40,dog_1:54)_2:40,(human_2:87,mouse_2:87)_2:7)_2:31,opossum_1:125)_2	0.799	((-,-),(-,-),(-,-),(-,-),(-,-),(-,-),(-,-))
1358	(((((cat_1:9,cheetah_0:9)_1:5,(tiger_1:7,lion_1:7)_1:7)_1:40,dog_0:54)_1:40,(human_1:87,mouse_1:87)_1:7)_1:31,opossum_1:125)_1	0.35	((-,-),(-,-),(-,-),(-,-),(-,-),(-,-),(-,-))
1359	(((((cat_3:9,cheetah_1:9)_1:5,(tiger_1:7,lion_1:7)_1:7)_1:40,dog_1:54)_1:40,(human_1:87,mouse_1:87)_1:7)_1:31,opossum_1:125)_1	0.551	((-,-),(-,-),(-,-),(-,-),(-,-),(-,-),(-,-))
1360	(((((cat_0:9,cheetah_0:9)_0:5,(tiger_0:7,lion_0:7)_0:7)_0:40,dog_0:54)_0:40,(human_0:87,mouse_0:87)_0:7)_0:31,opossum_5:125)_1	0.998	((-,-),(-,-),(-,-),(-,-),(-,-),(-,-),(-,-))
1361	(((((cat_1:9,cheetah_0:9)_1:5,(tiger_0:7,lion_1:7)_1:7)_1:40,dog_0:54)_1:40,(human_1:87,mouse_1:87)_1:7)_1:31,opossum_1:125)_1	0.154	((-,-),(-,-),(-,-),(-,-),(-,-),(-,-),(-,-))
1362	(((((cat_1:9,cheetah_1:9)_1:5,(tiger_0:7,lion_1:7)_1:7)_1:40,dog_1:54)_1:40,(human_1:87,mouse_1:87)_1:7)_1:31,opossum_1:125)_1	0.3835	((-,-),(-,-),(-,-),(-,-),(-,-),(-,-),(-,-))
1363	(((((cat_1:9,cheetah_1:9)_1:5,(tiger_1:7,lion_1:7)_1:7)_1:40,dog_1:54)_1:40,(human_1:87,mouse_1:87)_1:7)_1:31,opossum_1:125)_1	0.665	((-,-),(-,-),(-,-),(-,-),(-,-),(-,-),(-,-))
1364	(((((cat_1:9,cheetah_1:9)_1:5,(tiger_0:7,lion_1:7)_1:7)_1:40,dog_1:54)_1:40,(human_2:87,mouse_1:87)_1:7)_1:31,opossum_1:125)_1	0.673	((-,-),(-,-),(-,-),(-,-),(-,-),(-,-),(-,-))
1365	(((((cat_1:9,cheetah_1:9)_1:5,(tiger_1:7,lion_1:7)_1:7)_1:40,dog_1:54)_1:40,(human_1:87,mouse_1:87)_1:7)_1:31,opossum_1:125)_1	0.665	((-,-),(-,-),(-,-),(-,-),(-,-),(-,-),(-,-))
1366	(((((cat_0:9,cheetah_0:9)_0:5,(tiger_0:7,lion_0:7)_0:7)_0:40,dog_0:54)_0:40,(human_0:87,mouse_0:87)_0:7)_0:31,opossum_11:125)_2	0.957	((-,-),(-,-),(-,-),(-,-),(-,-),(-,-),(-,-))
1367	(((((cat_1:9,cheetah_1:9)_1:5,(tiger_1:7,lion_1:7)_1:7)_1:40,dog_0:54)_1:40,(human_1:87,mouse_1:87)_1:7)_1:31,opossum_1:125)_1	0.58	((-,-),(-,-),(-,-),(-,-),(-,-),(-,-),(-,-))
1368	(((((cat_2:9,cheetah_1:9)_1:5,(tiger_1:7,lion_1:7)_1:7)_1:40,dog_2:54)_1:40,(human_1:87,mouse_1:87)_1:7)_1:31,opossum_1:125)_1	0.676	((-,-),(-,-),(-,-),(-,-),(-,-),(-,-),(-,-))
1369	(((((cat_2:9,cheetah_2:9)_2:5,(tiger_1:7,lion_1:7)_1:7)_2:40,dog_2:54)_2:40,(human_2:87,mouse_2:87)_2:7)_2:31,opossum_1:125)_2	0.67	((-,-),(-,-),(-,-),(-,-),(-,-),(-,-),(-,-))
1370	(((((cat_2:9,cheetah_2:9)_2:5,(tiger_2:7,lion_2:7)_2:7)_2:40,dog_2:54)_2:40,(human_0:87,mouse_0:87)_1:7)_1:31,opossum_1:125)_1	0.785	((-,-),(-,-),(-,-),(-,-),(-,-),(-,-),(-,-))
1371	(((((cat_1:9,cheetah_1:9)_1:5,(tiger_1:7,lion_1:7)_1:7)_1:40,dog_1:54)_1:40,(human_2:87,mouse_1:87)_1:7)_1:31,opossum_1:125)_1	0.9065	((-,-),(-,-),(-,-),(-,-),(-,-),(-,-),(-,-))
1372	(((((cat_1:9,cheetah_1:9)_1:5,(tiger_1:7,lion_1:7)_1:7)_1:40,dog_1:54)_1:40,(human_1:87,mouse_1:87)_1:7)_1:31,opossum_1:125)_1	0.665	((-,-),(-,-),(-,-),(-,-),(-,-),(-,-),(-,-))
1373	(((((cat_2:9,cheetah_1:9)_1:5,(tiger_1:7,lion_1:7)_1:7)_1:40,dog_1:54)_1:40,(human_4:87,mouse_8:87)_3:7)_3:31,opossum_2:125)_3	0.625	((-,-),(-,-),(-,-),(-,-),(-,-),(-,-),(-,-))
1374	(((((cat_1:9,cheetah_0:9)_1:5,(tiger_1:7,lion_0:7)_1:7)_1:40,dog_1:54)_1:40,(human_1:87,mouse_1:87)_1:7)_1:31,opossum_1:125)_1	0.194	((-,-),(-,-),(-,-),(-,-),(-,-),(-,-),(-,-))
1375	(((((cat_1:9,cheetah_1:9)_1:5,(tiger_1:7,lion_1:7)_1:7)_1:40,dog_1:54)_1:40,(human_1:87,mouse_1:87)_1:7)_1:31,opossum_1:125)_1	0.665	((-,-),(-,-),(-,-),(-,-),(-,-),(-,-),(-,-))
1376	(((((cat_1:9,cheetah_0:9)_1:5,(tiger_1:7,lion_0:7)_1:7)_1:40,dog_1:54)_1:40,(human_1:87,mouse_1:87)_1:7)_1:31,opossum_1:125)_1	0.194	((-,-),(-,-),(-,-),(-,-),(-,-),(-,-),(-,-))
1377	(((((cat_1:9,cheetah_0:9)_1:5,(tiger_1:7,lion_0:7)_1:7)_1:40,dog_1:54)_1:40,(human_2:87,mouse_2:87)_1:7)_1:31,opossum_1:125)_1	0.352	((-,-),(-,-),(-,-),(-,-),(-,-),(-,-),(-,-))
1378	(((((cat_0:9,cheetah_0:9)_0:5,(tiger_0:7,lion_0:7)_0:7)_0:40,dog_0:54)_0:40,(human_2:87,mouse_1:87)_1:7)_1:31,opossum_1:125)_1	0.9405	((-,-),(-,-),(-,-),(-,-),(-,-),(-,-),(-,-))
1379	(((((cat_0:9,cheetah_0:9)_0:5,(tiger_0:7,lion_0:7)_0:7)_0:40,dog_0:54)_0:40,(human_1:87,mouse_1:87)_1:7)_1:31,opossum_1:125)_1	0.7325	((-,-),(-,-),(-,-),(-,-),(-,-),(-,-),(-,-))
1380	(((((cat_0:9,cheetah_0:9)_0:5,(tiger_0:7,lion_0:7)_0:7)_0:40,dog_0:54)_0:40,(human_0:87,mouse_0:87)_0:7)_0:31,opossum_2:125)_1	0.973	((-,-),(-,-),(-,-),(-,-),(-,-),(-,-),(-,-))
1381	(((((cat_1:9,cheetah_1:9)_1:5,(tiger_1:7,lion_0:7)_1:7)_1:40,dog_1:54)_1:40,(human_2:87,mouse_2:87)_1:7)_1:31,opossum_1:125)_1	0.647	((-,-),(-,-),(-,-),(-,-),(-,-),(-,-),(-,-))
1382	(((((cat_1:9,cheetah_0:9)_1:5,(tiger_0:7,lion_0:7)_0:7)_1:40,dog_0:54)_1:40,(human_0:87,mouse_0:87)_1:7)_1:31,opossum_1:125)_1	0.182	((-,-),(-,-),(-,-),(-,-),(-,-),(-,-),(-,-))
1383	(((((cat_0:9,cheetah_1:9)_1:5,(tiger_1:7,lion_1:7)_1:7)_1:40,dog_1:54)_1:40,(human_0:87,mouse_1:87)_1:7)_1:31,opossum_1:125)_1	0.4	((-,-),(-,-),(-,-),(-,-),(-,-),(-,-),(-,-))
1384	(((((cat_2:9,cheetah_2:9)_2:5,(tiger_2:7,lion_2:7)_2:7)_2:40,dog_2:54)_2:40,(human_2:87,mouse_2:87)_2:7)_2:31,opossum_1:125)_2	0.803	((-,-),(-,-),(-,-),(-,-),(-,-),(-,-),(-,-))
1385	(((((cat_1:9,cheetah_1:9)_1:5,(tiger_0:7,lion_1:7)_1:7)_1:40,dog_1:54)_1:40,(human_1:87,mouse_1:87)_1:7)_1:31,opossum_1:125)_1	0.3835	((-,-),(-,-),(-,-),(-,-),(-,-),(-,-),(-,-))
1386	(((((cat_1:9,cheetah_1:9)_1:5,(tiger_1:7,lion_1:7)_1:7)_1:40,dog_1:54)_1:40,(human_1:87,mouse_2:87)_1:7)_1:31,opossum_1:125)_1	0.9065	((-,-),(-,-),(-,-),(-,-),(-,-),(-,-),(-,-))
1387	(((((cat_1:9,cheetah_1:9)_1:5,(tiger_1:7,lion_1:7)_1:7)_1:40,dog_1:54)_1:40,(human_1:87,mouse_1:87)_1:7)_1:31,opossum_1:125)_1	0.665	((-,-),(-,-),(-,-),(-,-),(-,-),(-,-),(-,-))
1388	(((((cat_1:9,cheetah_0:9)_1:5,(tiger_0:7,lion_1:7)_1:7)_1:40,dog_1:54)_1:40,(human_1:87,mouse_1:87)_1:7)_1:31,opossum_1:125)_1	0.194	((-,-),(-,-),(-,-),(-,-),(-,-),(-,-),(-,-))
1389	(((((cat_1:9,cheetah_1:9)_1:5,(tiger_1:7,lion_1:7)_1:7)_1:40,dog_1:54)_1:40,(human_1:87,mouse_1:87)_1:7)_1:31,opossum_1:125)_1	0.665	((-,-),(-,-),(-,-),(-,-),(-,-),(-,-),(-,-))
1390	(((((cat_1:9,cheetah_1:9)_1:5,(tiger_1:7,lion_1:7)_1:7)_1:40,dog_1:54)_1:40,(human_2:87,mouse_1:87)_1:7)_1:31,opossum_1:125)_1	0.9065	((-,-),(-,-),(-,-),(-,-),(-,-),(-,-),(-,-))
1391	(((((cat_1:9,cheetah_1:9)_1:5,(tiger_1:7,lion_1:7)_1:7)_1:40,dog_1:54)_1:40,(human_2:87,mouse_1:87)_1:7)_1:31,opossum_1:125)_1	0.9065	((-,-),(-,-),(-,-),(-,-),(-,-),(-,-),(-,-))
1392	(((((cat_1:9,cheetah_1:9)_1:5,(tiger_1:7,lion_1:7)_1:7)_1:40,dog_1:54)_1:40,(human_1:87,mouse_1:87)_1:7)_1:31,opossum_1:125)_1	0.665	((-,-),(-,-),(-,-),(-,-),(-,-),(-,-),(-,-))
1393	(((((cat_1:9,cheetah_1:9)_1:5,(tiger_1:7,lion_1:7)_1:7)_1:40,dog_1:54)_1:40,(human_1:87,mouse_1:87)_1:7)_1:31,opossum_1:125)_1	0.665	((-,-),(-,-),(-,-),(-,-),(-,-),(-,-),(-,-))
1394	(((((cat_4:9,cheetah_1:9)_1:5,(tiger_1:7,lion_1:7)_1:7)_1:40,dog_6:54)_2:40,(human_1:87,mouse_1:87)_2:7)_2:31,opossum_1:125)_2	0.045	((0.000102,0.557185),(0.533049,0.545357),(0.545357,0.545357),(0.434212,0.007984),(0.783720,0.584639),(0.853678,0.853678),(0.749762,0.866931))
1395	(((((cat_2:9,cheetah_2:9)_2:5,(tiger_2:7,lion_2:7)_2:7)_2:40,dog_2:54)_2:40,(human_2:87,mouse_2:87)_2:7)_2:31,opossum_1:125)_2	0.803	((-,-),(-,-),(-,-),(-,-),(-,-),(-,-),(-,-))
1396	(((((cat_1:9,cheetah_1:9)_1:5,(tiger_0:7,lion_1:7)_1:7)_1:40,dog_1:54)_1:40,(human_1:87,mouse_1:87)_1:7)_1:31,opossum_1:125)_1	0.3835	((-,-),(-,-),(-,-),(-,-),(-,-),(-,-),(-,-))
1397	(((((cat_1:9,cheetah_1:9)_1:5,(tiger_0:7,lion_1:7)_1:7)_1:40,dog_1:54)_1:40,(human_1:87,mouse_1:87)_1:7)_1:31,opossum_1:125)_1	0.3835	((-,-),(-,-),(-,-),(-,-),(-,-),(-,-),(-,-))
1398	(((((cat_1:9,cheetah_1:9)_1:5,(tiger_1:7,lion_1:7)_1:7)_1:40,dog_1:54)_1:40,(human_1:87,mouse_1:87)_1:7)_1:31,opossum_1:125)_1	0.665	((-,-),(-,-),(-,-),(-,-),(-,-),(-,-),(-,-))
1399	(((((cat_2:9,cheetah_2:9)_2:5,(tiger_1:7,lion_2:7)_2:7)_2:40,dog_2:54)_2:40,(human_1:87,mouse_6:87)_2:7)_2:31,opossum_1:125)_2	0.659	((-,-),(-,-),(-,-),(-,-),(-,-),(-,-),(-,-))
1400	(((((cat_4:9,cheetah_4:9)_4:5,(tiger_3:7,lion_3:7)_3:7)_3:40,dog_2:54)_3:40,(human_3:87,mouse_9:87)_3:7)_3:31,opossum_1:125)_3	0.61	((-,-),(-,-),(-,-),(-,-),(-,-),(-,-),(-,-))
1401	(((((cat_0:9,cheetah_0:9)_0:5,(tiger_0:7,lion_0:7)_0:7)_0:40,dog_0:54)_0:40,(human_1:87,mouse_1:87)_1:7)_1:31,opossum_1:125)_1	0.7325	((-,-),(-,-),(-,-),(-,-),(-,-),(-,-),(-,-))
1402	(((((cat_1:9,cheetah_1:9)_1:5,(tiger_1:7,lion_1:7)_1:7)_1:40,dog_1:54)_1:40,(human_1:87,mouse_1:87)_1:7)_1:31,opossum_1:125)_1	0.665	((-,-),(-,-),(-,-),(-,-),(-,-),(-,-),(-,-))
1403	(((((cat_1:9,cheetah_1:9)_1:5,(tiger_1:7,lion_1:7)_1:7)_1:40,dog_1:54)_1:40,(human_0:87,mouse_1:87)_1:7)_1:31,opossum_1:125)_1	0.641	((-,-),(-,-),(-,-),(-,-),(-,-),(-,-),(-,-))
1404	(((((cat_1:9,cheetah_1:9)_1:5,(tiger_1:7,lion_1:7)_1:7)_1:40,dog_1:54)_1:40,(human_1:87,mouse_1:87)_1:7)_1:31,opossum_1:125)_1	0.665	((-,-),(-,-),(-,-),(-,-),(-,-),(-,-),(-,-))
1405	(((((cat_1:9,cheetah_1:9)_1:5,(tiger_1:7,lion_1:7)_1:7)_1:40,dog_1:54)_1:40,(human_1:87,mouse_1:87)_1:7)_1:31,opossum_1:125)_1	0.665	((-,-),(-,-),(-,-),(-,-),(-,-),(-,-),(-,-))
1406	(((((cat_1:9,cheetah_1:9)_1:5,(tiger_1:7,lion_1:7)_1:7)_1:40,dog_1:54)_1:40,(human_1:87,mouse_1:87)_1:7)_1:31,opossum_1:125)_1	0.665	((-,-),(-,-),(-,-),(-,-),(-,-),(-,-),(-,-))
1407	(((((cat_1:9,cheetah_1:9)_1:5,(tiger_1:7,lion_1:7)_1:7)_1:40,dog_1:54)_1:40,(human_1:87,mouse_1:87)_1:7)_1:31,opossum_1:125)_1	0.665	((-,-),(-,-),(-,-),(-,-),(-,-),(-,-),(-,-))
1408	(((((cat_1:9,cheetah_1:9)_1:5,(tiger_1:7,lion_1:7)_1:7)_1:40,dog_1:54)_1:40,(human_1:87,mouse_1:87)_1:7)_1:31,opossum_1:125)_1	0.665	((-,-),(-,-),(-,-),(-,-),(-,-),(-,-),(-,-))
1409	(((((cat_1:9,cheetah_1:9)_1:5,(tiger_1:7,lion_1:7)_1:7)_1:40,dog_0:54)_1:40,(human_1:87,mouse_1:87)_1:7)_1:31,opossum_0:125)_1	0.6265	((-,-),(-,-),(-,-),(-,-),(-,-),(-,-),(-,-))
1410	(((((cat_1:9,cheetah_1:9)_1:5,(tiger_1:7,lion_1:7)_1:7)_1:40,dog_1:54)_1:40,(human_1:87,mouse_1:87)_1:7)_1:31,opossum_1:125)_1	0.665	((-,-),(-,-),(-,-),(-,-),(-,-),(-,-),(-,-))
1411	(((((cat_1:9,cheetah_1:9)_1:5,(tiger_1:7,lion_1:7)_1:7)_1:40,dog_1:54)_1:40,(human_1:87,mouse_1:87)_1:7)_1:31,opossum_1:125)_1	0.665	((-,-),(-,-),(-,-),(-,-),(-,-),(-,-),(-,-))
1412	(((((cat_1:9,cheetah_1:9)_1:5,(tiger_1:7,lion_0:7)_1:7)_1:40,dog_1:54)_1:40,(human_1:87,mouse_1:87)_1:7)_1:31,opossum_1:125)_1	0.3835	((-,-),(-,-),(-,-),(-,-),(-,-),(-,-),(-,-))
1413	(((((cat_1:9,cheetah_1:9)_1:5,(tiger_1:7,lion_1:7)_1:7)_1:40,dog_1:54)_1:40,(human_1:87,mouse_1:87)_1:7)_1:31,opossum_1:125)_1	0.665	((-,-),(-,-),(-,-),(-,-),(-,-),(-,-),(-,-))
1414	(((((cat_1:9,cheetah_1:9)_1:5,(tiger_1:7,lion_1:7)_1:7)_1:40,dog_1:54)_1:40,(human_1:87,mouse_1:87)_1:7)_1:31,opossum_1:125)_1	0.665	((-,-),(-,-),(-,-),(-,-),(-,-),(-,-),(-,-))
1415	(((((cat_1:9,cheetah_1:9)_1:5,(tiger_1:7,lion_1:7)_1:7)_1:40,dog_1:54)_1:40,(human_1:87,mouse_1:87)_1:7)_1:31,opossum_1:125)_1	0.665	((-,-),(-,-),(-,-),(-,-),(-,-),(-,-),(-,-))
1416	(((((cat_1:9,cheetah_1:9)_1:5,(tiger_1:7,lion_1:7)_1:7)_1:40,dog_1:54)_1:40,(human_1:87,mouse_1:87)_1:7)_1:31,opossum_1:125)_1	0.665	((-,-),(-,-),(-,-),(-,-),(-,-),(-,-),(-,-))
1417	(((((cat_3:9,cheetah_3:9)_3:5,(tiger_2:7,lion_0:7)_2:7)_3:40,dog_3:54)_3:40,(human_3:87,mouse_3:87)_3:7)_3:31,opossum_1:125)_3	0.173	((-,-),(-,-),(-,-),(-,-),(-,-),(-,-),(-,-))
1418	(((((cat_1:9,cheetah_1:9)_1:5,(tiger_1:7,lion_1:7)_1:7)_1:40,dog_1:54)_1:40,(human_1:87,mouse_1:87)_1:7)_1:31,opossum_1:125)_1	0.665	((-,-),(-,-),(-,-),(-,-),(-,-),(-,-),(-,-))
1419	(((((cat_2:9,cheetah_1:9)_1:5,(tiger_1:7,lion_1:7)_1:7)_1:40,dog_1:54)_1:40,(human_7:87,mouse_1:87)_2:7)_2:31,opossum_1:125)_2	0.506	((-,-),(-,-),(-,-),(-,-),(-,-),(-,-),(-,-))
1420	(((((cat_0:9,cheetah_1:9)_1:5,(tiger_1:7,lion_1:7)_1:7)_1:40,dog_1:54)_1:40,(human_1:87,mouse_1:87)_1:7)_1:31,opossum_1:125)_1	0.403	((-,-),(-,-),(-,-),(-,-),(-,-),(-,-),(-,-))
1421	(((((cat_1:9,cheetah_1:9)_1:5,(tiger_1:7,lion_0:7)_1:7)_1:40,dog_1:54)_1:40,(human_1:87,mouse_1:87)_1:7)_1:31,opossum_1:125)_1	0.3835	((-,-),(-,-),(-,-),(-,-),(-,-),(-,-),(-,-))
1422	(((((cat_1:9,cheetah_1:9)_1:5,(tiger_1:7,lion_1:7)_1:7)_1:40,dog_1:54)_1:40,(human_1:87,mouse_1:87)_1:7)_1:31,opossum_1:125)_1	0.665	((-,-),(-,-),(-,-),(-,-),(-,-),(-,-),(-,-))
1423	(((((cat_0:9,cheetah_1:9)_1:5,(tiger_1:7,lion_0:7)_1:7)_1:40,dog_1:54)_1:40,(human_1:87,mouse_1:87)_1:7)_1:31,opossum_1:125)_1	0.194	((-,-),(-,-),(-,-),(-,-),(-,-),(-,-),(-,-))
1424	(((((cat_1:9,cheetah_1:9)_1:5,(tiger_1:7,lion_1:7)_1:7)_1:40,dog_1:54)_1:40,(human_1:87,mouse_1:87)_1:7)_1:31,opossum_1:125)_1	0.665	((-,-),(-,-),(-,-),(-,-),(-,-),(-,-),(-,-))
1425	(((((cat_1:9,cheetah_1:9)_1:5,(tiger_1:7,lion_0:7)_1:7)_1:40,dog_1:54)_1:40,(human_1:87,mouse_1:87)_1:7)_1:31,opossum_1:125)_1	0.3835	((-,-),(-,-),(-,-),(-,-),(-,-),(-,-),(-,-))
1426	(((((cat_0:9,cheetah_0:9)_0:5,(tiger_0:7,lion_0:7)_0:7)_0:40,dog_0:54)_0:40,(human_0:87,mouse_0:87)_0:7)_0:31,opossum_2:125)_1	0.973	((-,-),(-,-),(-,-),(-,-),(-,-),(-,-),(-,-))
1427	(((((cat_2:9,cheetah_2:9)_2:5,(tiger_2:7,lion_2:7)_2:7)_2:40,dog_2:54)_2:40,(human_2:87,mouse_2:87)_2:7)_2:31,opossum_1:125)_2	0.803	((-,-),(-,-),(-,-),(-,-),(-,-),(-,-),(-,-))
1428	(((((cat_1:9,cheetah_1:9)_1:5,(tiger_1:7,lion_0:7)_1:7)_1:40,dog_1:54)_1:40,(human_1:87,mouse_1:87)_1:7)_1:31,opossum_1:125)_1	0.3835	((-,-),(-,-),(-,-),(-,-),(-,-),(-,-),(-,-))
1429	(((((cat_1:9,cheetah_0:9)_1:5,(tiger_0:7,lion_0:7)_0:7)_1:40,dog_1:54)_1:40,(human_1:87,mouse_1:87)_1:7)_1:31,opossum_1:125)_1	0.209	((-,-),(-,-),(-,-),(-,-),(-,-),(-,-),(-,-))
1430	(((((cat_1:9,cheetah_1:9)_1:5,(tiger_1:7,lion_0:7)_1:7)_1:40,dog_1:54)_1:40,(human_1:87,mouse_1:87)_1:7)_1:31,opossum_1:125)_1	0.3835	((-,-),(-,-),(-,-),(-,-),(-,-),(-,-),(-,-))
1431	(((((cat_1:9,cheetah_1:9)_1:5,(tiger_1:7,lion_0:7)_1:7)_1:40,dog_1:54)_1:40,(human_1:87,mouse_1:87)_1:7)_1:31,opossum_1:125)_1	0.3835	((-,-),(-,-),(-,-),(-,-),(-,-),(-,-),(-,-))
1432	(((((cat_1:9,cheetah_1:9)_1:5,(tiger_1:7,lion_1:7)_1:7)_1:40,dog_1:54)_1:40,(human_1:87,mouse_1:87)_1:7)_1:31,opossum_1:125)_1	0.665	((-,-),(-,-),(-,-),(-,-),(-,-),(-,-),(-,-))
1433	(((((cat_2:9,cheetah_0:9)_1:5,(tiger_1:7,lion_0:7)_1:7)_1:40,dog_0:54)_1:40,(human_0:87,mouse_0:87)_1:7)_1:31,opossum_0:125)_1	0.123	((-,-),(-,-),(-,-),(-,-),(-,-),(-,-),(-,-))
1434	(((((cat_0:9,cheetah_1:9)_1:5,(tiger_0:7,lion_1:7)_1:7)_1:40,dog_1:54)_1:40,(human_1:87,mouse_1:87)_1:7)_1:31,opossum_1:125)_1	0.194	((-,-),(-,-),(-,-),(-,-),(-,-),(-,-),(-,-))
1435	(((((cat_1:9,cheetah_1:9)_1:5,(tiger_1:7,lion_1:7)_1:7)_1:40,dog_1:54)_1:40,(human_1:87,mouse_1:87)_1:7)_1:31,opossum_1:125)_1	0.665	((-,-),(-,-),(-,-),(-,-),(-,-),(-,-),(-,-))
1436	(((((cat_1:9,cheetah_1:9)_1:5,(tiger_1:7,lion_1:7)_1:7)_1:40,dog_1:54)_1:40,(human_1:87,mouse_1:87)_1:7)_1:31,opossum_1:125)_1	0.665	((-,-),(-,-),(-,-),(-,-),(-,-),(-,-),(-,-))
1437	(((((cat_1:9,cheetah_1:9)_1:5,(tiger_1:7,lion_1:7)_1:7)_1:40,dog_1:54)_1:40,(human_1:87,mouse_1:87)_1:7)_1:31,opossum_1:125)_1	0.665	((-,-),(-,-),(-,-),(-,-),(-,-),(-,-),(-,-))
1438	(((((cat_1:9,cheetah_1:9)_1:5,(tiger_1:7,lion_1:7)_1:7)_1:40,dog_1:54)_1:40,(human_1:87,mouse_1:87)_1:7)_1:31,opossum_1:125)_1	0.665	((-,-),(-,-),(-,-),(-,-),(-,-),(-,-),(-,-))
1439	(((((cat_1:9,cheetah_1:9)_1:5,(tiger_1:7,lion_1:7)_1:7)_1:40,dog_1:54)_1:40,(human_1:87,mouse_1:87)_1:7)_1:31,opossum_1:125)_1	0.665	((-,-),(-,-),(-,-),(-,-),(-,-),(-,-),(-,-))
1440	(((((cat_1:9,cheetah_1:9)_1:5,(tiger_0:7,lion_1:7)_1:7)_1:40,dog_1:54)_1:40,(human_1:87,mouse_1:87)_1:7)_1:31,opossum_1:125)_1	0.3835	((-,-),(-,-),(-,-),(-,-),(-,-),(-,-),(-,-))
1441	(((((cat_1:9,cheetah_1:9)_1:5,(tiger_1:7,lion_0:7)_1:7)_1:40,dog_1:54)_1:40,(human_1:87,mouse_2:87)_1:7)_1:31,opossum_1:125)_1	0.673	((-,-),(-,-),(-,-),(-,-),(-,-),(-,-),(-,-))
1442	(((((cat_1:9,cheetah_1:9)_1:5,(tiger_1:7,lion_1:7)_1:7)_1:40,dog_1:54)_1:40,(human_2:87,mouse_1:87)_1:7)_1:31,opossum_1:125)_1	0.9065	((-,-),(-,-),(-,-),(-,-),(-,-),(-,-),(-,-))
1443	(((((cat_1:9,cheetah_0:9)_1:5,(tiger_1:7,lion_0:7)_1:7)_1:40,dog_1:54)_1:40,(human_1:87,mouse_1:87)_1:7)_1:31,opossum_1:125)_1	0.194	((-,-),(-,-),(-,-),(-,-),(-,-),(-,-),(-,-))
1444	(((((cat_2:9,cheetah_1:9)_2:5,(tiger_2:7,lion_1:7)_2:7)_2:40,dog_2:54)_2:40,(human_2:87,mouse_2:87)_2:7)_2:31,opossum_1:125)_2	0.422	((-,-),(-,-),(-,-),(-,-),(-,-),(-,-),(-,-))
1445	(((((cat_0:9,cheetah_1:9)_1:5,(tiger_0:7,lion_1:7)_1:7)_1:40,dog_1:54)_1:40,(human_1:87,mouse_1:87)_1:7)_1:31,opossum_1:125)_1	0.194	((-,-),(-,-),(-,-),(-,-),(-,-),(-,-),(-,-))
1446	(((((cat_1:9,cheetah_1:9)_1:5,(tiger_1:7,lion_1:7)_1:7)_1:40,dog_1:54)_1:40,(human_1:87,mouse_1:87)_1:7)_1:31,opossum_1:125)_1	0.665	((-,-),(-,-),(-,-),(-,-),(-,-),(-,-),(-,-))
1447	(((((cat_1:9,cheetah_0:9)_1:5,(tiger_0:7,lion_0:7)_0:7)_1:40,dog_1:54)_1:40,(human_1:87,mouse_1:87)_1:7)_1:31,opossum_1:125)_1	0.209	((-,-),(-,-),(-,-),(-,-),(-,-),(-,-),(-,-))
1448	(((((cat_1:9,cheetah_1:9)_1:5,(tiger_1:7,lion_1:7)_1:7)_1:40,dog_1:54)_1:40,(human_1:87,mouse_1:87)_1:7)_1:31,opossum_1:125)_1	0.665	((-,-),(-,-),(-,-),(-,-),(-,-),(-,-),(-,-))
1449	(((((cat_2:9,cheetah_1:9)_2:5,(tiger_0:7,lion_5:7)_2:7)_2:40,dog_1:54)_1:40,(human_0:87,mouse_0:87)_1:7)_1:31,opossum_1:125)_1	0.003	((0.604755,0.157328),(0.562858,0.584639),(0.001430,0.000186),(0.103687,0.735790),(0.693995,0.545357),(0.423397,0.423397),(0.661664,0.391831))
1450	(((((cat_0:9,cheetah_1:9)_1:5,(tiger_0:7,lion_1:7)_1:7)_1:40,dog_0:54)_1:40,(human_0:87,mouse_0:87)_1:7)_1:31,opossum_1:125)_1	0.165	((-,-),(-,-),(-,-),(-,-),(-,-),(-,-),(-,-))
1451	(((((cat_2:9,cheetah_2:9)_2:5,(tiger_2:7,lion_2:7)_2:7)_2:40,dog_2:54)_2:40,(human_2:87,mouse_2:87)_2:7)_2:31,opossum_1:125)_2	0.803	((-,-),(-,-),(-,-),(-,-),(-,-),(-,-),(-,-))
1452	(((((cat_2:9,cheetah_3:9)_2:5,(tiger_2:7,lion_3:7)_2:7)_2:40,dog_3:54)_2:40,(human_2:87,mouse_2:87)_2:7)_2:31,opossum_1:125)_2	0.675	((-,-),(-,-),(-,-),(-,-),(-,-),(-,-),(-,-))
1453	(((((cat_1:9,cheetah_1:9)_1:5,(tiger_1:7,lion_1:7)_1:7)_1:40,dog_1:54)_1:40,(human_0:87,mouse_1:87)_1:7)_1:31,opossum_1:125)_1	0.641	((-,-),(-,-),(-,-),(-,-),(-,-),(-,-),(-,-))
1454	(((((cat_1:9,cheetah_1:9)_1:5,(tiger_1:7,lion_1:7)_1:7)_1:40,dog_1:54)_1:40,(human_1:87,mouse_1:87)_1:7)_1:31,opossum_1:125)_1	0.665	((-,-),(-,-),(-,-),(-,-),(-,-),(-,-),(-,-))
1455	(((((cat_1:9,cheetah_1:9)_1:5,(tiger_1:7,lion_0:7)_1:7)_1:40,dog_0:54)_1:40,(human_0:87,mouse_0:87)_1:7)_1:31,opossum_0:125)_1	0.382	((-,-),(-,-),(-,-),(-,-),(-,-),(-,-),(-,-))
1456	(((((cat_0:9,cheetah_1:9)_1:5,(tiger_1:7,lion_1:7)_1:7)_1:40,dog_0:54)_1:40,(human_0:87,mouse_1:87)_1:7)_1:31,opossum_1:125)_1	0.344	((-,-),(-,-),(-,-),(-,-),(-,-),(-,-),(-,-))
1457	(((((cat_1:9,cheetah_0:9)_1:5,(tiger_1:7,lion_0:7)_1:7)_1:40,dog_1:54)_1:40,(human_1:87,mouse_1:87)_1:7)_1:31,opossum_1:125)_1	0.194	((-,-),(-,-),(-,-),(-,-),(-,-),(-,-),(-,-))
1458	(((((cat_2:9,cheetah_2:9)_2:5,(tiger_1:7,lion_2:7)_2:7)_2:40,dog_2:54)_2:40,(human_1:87,mouse_2:87)_2:7)_2:31,opossum_1:125)_2	0.628	((-,-),(-,-),(-,-),(-,-),(-,-),(-,-),(-,-))
1459	(((((cat_1:9,cheetah_1:9)_1:5,(tiger_1:7,lion_1:7)_1:7)_1:40,dog_1:54)_1:40,(human_1:87,mouse_1:87)_1:7)_1:31,opossum_1:125)_1	0.665	((-,-),(-,-),(-,-),(-,-),(-,-),(-,-),(-,-))
1460	(((((cat_1:9,cheetah_1:9)_1:5,(tiger_1:7,lion_1:7)_1:7)_1:40,dog_1:54)_1:40,(human_1:87,mouse_1:87)_1:7)_1:31,opossum_1:125)_1	0.665	((-,-),(-,-),(-,-),(-,-),(-,-),(-,-),(-,-))
1461	(((((cat_1:9,cheetah_0:9)_1:5,(tiger_0:7,lion_0:7)_0:7)_1:40,dog_0:54)_1:40,(human_0:87,mouse_0:87)_1:7)_1:31,opossum_1:125)_1	0.182	((-,-),(-,-),(-,-),(-,-),(-,-),(-,-),(-,-))
1462	(((((cat_1:9,cheetah_1:9)_1:5,(tiger_1:7,lion_1:7)_1:7)_1:40,dog_1:54)_1:40,(human_1:87,mouse_1:87)_1:7)_1:31,opossum_1:125)_1	0.665	((-,-),(-,-),(-,-),(-,-),(-,-),(-,-),(-,-))
1463	(((((cat_1:9,cheetah_1:9)_1:5,(tiger_1:7,lion_1:7)_1:7)_1:40,dog_1:54)_1:40,(human_1:87,mouse_1:87)_1:7)_1:31,opossum_1:125)_1	0.665	((-,-),(-,-),(-,-),(-,-),(-,-),(-,-),(-,-))
1464	(((((cat_0:9,cheetah_1:9)_1:5,(tiger_1:7,lion_0:7)_1:7)_1:40,dog_0:54)_1:40,(human_0:87,mouse_0:87)_1:7)_1:31,opossum_0:125)_1	0.194	((-,-),(-,-),(-,-),(-,-),(-,-),(-,-),(-,-))
1465	(((((cat_1:9,cheetah_1:9)_1:5,(tiger_1:7,lion_1:7)_1:7)_1:40,dog_1:54)_1:40,(human_1:87,mouse_1:87)_1:7)_1:31,opossum_1:125)_1	0.665	((-,-),(-,-),(-,-),(-,-),(-,-),(-,-),(-,-))
1466	(((((cat_1:9,cheetah_0:9)_1:5,(tiger_1:7,lion_0:7)_1:7)_1:40,dog_1:54)_1:40,(human_1:87,mouse_1:87)_1:7)_1:31,opossum_1:125)_1	0.194	((-,-),(-,-),(-,-),(-,-),(-,-),(-,-),(-,-))
1467	(((((cat_2:9,cheetah_0:9)_1:5,(tiger_1:7,lion_0:7)_1:7)_1:40,dog_1:54)_1:40,(human_1:87,mouse_1:87)_1:7)_1:31,opossum_1:125)_1	0.191	((-,-),(-,-),(-,-),(-,-),(-,-),(-,-),(-,-))
1468	(((((cat_1:9,cheetah_1:9)_1:5,(tiger_1:7,lion_1:7)_1:7)_1:40,dog_2:54)_2:40,(human_2:87,mouse_2:87)_2:7)_2:31,opossum_1:125)_2	0.841	((-,-),(-,-),(-,-),(-,-),(-,-),(-,-),(-,-))
1469	(((((cat_1:9,cheetah_1:9)_1:5,(tiger_1:7,lion_1:7)_1:7)_1:40,dog_1:54)_1:40,(human_1:87,mouse_1:87)_1:7)_1:31,opossum_1:125)_1	0.665	((-,-),(-,-),(-,-),(-,-),(-,-),(-,-),(-,-))
1470	(((((cat_1:9,cheetah_1:9)_1:5,(tiger_1:7,lion_1:7)_1:7)_1:40,dog_1:54)_1:40,(human_1:87,mouse_1:87)_1:7)_1:31,opossum_1:125)_1	0.665	((-,-),(-,-),(-,-),(-,-),(-,-),(-,-),(-,-))
1471	(((((cat_1:9,cheetah_0:9)_1:5,(tiger_0:7,lion_0:7)_0:7)_1:40,dog_1:54)_1:40,(human_1:87,mouse_1:87)_1:7)_1:31,opossum_1:125)_1	0.209	((-,-),(-,-),(-,-),(-,-),(-,-),(-,-),(-,-))
1472	(((((cat_2:9,cheetah_2:9)_2:5,(tiger_2:7,lion_2:7)_2:7)_2:40,dog_2:54)_2:40,(human_2:87,mouse_2:87)_2:7)_2:31,opossum_1:125)_2	0.803	((-,-),(-,-),(-,-),(-,-),(-,-),(-,-),(-,-))
1473	(((((cat_1:9,cheetah_1:9)_1:5,(tiger_1:7,lion_1:7)_1:7)_1:40,dog_1:54)_1:40,(human_1:87,mouse_1:87)_1:7)_1:31,opossum_1:125)_1	0.665	((-,-),(-,-),(-,-),(-,-),(-,-),(-,-),(-,-))
1474	(((((cat_1:9,cheetah_1:9)_1:5,(tiger_1:7,lion_1:7)_1:7)_1:40,dog_0:54)_1:40,(human_1:87,mouse_1:87)_1:7)_1:31,opossum_1:125)_1	0.58	((-,-),(-,-),(-,-),(-,-),(-,-),(-,-),(-,-))
1475	(((((cat_1:9,cheetah_1:9)_1:5,(tiger_1:7,lion_1:7)_1:7)_1:40,dog_1:54)_1:40,(human_1:87,mouse_1:87)_1:7)_1:31,opossum_1:125)_1	0.665	((-,-),(-,-),(-,-),(-,-),(-,-),(-,-),(-,-))
1476	(((((cat_2:9,cheetah_1:9)_1:5,(tiger_1:7,lion_1:7)_1:7)_1:40,dog_2:54)_2:40,(human_2:87,mouse_2:87)_2:7)_2:31,opossum_1:125)_2	0.603	((-,-),(-,-),(-,-),(-,-),(-,-),(-,-),(-,-))
1477	(((((cat_1:9,cheetah_1:9)_1:5,(tiger_1:7,lion_1:7)_1:7)_1:40,dog_4:54)_3:40,(human_15:87,mouse_4:87)_4:7)_4:31,opossum_1:125)_4	0.28	((-,-),(-,-),(-,-),(-,-),(-,-),(-,-),(-,-))
1478	(((((cat_1:9,cheetah_0:9)_1:5,(tiger_1:7,lion_1:7)_1:7)_1:40,dog_1:54)_1:40,(human_1:87,mouse_1:87)_1:7)_1:31,opossum_1:125)_1	0.403	((-,-),(-,-),(-,-),(-,-),(-,-),(-,-),(-,-))
1479	(((((cat_1:9,cheetah_1:9)_1:5,(tiger_1:7,lion_1:7)_1:7)_1:40,dog_1:54)_1:40,(human_1:87,mouse_1:87)_1:7)_1:31,opossum_1:125)_1	0.665	((-,-),(-,-),(-,-),(-,-),(-,-),(-,-),(-,-))
1480	(((((cat_1:9,cheetah_1:9)_1:5,(tiger_1:7,lion_1:7)_1:7)_1:40,dog_1:54)_1:40,(human_1:87,mouse_1:87)_1:7)_1:31,opossum_1:125)_1	0.665	((-,-),(-,-),(-,-),(-,-),(-,-),(-,-),(-,-))
1481	(((((cat_1:9,cheetah_1:9)_1:5,(tiger_1:7,lion_1:7)_1:7)_1:40,dog_1:54)_1:40,(human_1:87,mouse_1:87)_1:7)_1:31,opossum_1:125)_1	0.665	((-,-),(-,-),(-,-),(-,-),(-,-),(-,-),(-,-))
1482	(((((cat_1:9,cheetah_1:9)_1:5,(tiger_1:7,lion_1:7)_1:7)_1:40,dog_1:54)_1:40,(human_1:87,mouse_1:87)_1:7)_1:31,opossum_1:125)_1	0.665	((-,-),(-,-),(-,-),(-,-),(-,-),(-,-),(-,-))
1483	(((((cat_1:9,cheetah_1:9)_1:5,(tiger_1:7,lion_1:7)_1:7)_1:40,dog_1:54)_1:40,(human_1:87,mouse_1:87)_1:7)_1:31,opossum_1:125)_1	0.665	((-,-),(-,-),(-,-),(-,-),(-,-),(-,-),(-,-))
1484	(((((cat_1:9,cheetah_1:9)_1:5,(tiger_1:7,lion_1:7)_1:7)_1:40,dog_1:54)_1:40,(human_1:87,mouse_1:87)_1:7)_1:31,opossum_1:125)_1	0.665	((-,-),(-,-),(-,-),(-,-),(-,-),(-,-),(-,-))
1485	(((((cat_1:9,cheetah_1:9)_1:5,(tiger_1:7,lion_1:7)_1:7)_1:40,dog_1:54)_1:40,(human_1:87,mouse_1:87)_1:7)_1:31,opossum_1:125)_1	0.665	((-,-),(-,-),(-,-),(-,-),(-,-),(-,-),(-,-))
1486	(((((cat_1:9,cheetah_1:9)_1:5,(tiger_1:7,lion_0:7)_1:7)_1:40,dog_1:54)_1:40,(human_1:87,mouse_1:87)_1:7)_1:31,opossum_1:125)_1	0.3835	((-,-),(-,-),(-,-),(-,-),(-,-),(-,-),(-,-))
1487	(((((cat_1:9,cheetah_1:9)_1:5,(tiger_1:7,lion_1:7)_1:7)_1:40,dog_1:54)_1:40,(human_1:87,mouse_1:87)_1:7)_1:31,opossum_1:125)_1	0.665	((-,-),(-,-),(-,-),(-,-),(-,-),(-,-),(-,-))
1488	(((((cat_0:9,cheetah_0:9)_0:5,(tiger_0:7,lion_1:7)_1:7)_1:40,dog_0:54)_1:40,(human_0:87,mouse_0:87)_1:7)_1:31,opossum_1:125)_1	0.15	((-,-),(-,-),(-,-),(-,-),(-,-),(-,-),(-,-))
1489	(((((cat_1:9,cheetah_1:9)_1:5,(tiger_1:7,lion_1:7)_1:7)_1:40,dog_1:54)_1:40,(human_1:87,mouse_1:87)_1:7)_1:31,opossum_1:125)_1	0.665	((-,-),(-,-),(-,-),(-,-),(-,-),(-,-),(-,-))
1490	(((((cat_1:9,cheetah_1:9)_1:5,(tiger_1:7,lion_1:7)_1:7)_1:40,dog_1:54)_1:40,(human_1:87,mouse_1:87)_1:7)_1:31,opossum_1:125)_1	0.665	((-,-),(-,-),(-,-),(-,-),(-,-),(-,-),(-,-))
1491	(((((cat_0:9,cheetah_0:9)_0:5,(tiger_2:7,lion_4:7)_2:7)_1:40,dog_0:54)_1:40,(human_0:87,mouse_0:87)_1:7)_1:31,opossum_1:125)_1	0.047	((0.500000,0.500000),(0.049291,0.023168),(0.584639,0.005187),(0.693995,0.335043),(0.693995,0.545357),(0.423397,0.423397),(0.661664,0.391831))
1492	(((((cat_0:9,cheetah_0:9)_0:5,(tiger_0:7,lion_0:7)_0:7)_0:40,dog_0:54)_0:40,(human_0:87,mouse_5:87)_1:7)_1:31,opossum_3:125)_1	0.891	((-,-),(-,-),(-,-),(-,-),(-,-),(-,-),(-,-))
1493	(((((cat_2:9,cheetah_2:9)_2:5,(tiger_2:7,lion_1:7)_2:7)_2:40,dog_2:54)_2:40,(human_2:87,mouse_2:87)_2:7)_2:31,opossum_1:125)_2	0.608	((-,-),(-,-),(-,-),(-,-),(-,-),(-,-),(-,-))
1494	(((((cat_0:9,cheetah_0:9)_0:5,(tiger_0:7,lion_0:7)_0:7)_0:40,dog_0:54)_0:40,(human_0:87,mouse_0:87)_0:7)_0:31,opossum_3:125)_1	1	((-,-),(-,-),(-,-),(-,-),(-,-),(-,-),(-,-))
1495	(((((cat_1:9,cheetah_1:9)_1:5,(tiger_1:7,lion_1:7)_1:7)_1:40,dog_1:54)_1:40,(human_1:87,mouse_1:87)_1:7)_1:31,opossum_1:125)_1	0.665	((-,-),(-,-),(-,-),(-,-),(-,-),(-,-),(-,-))
1496	(((((cat_1:9,cheetah_1:9)_1:5,(tiger_1:7,lion_1:7)_1:7)_1:40,dog_1:54)_1:40,(human_1:87,mouse_1:87)_1:7)_1:31,opossum_1:125)_1	0.665	((-,-),(-,-),(-,-),(-,-),(-,-),(-,-),(-,-))
1497	(((((cat_1:9,cheetah_1:9)_1:5,(tiger_1:7,lion_1:7)_1:7)_1:40,dog_1:54)_1:40,(human_1:87,mouse_1:87)_1:7)_1:31,opossum_1:125)_1	0.665	((-,-),(-,-),(-,-),(-,-),(-,-),(-,-),(-,-))
1498	(((((cat_1:9,cheetah_1:9)_1:5,(tiger_1:7,lion_1:7)_1:7)_1:40,dog_1:54)_1:40,(human_1:87,mouse_1:87)_1:7)_1:31,opossum_1:125)_1	0.665	((-,-),(-,-),(-,-),(-,-),(-,-),(-,-),(-,-))
1499	(((((cat_1:9,cheetah_1:9)_1:5,(tiger_1:7,lion_1:7)_1:7)_1:40,dog_1:54)_1:40,(human_1:87,mouse_1:87)_1:7)_1:31,opossum_1:125)_1	0.665	((-,-),(-,-),(-,-),(-,-),(-,-),(-,-),(-,-))
1500	(((((cat_1:9,cheetah_1:9)_1:5,(tiger_1:7,lion_1:7)_1:7)_1:40,dog_0:54)_1:40,(human_1:87,mouse_1:87)_1:7)_1:31,opossum_1:125)_1	0.58	((-,-),(-,-),(-,-),(-,-),(-,-),(-,-),(-,-))
1501	(((((cat_0:9,cheetah_0:9)_0:5,(tiger_1:7,lion_1:7)_1:7)_1:40,dog_0:54)_1:40,(human_0:87,mouse_0:87)_1:7)_1:31,opossum_1:125)_1	0.34	((-,-),(-,-),(-,-),(-,-),(-,-),(-,-),(-,-))
1502	(((((cat_1:9,cheetah_1:9)_1:5,(tiger_1:7,lion_1:7)_1:7)_1:40,dog_1:54)_1:40,(human_1:87,mouse_1:87)_1:7)_1:31,opossum_1:125)_1	0.665	((-,-),(-,-),(-,-),(-,-),(-,-),(-,-),(-,-))
1503	(((((cat_1:9,cheetah_1:9)_1:5,(tiger_1:7,lion_1:7)_1:7)_1:40,dog_1:54)_1:40,(human_1:87,mouse_1:87)_1:7)_1:31,opossum_1:125)_1	0.665	((-,-),(-,-),(-,-),(-,-),(-,-),(-,-),(-,-))
1504	(((((cat_1:9,cheetah_1:9)_1:5,(tiger_1:7,lion_0:7)_1:7)_1:40,dog_1:54)_1:40,(human_1:87,mouse_1:87)_1:7)_1:31,opossum_1:125)_1	0.3835	((-,-),(-,-),(-,-),(-,-),(-,-),(-,-),(-,-))
1505	(((((cat_1:9,cheetah_1:9)_1:5,(tiger_1:7,lion_1:7)_1:7)_1:40,dog_1:54)_1:40,(human_1:87,mouse_1:87)_1:7)_1:31,opossum_1:125)_1	0.665	((-,-),(-,-),(-,-),(-,-),(-,-),(-,-),(-,-))
1506	(((((cat_1:9,cheetah_1:9)_1:5,(tiger_1:7,lion_1:7)_1:7)_1:40,dog_2:54)_2:40,(human_2:87,mouse_2:87)_2:7)_2:31,opossum_1:125)_2	0.841	((-,-),(-,-),(-,-),(-,-),(-,-),(-,-),(-,-))
1507	(((((cat_1:9,cheetah_1:9)_1:5,(tiger_1:7,lion_1:7)_1:7)_1:40,dog_1:54)_1:40,(human_1:87,mouse_1:87)_1:7)_1:31,opossum_1:125)_1	0.665	((-,-),(-,-),(-,-),(-,-),(-,-),(-,-),(-,-))
1508	(((((cat_1:9,cheetah_1:9)_1:5,(tiger_1:7,lion_1:7)_1:7)_1:40,dog_1:54)_1:40,(human_1:87,mouse_1:87)_1:7)_1:31,opossum_1:125)_1	0.665	((-,-),(-,-),(-,-),(-,-),(-,-),(-,-),(-,-))
1509	(((((cat_2:9,cheetah_2:9)_2:5,(tiger_2:7,lion_2:7)_2:7)_2:40,dog_2:54)_2:40,(human_2:87,mouse_2:87)_2:7)_2:31,opossum_1:125)_2	0.803	((-,-),(-,-),(-,-),(-,-),(-,-),(-,-),(-,-))
1510	(((((cat_1:9,cheetah_1:9)_1:5,(tiger_1:7,lion_1:7)_1:7)_1:40,dog_1:54)_1:40,(human_1:87,mouse_1:87)_1:7)_1:31,opossum_1:125)_1	0.665	((-,-),(-,-),(-,-),(-,-),(-,-),(-,-),(-,-))
1511	(((((cat_1:9,cheetah_2:9)_1:5,(tiger_1:7,lion_2:7)_1:7)_1:40,dog_1:54)_1:40,(human_1:87,mouse_1:87)_1:7)_1:31,opossum_1:125)_1	0.497	((-,-),(-,-),(-,-),(-,-),(-,-),(-,-),(-,-))
1512	(((((cat_1:9,cheetah_1:9)_1:5,(tiger_1:7,lion_1:7)_1:7)_1:40,dog_1:54)_1:40,(human_1:87,mouse_1:87)_1:7)_1:31,opossum_1:125)_1	0.665	((-,-),(-,-),(-,-),(-,-),(-,-),(-,-),(-,-))
1513	(((((cat_1:9,cheetah_1:9)_1:5,(tiger_0:7,lion_0:7)_0:7)_1:40,dog_1:54)_1:40,(human_1:87,mouse_1:87)_1:7)_1:31,opossum_1:125)_1	0.401	((-,-),(-,-),(-,-),(-,-),(-,-),(-,-),(-,-))
1514	(((((cat_1:9,cheetah_1:9)_1:5,(tiger_1:7,lion_1:7)_1:7)_1:40,dog_1:54)_1:40,(human_1:87,mouse_1:87)_1:7)_1:31,opossum_1:125)_1	0.665	((-,-),(-,-),(-,-),(-,-),(-,-),(-,-),(-,-))
1515	(((((cat_1:9,cheetah_0:9)_1:5,(tiger_1:7,lion_0:7)_1:7)_1:40,dog_1:54)_1:40,(human_1:87,mouse_1:87)_1:7)_1:31,opossum_1:125)_1	0.194	((-,-),(-,-),(-,-),(-,-),(-,-),(-,-),(-,-))
1516	(((((cat_1:9,cheetah_1:9)_1:5,(tiger_1:7,lion_1:7)_1:7)_1:40,dog_1:54)_1:40,(human_1:87,mouse_2:87)_1:7)_1:31,opossum_1:125)_1	0.9065	((-,-),(-,-),(-,-),(-,-),(-,-),(-,-),(-,-))
1517	(((((cat_1:9,cheetah_1:9)_1:5,(tiger_1:7,lion_1:7)_1:7)_1:40,dog_1:54)_1:40,(human_1:87,mouse_1:87)_1:7)_1:31,opossum_1:125)_1	0.665	((-,-),(-,-),(-,-),(-,-),(-,-),(-,-),(-,-))
[truncated: 16,606 more rows]

## Sheet: Datasheet S5a
Cheetah gene ID	Gene symbol	Orthologous gene	P value	Adjusted P value
[truncated: 946 more rows]

## Sheet: Datasheet S5b
GO term	Description	P-value	FDR q-value	Enrichment (N, B, n, b)
[truncated: 7 more rows]

[truncated: 3 more sheets: Datasheet S6, Datasheet S7, Datasheet S8]
